# Supplementary material for: Construction of high-quality recombination maps with low-coverage genomic sequencing for joint linkage analysis in maize
Source: BMC Biol. 2015 Sep 21;13:78. doi: 10.1186/s12915-015-0187-4 (PMC4578237; doi:10.1186/s12915-015-0187-4)
Supplement: Additional file 1: Table S1. — Summary of population size, recombination event number, and genetic map information within the 36 RIL families of the two NAM populations. (XLSX 10 kb) [file 12915_2015_187_MOESM1_ESM.xlsx]

## Sheet: Table S1
Table S1. Summary population size, recombination events number and genetic map information within the 36 RIL families of the two NAM populations
Family	Family size	Bin number	Total breakpoints number	Average breakpoints number	Genetic map length (cM)	Average marker interval (cM)
K12	159	1145	3991	25.1	1242.29	1.08
YE478	154	1855	5267	34.2	1776.44	0.96
ZHENG58	150	1773	5190	34.6	1900.27	1.07
HUOBAI	170	1595	5542	32.6	1746.61	1.1
QI319	143	1638	4690	32.8	1729.1	1.06
WEIFENG322	151	1981	5572	36.9	1960.57	0.99
LV28	173	2091	5744	33.2	1761.19	0.84
HUANGYESI3	160	734	3552	22.2	1178.58	1.61
DUO229	155	1397	5208	33.6	1856.11	1.33
PA405	151	1767	4666	30.9	1680.1	0.95
MO17	130	1262	4511	34.7	1524.53	1.21
B97	194	1864	5723	29.5	1634.59	0.88
CML103	178	1687	5073	28.5	1597.36	0.95
CML228	179	2146	6695	37.4	2035.58	0.95
CML247	193	2183	6195	32.1	1708.44	0.78
CML277	181	2011	5810	32.1	1727.85	0.86
CML322	184	1864	5741	31.2	1689.43	0.91
CML333	187	1985	5386	28.8	1537.77	0.77
CML52	175	2003	6143	35.1	1903.82	0.95
CML69	187	1841	6190	33.1	1840.06	1
Hp301	184	2056	5906	32.1	1748.6	0.85
Il14H	187	2043	5891	31.5	1702.22	0.83
Ki11	189	1986	5972	31.6	1699.49	0.86
Ki3	189	1981	6048	32	1735.01	0.88
Ky21	191	1775	5673	29.7	1653.14	0.93
M162W	187	1707	5610	30	1643.01	0.96
M37W	192	1653	5261	27.4	1516.76	0.92
Mo18W	186	1847	5357	28.8	1552.25	0.84
MS71	186	1899	5747	30.9	1658.18	0.87
NC350	183	2066	5984	32.7	1750.03	0.85
NC358	183	2103	5746	31.4	1671.63	0.79
Oh43	187	1924	5647	30.2	1615.5	0.84
Oh7B	180	1634	5004	27.8	1560.73	0.96
P39	186	2053	5692	30.6	1662.87	0.81
Tx303	180	1725	5454	30.3	1648.58	0.96
Tzi8	175	1824	5915	33.8	1935.93	1.06
