# Supplementary material for: Construction of high-quality recombination maps with low-coverage genomic sequencing for joint linkage analysis in maize
Source: BMC Biol. 2015 Sep 21;13:78. doi: 10.1186/s12915-015-0187-4 (PMC4578237; doi:10.1186/s12915-015-0187-4)
Supplement: Additional file 2: Table S2. — Recombination bin map information within the 36 families of the two NAM populations, based on high-quality SNPs obtained from population sequencing. (XLSX 4828 kb) [file 12915_2015_187_MOESM2_ESM.xlsx]

## Sheet: Table S2
Table S2. Recombination bin maps information within the 36 RIL families of the two NAM populations based on high quality SNPs obtained from population sequencing
Marker	Chr	Start	Stop	Bin size (Mb)	Genetic map (cM)	Family	Pop
Bin0001	1	0	12.9449	12.9449	0	K12	CN-NAM
Bin0002	1	12.9449	13.1452	0.200336	0.317386	K12	CN-NAM
Bin0003	1	13.1452	14.4532	1.30795	2.31765	K12	CN-NAM
Bin0004	1	14.4532	14.8039	0.350775	2.95869	K12	CN-NAM
Bin0005	1	14.8039	15.0677	0.2638	3.27615	K12	CN-NAM
Bin0006	1	15.0677	15.1723	0.104576	4.92646	K12	CN-NAM
Bin0007	1	15.1723	16.0634	0.891106	5.24392	K12	CN-NAM
Bin0008	1	16.0634	16.179	0.115523	7.24419	K12	CN-NAM
Bin0009	1	16.179	16.6273	0.448337	7.56165	K12	CN-NAM
Bin0010	1	16.6273	16.8211	0.193795	7.87911	K12	CN-NAM
Bin0011	1	16.8211	17.513	0.691907	9.18638	K12	CN-NAM
Bin0012	1	17.513	17.5198	0.006786	10.8367	K12	CN-NAM
Bin0013	1	17.5198	17.6407	0.120949	11.1542	K12	CN-NAM
Bin0014	1	17.6407	17.6949	0.054201	11.4716	K12	CN-NAM
Bin0015	1	17.6949	17.9645	0.269554	11.7891	K12	CN-NAM
Bin0016	1	17.9645	18.992	1.02757	12.1065	K12	CN-NAM
Bin0017	1	18.992	19.642	0.649936	13.0774	K12	CN-NAM
Bin0018	1	19.642	19.9749	0.332937	13.3949	K12	CN-NAM
Bin0019	1	19.9749	21.4668	1.49184	14.3658	K12	CN-NAM
Bin0020	1	21.4668	21.759	0.292203	14.6833	K12	CN-NAM
Bin0021	1	21.759	22.3742	0.615234	15.0007	K12	CN-NAM
Bin0022	1	22.3742	23.1113	0.737144	15.6418	K12	CN-NAM
Bin0023	1	23.1113	23.2342	0.122863	16.2828	K12	CN-NAM
Bin0024	1	23.2342	23.9682	0.733948	18.2831	K12	CN-NAM
Bin0025	1	23.9682	24.5834	0.61522	18.9241	K12	CN-NAM
Bin0026	1	24.5834	25.3745	0.791173	20.2314	K12	CN-NAM
Bin0027	1	25.3745	25.4499	0.075364	21.8817	K12	CN-NAM
Bin0028	1	25.4499	26.6909	1.24098	22.1991	K12	CN-NAM
Bin0029	1	26.6909	28.606	1.91515	23.17	K12	CN-NAM
Bin0030	1	28.606	28.9619	0.355851	23.4875	K12	CN-NAM
Bin0031	1	28.9619	29.0323	0.070362	23.805	K12	CN-NAM
Bin0032	1	29.0323	29.0828	0.050541	24.1224	K12	CN-NAM
Bin0033	1	29.0828	29.5196	0.436756	24.4399	K12	CN-NAM
Bin0034	1	29.5196	29.785	0.265447	24.7574	K12	CN-NAM
Bin0035	1	29.785	30.3008	0.515822	25.3984	K12	CN-NAM
Bin0036	1	30.3008	32.6009	2.30007	25.7158	K12	CN-NAM
Bin0037	1	32.6009	33.2888	0.687865	26.0333	K12	CN-NAM
Bin0038	1	33.2888	33.4258	0.136994	26.3508	K12	CN-NAM
Bin0039	1	33.4258	35.1331	1.70731	29.0725	K12	CN-NAM
Bin0040	1	35.1331	35.2162	0.08314	29.39	K12	CN-NAM
Bin0041	1	35.2162	36.9732	1.75703	29.7075	K12	CN-NAM
Bin0042	1	36.9732	37.3158	0.342569	30.0249	K12	CN-NAM
Bin0043	1	37.3158	38.3172	1.00143	30.3424	K12	CN-NAM
Bin0044	1	38.3172	38.8802	0.562946	30.9834	K12	CN-NAM
Bin0045	1	38.8802	39.7331	0.85297	31.3009	K12	CN-NAM
Bin0046	1	39.7331	40.0426	0.309467	32.2718	K12	CN-NAM
Bin0047	1	40.0426	40.2296	0.186999	32.9128	K12	CN-NAM
Bin0048	1	40.2296	40.8829	0.653267	34.2201	K12	CN-NAM
Bin0049	1	40.8829	42.1842	1.30129	34.5375	K12	CN-NAM
Bin0050	1	42.1842	43.111	0.926819	34.855	K12	CN-NAM
Bin0051	1	43.111	43.3964	0.285434	35.1725	K12	CN-NAM
Bin0052	1	43.3964	44.3451	0.948714	36.4797	K12	CN-NAM
Bin0053	1	44.3451	45.9234	1.57831	36.7972	K12	CN-NAM
Bin0054	1	45.9234	46.5552	0.631762	37.1146	K12	CN-NAM
Bin0055	1	46.5552	46.8416	0.286344	37.4321	K12	CN-NAM
Bin0056	1	46.8416	47.4556	0.614044	37.7496	K12	CN-NAM
Bin0057	1	47.4556	48.764	1.3084	38.067	K12	CN-NAM
Bin0058	1	48.764	50.6422	1.87825	38.3845	K12	CN-NAM
Bin0059	1	50.6422	51.4439	0.801611	38.702	K12	CN-NAM
Bin0060	1	51.4439	51.4584	0.014571	40.7022	K12	CN-NAM
Bin0061	1	51.4584	53.1647	1.70625	41.0197	K12	CN-NAM
Bin0062	1	53.1647	54.1317	0.967031	41.3371	K12	CN-NAM
Bin0063	1	54.1317	55.2915	1.15977	42.308	K12	CN-NAM
Bin0064	1	55.2915	55.504	0.21249	43.279	K12	CN-NAM
Bin0065	1	55.504	56.575	1.071	43.5964	K12	CN-NAM
Bin0066	1	56.575	57.2888	0.713875	43.9139	K12	CN-NAM
Bin0067	1	57.2888	58.4731	1.18423	44.2313	K12	CN-NAM
Bin0068	1	58.4731	59.1815	0.70842	44.5488	K12	CN-NAM
Bin0069	1	59.1815	61.2576	2.07609	44.8663	K12	CN-NAM
Bin0070	1	61.2576	64.8862	3.62865	45.1837	K12	CN-NAM
Bin0071	1	64.8862	66.5779	1.69161	47.184	K12	CN-NAM
Bin0072	1	66.5779	66.9738	0.395953	47.5014	K12	CN-NAM
Bin0073	1	66.9738	67.7717	0.79792	49.1518	K12	CN-NAM
Bin0074	1	67.7717	68.9286	1.1569	49.4692	K12	CN-NAM
Bin0075	1	68.9286	69.4016	0.473014	49.7867	K12	CN-NAM
Bin0076	1	69.4016	70.7218	1.32016	50.1041	K12	CN-NAM
Bin0077	1	70.7218	73.3794	2.65763	51.4114	K12	CN-NAM
Bin0078	1	73.3794	74.4916	1.11214	51.7289	K12	CN-NAM
Bin0079	1	74.4916	75.9589	1.46734	52.0463	K12	CN-NAM
Bin0080	1	75.9589	76.4624	0.503456	52.3638	K12	CN-NAM
Bin0081	1	76.4624	79.7202	3.25783	58.7395	K12	CN-NAM
Bin0082	1	79.7202	85.0294	5.3092	59.0569	K12	CN-NAM
Bin0083	1	85.0294	85.3368	0.307402	62.5305	K12	CN-NAM
Bin0084	1	85.3368	86.6132	1.27644	63.5014	K12	CN-NAM
Bin0085	1	86.6132	88.3229	1.70963	64.1425	K12	CN-NAM
Bin0086	1	88.3229	89.4648	1.14195	65.7928	K12	CN-NAM
Bin0087	1	89.4648	91.5045	2.03964	66.4338	K12	CN-NAM
Bin0088	1	91.5045	93.0736	1.56914	67.4047	K12	CN-NAM
Bin0089	1	93.0736	93.8019	0.728263	68.3756	K12	CN-NAM
Bin0090	1	93.8019	95.2308	1.4289	68.6931	K12	CN-NAM
Bin0091	1	95.2308	96.3092	1.07845	69.0106	K12	CN-NAM
Bin0092	1	96.3092	98.7619	2.45273	69.328	K12	CN-NAM
Bin0093	1	98.7619	98.9766	0.214685	69.6455	K12	CN-NAM
Bin0094	1	98.9766	100.908	1.93095	70.2865	K12	CN-NAM
Bin0095	1	100.908	106.439	5.53093	70.604	K12	CN-NAM
Bin0096	1	106.439	111.702	5.26305	71.5749	K12	CN-NAM
Bin0097	1	111.702	148.453	36.7514	75.8328	K12	CN-NAM
Bin0098	1	148.453	155.188	6.7346	81.7657	K12	CN-NAM
Bin0099	1	155.188	156.961	1.77318	82.0831	K12	CN-NAM
Bin0100	1	156.961	158.184	1.22346	83.3904	K12	CN-NAM
Bin0101	1	158.184	160.956	2.77221	83.7078	K12	CN-NAM
Bin0102	1	160.956	163.534	2.5772	84.3489	K12	CN-NAM
Bin0103	1	163.534	168.513	4.97897	84.9899	K12	CN-NAM
Bin0104	1	168.513	178.547	10.0339	90.49	K12	CN-NAM
Bin0105	1	178.547	182.541	3.99457	98.7439	K12	CN-NAM
Bin0106	1	182.541	183.311	0.77014	99.0614	K12	CN-NAM
Bin0107	1	183.311	183.78	0.468714	99.3789	K12	CN-NAM
Bin0108	1	183.78	183.805	0.024836	99.6963	K12	CN-NAM
Bin0109	1	183.805	184.938	1.13307	137.325	K12	CN-NAM
Bin0110	1	184.938	192.42	7.4818	137.642	K12	CN-NAM
Bin0111	1	192.42	192.808	0.388723	138.283	K12	CN-NAM
Bin0112	1	192.808	200.012	7.20337	138.601	K12	CN-NAM
Bin0113	1	200.012	207.132	7.12055	139.572	K12	CN-NAM
Bin0114	1	207.132	207.709	0.576558	163.684	K12	CN-NAM
Bin0115	1	207.709	208.02	0.311412	164.002	K12	CN-NAM
Bin0116	1	208.02	208.278	0.257635	164.643	K12	CN-NAM
Bin0117	1	208.278	208.316	0.037647	165.95	K12	CN-NAM
Bin0118	1	208.316	208.826	0.510131	166.268	K12	CN-NAM
Bin0119	1	208.826	209.125	0.298866	166.585	K12	CN-NAM
Bin0120	1	209.125	209.231	0.106649	166.902	K12	CN-NAM
Bin0121	1	209.231	209.306	0.075058	167.544	K12	CN-NAM
Bin0122	1	209.306	210.666	1.36015	167.861	K12	CN-NAM
Bin0123	1	210.666	210.906	0.239878	168.178	K12	CN-NAM
Bin0124	1	210.906	211.258	0.351554	169.486	K12	CN-NAM
Bin0125	1	211.258	211.278	0.019769	170.457	K12	CN-NAM
Bin0126	1	211.278	211.479	0.200984	170.774	K12	CN-NAM
Bin0127	1	211.479	212.353	0.874885	171.415	K12	CN-NAM
Bin0128	1	212.353	212.981	0.627431	171.733	K12	CN-NAM
Bin0129	1	212.981	215.474	2.49331	173.383	K12	CN-NAM
Bin0130	1	215.474	216.876	1.40138	189.256	K12	CN-NAM
Bin0131	1	216.876	223.975	7.09914	189.573	K12	CN-NAM
Bin0132	1	223.975	224.373	0.398117	198.325	K12	CN-NAM
Bin0133	1	224.373	224.926	0.553322	198.967	K12	CN-NAM
Bin0134	1	224.926	225.039	0.113205	199.284	K12	CN-NAM
Bin0135	1	225.039	226.316	1.27689	199.925	K12	CN-NAM
Bin0136	1	226.316	227.317	1.00034	200.242	K12	CN-NAM
Bin0137	1	227.317	228.054	0.737281	200.56	K12	CN-NAM
Bin0138	1	228.054	229.207	1.15279	202.21	K12	CN-NAM
Bin0139	1	229.207	229.312	0.104997	202.528	K12	CN-NAM
Bin0140	1	229.312	230.834	1.52285	204.528	K12	CN-NAM
Bin0141	1	230.834	231.183	0.348159	205.169	K12	CN-NAM
Bin0142	1	231.183	232.337	1.15455	205.81	K12	CN-NAM
Bin0143	1	232.337	234.218	1.88092	206.128	K12	CN-NAM
Bin0144	1	234.218	234.771	0.552835	206.445	K12	CN-NAM
Bin0145	1	234.771	243.9	9.12933	215.708	K12	CN-NAM
Bin0146	1	243.9	245.04	1.13952	216.349	K12	CN-NAM
Bin0147	1	245.04	249.95	4.91036	217.657	K12	CN-NAM
Bin0148	1	249.95	252.48	2.53013	223.157	K12	CN-NAM
Bin0149	1	252.48	253.16	0.680147	223.798	K12	CN-NAM
Bin0150	1	253.16	253.272	0.11153	224.769	K12	CN-NAM
Bin0151	1	253.272	253.719	0.447177	225.086	K12	CN-NAM
Bin0152	1	253.719	253.799	0.079704	225.404	K12	CN-NAM
Bin0153	1	253.799	255.318	1.5188	227.404	K12	CN-NAM
Bin0154	1	255.318	256.287	0.969494	228.045	K12	CN-NAM
Bin0155	1	256.287	257.577	1.28983	228.362	K12	CN-NAM
Bin0156	1	257.577	257.95	0.373397	228.68	K12	CN-NAM
Bin0157	1	257.95	258.398	0.447163	230.68	K12	CN-NAM
Bin0158	1	258.398	258.796	0.398843	231.321	K12	CN-NAM
Bin0159	1	258.796	259.024	0.22811	231.639	K12	CN-NAM
Bin0160	1	259.024	260.711	1.6864	231.956	K12	CN-NAM
Bin0161	1	260.711	262.392	1.68157	232.927	K12	CN-NAM
Bin0162	1	262.392	262.543	0.150053	233.244	K12	CN-NAM
Bin0163	1	262.543	262.937	0.394597	233.562	K12	CN-NAM
Bin0164	1	262.937	263.122	0.184402	233.879	K12	CN-NAM
Bin0165	1	263.122	263.394	0.272254	234.197	K12	CN-NAM
Bin0166	1	263.394	265.522	2.12791	234.838	K12	CN-NAM
Bin0167	1	265.522	267.162	1.64076	236.145	K12	CN-NAM
Bin0168	1	267.162	267.908	0.745093	236.462	K12	CN-NAM
Bin0169	1	267.908	268.737	0.829297	237.104	K12	CN-NAM
Bin0170	1	268.737	269.024	0.287098	237.421	K12	CN-NAM
Bin0171	1	269.024	271.595	2.57123	237.738	K12	CN-NAM
Bin0172	1	271.595	272.441	0.845593	238.379	K12	CN-NAM
Bin0173	1	272.441	272.456	0.015372	239.021	K12	CN-NAM
Bin0174	1	272.456	282.194	9.73761	251.641	K12	CN-NAM
Bin0175	1	282.194	285.012	2.81815	251.959	K12	CN-NAM
Bin0176	1	285.012	285.077	0.065259	256.217	K12	CN-NAM
Bin0177	1	285.077	286.183	1.10541	256.534	K12	CN-NAM
Bin0178	1	286.183	286.858	0.675457	256.851	K12	CN-NAM
Bin0179	1	286.858	286.99	0.131879	257.169	K12	CN-NAM
Bin0180	1	286.99	287.271	0.28138	258.819	K12	CN-NAM
Bin0181	1	287.271	287.584	0.312409	259.137	K12	CN-NAM
Bin0182	1	287.584	288.013	0.429718	259.454	K12	CN-NAM
Bin0183	1	288.013	288.143	0.129467	259.772	K12	CN-NAM
Bin0184	1	288.143	288.732	0.589205	260.743	K12	CN-NAM
Bin0185	1	288.732	288.856	0.124374	261.06	K12	CN-NAM
Bin0186	1	288.856	289.348	0.491318	261.377	K12	CN-NAM
Bin0187	1	289.348	289.788	0.440206	262.019	K12	CN-NAM
Bin0188	1	289.788	290.229	0.441113	263.669	K12	CN-NAM
Bin0189	1	290.229	290.31	0.080439	263.986	K12	CN-NAM
Bin0190	1	290.31	290.682	0.37291	264.304	K12	CN-NAM
Bin0191	1	290.682	290.956	0.273479	264.621	K12	CN-NAM
Bin0192	1	290.956	291.314	0.358032	265.262	K12	CN-NAM
Bin0193	1	291.314	291.922	0.607861	265.58	K12	CN-NAM
Bin0194	1	291.922	292.337	0.414916	266.887	K12	CN-NAM
Bin0195	1	292.337	292.517	0.180614	267.528	K12	CN-NAM
Bin0196	1	292.517	293.14	0.622286	269.528	K12	CN-NAM
Bin0197	1	293.14	293.629	0.489554	270.169	K12	CN-NAM
Bin0198	1	293.629	293.942	0.313259	273.643	K12	CN-NAM
Bin0199	1	293.942	294.493	0.550335	274.284	K12	CN-NAM
Bin0200	1	294.493	295.349	0.856671	274.925	K12	CN-NAM
Bin0201	1	295.349	295.443	0.094056	277.282	K12	CN-NAM
Bin0202	1	295.443	295.476	0.03235	278.253	K12	CN-NAM
Bin0203	1	295.476	295.882	0.406064	278.571	K12	CN-NAM
Bin0204	1	295.882	296.662	0.779975	280.221	K12	CN-NAM
Bin0205	1	296.662	296.768	0.105931	280.538	K12	CN-NAM
Bin0206	1	296.768	296.848	0.080482	280.856	K12	CN-NAM
Bin0207	1	296.848	296.904	0.055988	282.163	K12	CN-NAM
Bin0208	1	296.904	297.297	0.393143	282.481	K12	CN-NAM
Bin0209	1	297.297	297.75	0.452913	283.122	K12	CN-NAM
Bin0210	1	297.75	297.91	0.159849	283.763	K12	CN-NAM
Bin0211	1	297.91	297.977	0.066567	284.08	K12	CN-NAM
Bin0212	1	297.977	298.157	0.179945	288.338	K12	CN-NAM
Bin0213	1	298.157	298.413	0.256606	289.988	K12	CN-NAM
Bin0214	1	298.413	298.434	0.021195	290.629	K12	CN-NAM
Bin0215	1	298.434	298.984	0.549038	290.947	K12	CN-NAM
Bin0216	1	298.984	299.283	0.299903	291.588	K12	CN-NAM
Bin0217	1	299.283	300.385	1.10108	291.905	K12	CN-NAM
Bin0218	2	0	9.43296	9.43296	0	K12	CN-NAM
Bin0219	2	9.43296	10.6087	1.17576	1.3069	K12	CN-NAM
Bin0220	2	10.6087	10.661	0.052249	2.27781	K12	CN-NAM
Bin0221	2	10.661	11.762	1.10107	4.99957	K12	CN-NAM
Bin0222	2	11.762	33.3503	21.5883	5.6406	K12	CN-NAM
Bin0223	2	33.3503	33.6793	0.328945	25.2927	K12	CN-NAM
Bin0224	2	33.6793	34.4345	0.755215	25.6102	K12	CN-NAM
Bin0225	2	34.4345	34.5687	0.13423	26.9175	K12	CN-NAM
Bin0226	2	34.5687	36.5889	2.02013	27.2349	K12	CN-NAM
Bin0227	2	36.5889	40.4092	3.82035	27.5524	K12	CN-NAM
Bin0228	2	40.4092	54.7101	14.3009	28.1934	K12	CN-NAM
Bin0229	2	54.7101	60.8747	6.16463	35.0222	K12	CN-NAM
Bin0230	2	60.8747	62.5178	1.64311	36.3295	K12	CN-NAM
Bin0231	2	62.5178	62.9274	0.409581	36.6469	K12	CN-NAM
Bin0232	2	62.9274	63.9529	1.02555	36.9644	K12	CN-NAM
Bin0233	2	63.9529	64.2659	0.313009	37.9353	K12	CN-NAM
Bin0234	2	64.2659	78.5019	14.236	38.2527	K12	CN-NAM
Bin0235	2	78.5019	81.9522	3.45023	38.5702	K12	CN-NAM
Bin0236	2	81.9522	83.4525	1.50029	38.8877	K12	CN-NAM
Bin0237	2	83.4525	88.9371	5.48464	39.2051	K12	CN-NAM
Bin0238	2	88.9371	95.9127	6.97559	40.176	K12	CN-NAM
Bin0239	2	95.9127	97.4866	1.57388	41.8263	K12	CN-NAM
Bin0240	2	97.4866	101.093	3.60641	42.4674	K12	CN-NAM
Bin0241	2	101.093	108.641	7.54785	42.7848	K12	CN-NAM
Bin0242	2	108.641	110.662	2.02119	43.1023	K12	CN-NAM
Bin0243	2	110.662	117.918	7.25601	43.4198	K12	CN-NAM
Bin0244	2	117.918	118.536	0.617881	43.7372	K12	CN-NAM
Bin0245	2	118.536	125.266	6.73057	44.3783	K12	CN-NAM
Bin0246	2	125.266	127.754	2.48762	44.6957	K12	CN-NAM
Bin0247	2	127.754	127.826	0.071713	46.003	K12	CN-NAM
Bin0248	2	127.826	129.699	1.87322	46.3204	K12	CN-NAM
Bin0249	2	129.699	132.572	2.87315	46.6379	K12	CN-NAM
Bin0250	2	132.572	134.03	1.45783	46.9554	K12	CN-NAM
Bin0251	2	134.03	136.786	2.75581	47.2728	K12	CN-NAM
Bin0252	2	136.786	140.06	3.27438	49.6302	K12	CN-NAM
Bin0253	2	140.06	141.424	1.36356	49.9476	K12	CN-NAM
Bin0254	2	141.424	162.157	20.7333	50.9185	K12	CN-NAM
Bin0255	2	162.157	174.125	11.9675	53.6403	K12	CN-NAM
Bin0256	2	174.125	174.477	0.351976	54.2813	K12	CN-NAM
Bin0257	2	174.477	175.628	1.15158	54.5988	K12	CN-NAM
Bin0258	2	175.628	175.708	0.079713	55.2398	K12	CN-NAM
Bin0259	2	175.708	176.019	0.310972	55.5573	K12	CN-NAM
Bin0260	2	176.019	176.609	0.590557	55.8747	K12	CN-NAM
Bin0261	2	176.609	179.393	2.78404	57.5251	K12	CN-NAM
Bin0262	2	179.393	180.661	1.26729	59.1754	K12	CN-NAM
Bin0263	2	180.661	181.977	1.31621	60.8257	K12	CN-NAM
Bin0264	2	181.977	183.191	1.21418	63.183	K12	CN-NAM
Bin0265	2	183.191	183.753	0.561714	63.8241	K12	CN-NAM
Bin0266	3	0	4.14875	4.14875	0	K12	CN-NAM
Bin0267	3	4.14875	4.4448	0.296049	0.317292	K12	CN-NAM
Bin0268	3	4.4448	4.68037	0.235579	0.634753	K12	CN-NAM
Bin0269	3	4.68037	4.71406	0.033689	0.952215	K12	CN-NAM
Bin0270	3	4.71406	4.87619	0.16213	1.92312	K12	CN-NAM
Bin0271	3	4.87619	5.5842	0.708002	6.99994	K12	CN-NAM
Bin0272	3	5.5842	5.84643	0.262236	7.64097	K12	CN-NAM
Bin0273	3	5.84643	5.99439	0.147958	10.7347	K12	CN-NAM
Bin0274	3	5.99439	6.43155	0.437158	11.7056	K12	CN-NAM
Bin0275	3	6.43155	6.79224	0.360694	13.0129	K12	CN-NAM
Bin0276	3	6.79224	7.13694	0.3447	15.7347	K12	CN-NAM
Bin0277	3	7.13694	7.93738	0.800442	17.0419	K12	CN-NAM
Bin0278	3	7.93738	8.12105	0.183663	17.3594	K12	CN-NAM
Bin0279	3	8.12105	8.30262	0.181574	19.3597	K12	CN-NAM
Bin0280	3	8.30262	8.88167	0.579052	19.6771	K12	CN-NAM
Bin0281	3	8.88167	9.32492	0.44325	19.9946	K12	CN-NAM
Bin0282	3	9.32492	9.58022	0.255295	20.9655	K12	CN-NAM
Bin0283	3	9.58022	9.8195	0.239285	21.283	K12	CN-NAM
Bin0284	3	9.8195	10.464	0.644517	21.6004	K12	CN-NAM
Bin0285	3	10.464	10.5309	0.066918	22.5713	K12	CN-NAM
Bin0286	3	10.5309	11.6318	1.10086	23.8786	K12	CN-NAM
Bin0287	3	11.6318	12.9304	1.29855	24.5196	K12	CN-NAM
Bin0288	3	12.9304	13.1016	0.171251	39.7037	K12	CN-NAM
Bin0289	3	13.1016	158.444	145.343	40.0212	K12	CN-NAM
Bin0290	3	158.444	159.38	0.935435	40.3387	K12	CN-NAM
Bin0291	3	159.38	160.035	0.655241	41.3096	K12	CN-NAM
Bin0292	3	160.035	161.56	1.52435	41.627	K12	CN-NAM
Bin0293	3	161.56	162.065	0.505872	43.2773	K12	CN-NAM
Bin0294	3	162.065	162.176	0.110577	44.5846	K12	CN-NAM
Bin0295	3	162.176	162.702	0.52561	44.9021	K12	CN-NAM
Bin0296	3	162.702	164.975	2.27366	45.5431	K12	CN-NAM
Bin0297	3	164.975	165.176	0.200636	46.1841	K12	CN-NAM
Bin0298	3	165.176	166.43	1.25427	46.5016	K12	CN-NAM
Bin0299	3	166.43	166.448	0.017862	47.1426	K12	CN-NAM
Bin0300	3	166.448	166.793	0.3452	48.7929	K12	CN-NAM
Bin0301	3	166.793	176.356	9.5628	56.0855	K12	CN-NAM
Bin0302	3	176.356	176.551	0.194996	58.0858	K12	CN-NAM
Bin0303	3	176.551	177.372	0.821455	59.3931	K12	CN-NAM
Bin0304	3	177.372	178.031	0.658628	60.0341	K12	CN-NAM
Bin0305	3	178.031	178.41	0.378649	60.3516	K12	CN-NAM
Bin0306	3	178.41	179.265	0.855287	61.3225	K12	CN-NAM
Bin0307	3	179.265	181.11	1.84453	61.9635	K12	CN-NAM
Bin0308	3	181.11	181.559	0.449344	64.3208	K12	CN-NAM
Bin0309	3	181.559	181.816	0.257033	64.9619	K12	CN-NAM
Bin0310	3	181.816	182.854	1.03774	65.6029	K12	CN-NAM
Bin0311	3	182.854	183.312	0.45881	67.2532	K12	CN-NAM
Bin0312	3	183.312	184.065	0.75285	67.5707	K12	CN-NAM
Bin0313	3	184.065	184.238	0.172688	69.221	K12	CN-NAM
Bin0314	3	184.238	184.673	0.434877	69.862	K12	CN-NAM
Bin0315	3	184.673	185.793	1.12019	70.1795	K12	CN-NAM
Bin0316	3	185.793	185.973	0.179736	70.497	K12	CN-NAM
Bin0317	3	185.973	186.783	0.809779	70.8144	K12	CN-NAM
Bin0318	3	186.783	187.435	0.652702	71.4555	K12	CN-NAM
Bin0319	3	187.435	187.811	0.375212	72.0965	K12	CN-NAM
Bin0320	3	187.811	188.337	0.526787	73.0674	K12	CN-NAM
Bin0321	3	188.337	189.457	1.11944	73.3849	K12	CN-NAM
Bin0322	3	189.457	197.016	7.55938	77.6427	K12	CN-NAM
Bin0323	3	197.016	200.596	3.58	80.7365	K12	CN-NAM
Bin0324	3	200.596	201.259	0.663101	81.054	K12	CN-NAM
Bin0325	3	201.259	201.946	0.687262	81.695	K12	CN-NAM
Bin0326	3	201.946	202.71	0.763832	83.3453	K12	CN-NAM
Bin0327	3	202.71	204.459	1.74819	83.6628	K12	CN-NAM
Bin0328	3	204.459	204.994	0.535519	85.3131	K12	CN-NAM
Bin0329	3	204.994	205.971	0.977141	86.284	K12	CN-NAM
Bin0330	3	205.971	207.022	1.05127	86.6015	K12	CN-NAM
Bin0331	3	207.022	207.739	0.71653	87.2425	K12	CN-NAM
Bin0332	3	207.739	208.615	0.87612	87.56	K12	CN-NAM
Bin0333	3	208.615	209.735	1.12029	89.2103	K12	CN-NAM
Bin0334	3	209.735	210.231	0.495225	89.8513	K12	CN-NAM
Bin0335	3	210.231	213.46	3.22935	92.5731	K12	CN-NAM
Bin0336	3	213.46	214.176	0.716014	93.2141	K12	CN-NAM
Bin0337	3	214.176	214.209	0.032973	93.5316	K12	CN-NAM
Bin0338	3	214.209	214.365	0.155656	94.5025	K12	CN-NAM
Bin0339	3	214.365	214.48	0.115411	94.8199	K12	CN-NAM
Bin0340	3	214.48	214.643	0.163345	96.1272	K12	CN-NAM
Bin0341	3	214.643	214.816	0.172789	96.7682	K12	CN-NAM
Bin0342	3	214.816	214.998	0.181494	97.0857	K12	CN-NAM
Bin0343	3	214.998	215.472	0.474498	98.736	K12	CN-NAM
Bin0344	3	215.472	215.848	0.375534	99.0535	K12	CN-NAM
Bin0345	3	215.848	216.256	0.408085	100.024	K12	CN-NAM
Bin0346	3	216.256	217.294	1.03783	101.675	K12	CN-NAM
Bin0347	3	217.294	217.939	0.645705	104.396	K12	CN-NAM
Bin0348	3	217.939	218.032	0.092376	104.714	K12	CN-NAM
Bin0349	3	218.032	219.191	1.15897	105.031	K12	CN-NAM
Bin0350	3	219.191	219.293	0.102501	105.349	K12	CN-NAM
Bin0351	3	219.293	219.578	0.284927	105.99	K12	CN-NAM
Bin0352	3	219.578	220.704	1.12619	107.99	K12	CN-NAM
Bin0353	3	220.704	220.858	0.153255	108.631	K12	CN-NAM
Bin0354	3	220.858	221.64	0.782444	108.949	K12	CN-NAM
Bin0355	3	221.64	221.706	0.065585	109.92	K12	CN-NAM
Bin0356	3	221.706	222.48	0.774586	110.237	K12	CN-NAM
Bin0357	3	222.48	223.56	1.07982	110.878	K12	CN-NAM
Bin0358	3	223.56	223.753	0.193412	112.878	K12	CN-NAM
Bin0359	3	223.753	224.462	0.708201	113.849	K12	CN-NAM
Bin0360	3	224.462	224.5	0.038257	115.5	K12	CN-NAM
Bin0361	3	224.5	224.938	0.438096	115.817	K12	CN-NAM
Bin0362	3	224.938	225.342	0.404549	116.134	K12	CN-NAM
Bin0363	3	225.342	225.833	0.490696	119.996	K12	CN-NAM
Bin0364	3	225.833	226.15	0.317079	120.637	K12	CN-NAM
Bin0365	3	226.15	226.806	0.656035	120.955	K12	CN-NAM
Bin0366	3	226.806	226.82	0.013248	121.272	K12	CN-NAM
Bin0367	3	226.82	227.273	0.453971	121.913	K12	CN-NAM
Bin0368	3	227.273	227.414	0.140043	122.884	K12	CN-NAM
Bin0369	3	227.414	227.434	0.020703	123.201	K12	CN-NAM
Bin0370	3	227.434	228.072	0.637852	125.923	K12	CN-NAM
Bin0371	3	228.072	228.472	0.399905	126.241	K12	CN-NAM
Bin0372	3	228.472	229.035	0.562706	126.558	K12	CN-NAM
Bin0373	3	229.035	229.383	0.348006	126.876	K12	CN-NAM
Bin0374	3	229.383	229.42	0.037215	127.846	K12	CN-NAM
Bin0375	3	229.42	229.742	0.321851	130.568	K12	CN-NAM
Bin0376	3	229.742	229.915	0.173397	132.218	K12	CN-NAM
Bin0377	3	229.915	230.222	0.30705	132.536	K12	CN-NAM
Bin0378	3	230.222	230.252	0.030042	132.853	K12	CN-NAM
Bin0379	3	230.252	230.526	0.273424	134.161	K12	CN-NAM
Bin0380	3	230.526	232.019	1.49343	134.802	K12	CN-NAM
Bin0381	4	0	1.04743	1.04743	0	K12	CN-NAM
Bin0382	4	1.04743	1.26528	0.217859	0.971188	K12	CN-NAM
Bin0383	4	1.26528	1.4932	0.227917	2.27845	K12	CN-NAM
Bin0384	4	1.4932	1.91601	0.422806	3.24936	K12	CN-NAM
Bin0385	4	1.91601	2.04564	0.129638	3.56682	K12	CN-NAM
Bin0386	4	2.04564	2.40947	0.363821	7.04044	K12	CN-NAM
Bin0387	4	2.40947	2.51658	0.107117	7.68147	K12	CN-NAM
Bin0388	4	2.51658	3.0477	0.531117	8.65237	K12	CN-NAM
Bin0389	4	3.0477	3.47156	0.42386	10.3027	K12	CN-NAM
Bin0390	4	3.47156	3.60069	0.129129	14.1643	K12	CN-NAM
Bin0391	4	3.60069	4.0589	0.458215	14.4817	K12	CN-NAM
Bin0392	4	4.0589	4.78731	0.728408	20.8574	K12	CN-NAM
Bin0393	4	4.78731	5.00584	0.218533	22.8577	K12	CN-NAM
Bin0394	4	5.00584	5.24261	0.236761	23.1751	K12	CN-NAM
Bin0395	4	5.24261	5.26894	0.026331	23.4926	K12	CN-NAM
Bin0396	4	5.26894	5.46563	0.196698	26.2143	K12	CN-NAM
Bin0397	4	5.46563	5.88334	0.417709	28.2146	K12	CN-NAM
Bin0398	4	5.88334	5.98532	0.101973	28.5321	K12	CN-NAM
Bin0399	4	5.98532	7.006	1.02068	32.0057	K12	CN-NAM
Bin0400	4	7.006	7.31308	0.307085	32.9766	K12	CN-NAM
Bin0401	4	7.31308	9.58901	2.27592	34.6269	K12	CN-NAM
Bin0402	4	9.58901	10.0252	0.436148	39.7037	K12	CN-NAM
Bin0403	4	10.0252	10.4842	0.459072	40.3448	K12	CN-NAM
Bin0404	4	10.4842	11.6466	1.16237	43.0665	K12	CN-NAM
Bin0405	4	11.6466	13.1398	1.49317	43.7076	K12	CN-NAM
Bin0406	4	13.1398	13.3497	0.209917	44.025	K12	CN-NAM
Bin0407	4	13.3497	14.1184	0.76875	45.3323	K12	CN-NAM
Bin0408	4	14.1184	15.5836	1.46512	48.054	K12	CN-NAM
Bin0409	4	15.5836	16.2132	0.629636	48.3715	K12	CN-NAM
Bin0410	4	16.2132	16.8475	0.634287	48.689	K12	CN-NAM
Bin0411	4	16.8475	18.9118	2.06431	50.3393	K12	CN-NAM
Bin0412	4	18.9118	20.5124	1.60058	51.3102	K12	CN-NAM
Bin0413	4	20.5124	21.9148	1.40239	52.6174	K12	CN-NAM
Bin0414	4	21.9148	32.4989	10.5841	53.2585	K12	CN-NAM
Bin0415	4	32.4989	119.83	87.3307	0	K12	CN-NAM
Bin0416	4	119.83	131.177	11.3472	0.317221	K12	CN-NAM
Bin0417	4	131.177	135.997	4.8199	1.28813	K12	CN-NAM
Bin0418	4	135.997	136.179	0.181996	1.92916	K12	CN-NAM
Bin0419	4	136.179	142.976	6.79773	2.24662	K12	CN-NAM
Bin0420	4	142.976	145.706	2.72994	3.89694	K12	CN-NAM
Bin0421	4	145.706	145.733	0.026987	4.86784	K12	CN-NAM
Bin0422	4	145.733	149.897	4.16409	5.1853	K12	CN-NAM
Bin0423	4	149.897	151.733	1.83509	6.15621	K12	CN-NAM
Bin0424	4	151.733	152.162	0.429925	6.47367	K12	CN-NAM
Bin0425	4	152.162	153.048	0.885713	6.79113	K12	CN-NAM
Bin0426	4	153.048	155.009	1.96116	7.43216	K12	CN-NAM
Bin0427	4	155.009	155.228	0.219003	8.0732	K12	CN-NAM
Bin0428	4	155.228	155.911	0.682439	8.39066	K12	CN-NAM
Bin0429	4	155.911	156.482	0.571323	9.36156	K12	CN-NAM
Bin0430	4	156.482	156.719	0.236443	9.67902	K12	CN-NAM
Bin0431	4	156.719	156.954	0.235366	11.6793	K12	CN-NAM
Bin0432	4	156.954	157.504	0.5503	11.9968	K12	CN-NAM
Bin0433	4	157.504	157.616	0.111382	12.6378	K12	CN-NAM
Bin0434	4	157.616	157.768	0.151969	12.9552	K12	CN-NAM
Bin0435	4	157.768	160.278	2.51001	13.9262	K12	CN-NAM
Bin0436	4	160.278	161.041	0.763535	14.2436	K12	CN-NAM
Bin0437	4	161.041	162.077	1.03569	14.5611	K12	CN-NAM
Bin0438	4	162.077	163.446	1.36907	15.532	K12	CN-NAM
Bin0439	4	163.446	164.17	0.72443	16.5029	K12	CN-NAM
Bin0440	4	164.17	166.87	2.70015	17.4738	K12	CN-NAM
Bin0441	4	166.87	167.296	0.425339	18.4447	K12	CN-NAM
Bin0442	4	167.296	169.618	2.32182	22.3063	K12	CN-NAM
Bin0443	4	169.618	170.464	0.846833	22.6237	K12	CN-NAM
Bin0444	4	170.464	171.132	0.667387	22.9412	K12	CN-NAM
Bin0445	4	171.132	171.77	0.638409	23.2586	K12	CN-NAM
Bin0446	4	171.77	171.92	0.150198	23.8997	K12	CN-NAM
Bin0447	4	171.92	172.468	0.547871	24.2171	K12	CN-NAM
Bin0448	4	172.468	173.374	0.905393	24.5346	K12	CN-NAM
Bin0449	4	173.374	175.226	1.85243	25.5055	K12	CN-NAM
Bin0450	4	175.226	175.742	0.515614	27.5058	K12	CN-NAM
Bin0451	4	175.742	177.606	1.86427	27.8232	K12	CN-NAM
Bin0452	4	177.606	178.38	0.774428	28.1407	K12	CN-NAM
Bin0453	4	178.38	178.67	0.289731	29.1116	K12	CN-NAM
Bin0454	4	178.67	179.711	1.04074	29.4291	K12	CN-NAM
Bin0455	4	179.711	179.793	0.082256	29.7465	K12	CN-NAM
Bin0456	4	179.793	180.429	0.63571	30.064	K12	CN-NAM
Bin0457	4	180.429	180.898	0.468715	30.3814	K12	CN-NAM
Bin0458	4	180.898	181.259	0.361635	31.6887	K12	CN-NAM
Bin0459	4	181.259	181.899	0.640066	32.3297	K12	CN-NAM
Bin0460	4	181.899	182.28	0.380762	32.6472	K12	CN-NAM
Bin0461	4	182.28	184.157	1.87687	34.2975	K12	CN-NAM
Bin0462	4	184.157	184.396	0.239053	34.615	K12	CN-NAM
Bin0463	4	184.396	184.892	0.496517	34.9324	K12	CN-NAM
Bin0464	4	184.892	185.1	0.207573	35.2499	K12	CN-NAM
Bin0465	4	185.1	185.61	0.509945	35.5674	K12	CN-NAM
Bin0466	4	185.61	185.649	0.038974	35.8848	K12	CN-NAM
Bin0467	4	185.649	187.041	1.3923	38.6066	K12	CN-NAM
Bin0468	4	187.041	187.358	0.31659	38.924	K12	CN-NAM
Bin0469	4	187.358	187.45	0.092173	39.2415	K12	CN-NAM
Bin0470	4	187.45	188.209	0.758891	39.559	K12	CN-NAM
Bin0471	4	188.209	189.295	1.08589	39.8764	K12	CN-NAM
Bin0472	4	189.295	191.149	1.85417	40.5175	K12	CN-NAM
Bin0473	4	191.149	191.538	0.389361	40.8349	K12	CN-NAM
Bin0474	4	191.538	198.085	6.54706	42.1422	K12	CN-NAM
Bin0475	4	198.085	200.104	2.01831	0	K12	CN-NAM
Bin0476	4	200.104	202.075	1.97109	0.317617	K12	CN-NAM
Bin0477	4	202.075	205.198	3.12307	0.958651	K12	CN-NAM
Bin0478	4	205.198	206.87	1.67177	1.27611	K12	CN-NAM
Bin0479	4	206.87	208.811	1.94107	1.59357	K12	CN-NAM
Bin0480	4	208.811	211.081	2.27028	1.91104	K12	CN-NAM
Bin0481	4	211.081	215.265	4.18445	2.55207	K12	CN-NAM
Bin0482	4	215.265	219.144	3.87895	3.1931	K12	CN-NAM
Bin0483	4	219.144	222.831	3.68624	4.16401	K12	CN-NAM
Bin0484	4	222.831	224.881	2.05006	5.47127	K12	CN-NAM
Bin0485	4	224.881	226.068	1.18705	7.12159	K12	CN-NAM
Bin0486	4	226.068	227.815	1.74723	7.76262	K12	CN-NAM
Bin0487	4	227.815	229.409	1.59411	8.08008	K12	CN-NAM
Bin0488	4	229.409	230.347	0.938328	9.7304	K12	CN-NAM
Bin0489	4	230.347	230.568	0.220425	10.0479	K12	CN-NAM
Bin0490	4	230.568	231.509	0.9413	10.3653	K12	CN-NAM
Bin0491	4	231.509	231.613	0.103767	11.0064	K12	CN-NAM
Bin0492	4	231.613	233.532	1.91867	11.3238	K12	CN-NAM
Bin0493	4	233.532	233.757	0.225914	11.6413	K12	CN-NAM
Bin0494	4	233.757	233.821	0.063966	11.9587	K12	CN-NAM
Bin0495	4	233.821	234.42	0.598184	12.5998	K12	CN-NAM
Bin0496	4	234.42	234.688	0.26819	14.2501	K12	CN-NAM
Bin0497	4	234.688	234.823	0.135375	14.5675	K12	CN-NAM
Bin0498	4	234.823	234.952	0.128493	15.2086	K12	CN-NAM
Bin0499	4	234.952	235.269	0.316957	16.5158	K12	CN-NAM
Bin0500	4	235.269	235.381	0.11266	17.4868	K12	CN-NAM
Bin0501	4	235.381	235.453	0.071698	17.8042	K12	CN-NAM
Bin0502	4	235.453	235.724	0.270908	18.1217	K12	CN-NAM
Bin0503	4	235.724	235.889	0.16497	19.4289	K12	CN-NAM
Bin0504	4	235.889	236.474	0.585115	21.7863	K12	CN-NAM
Bin0505	4	236.474	236.952	0.477977	24.508	K12	CN-NAM
Bin0506	4	236.952	237.318	0.365959	24.8255	K12	CN-NAM
Bin0507	4	237.318	237.455	0.137396	25.4665	K12	CN-NAM
Bin0508	4	237.455	237.518	0.062184	25.784	K12	CN-NAM
Bin0509	4	237.518	238.218	0.700702	28.1413	K12	CN-NAM
Bin0510	4	238.218	238.325	0.10705	28.4588	K12	CN-NAM
Bin0511	4	238.325	238.357	0.031385	29.0998	K12	CN-NAM
Bin0512	4	238.357	238.435	0.078463	31.1001	K12	CN-NAM
Bin0513	4	238.435	239.14	0.705238	31.7411	K12	CN-NAM
Bin0514	4	239.14	239.414	0.273143	32.712	K12	CN-NAM
Bin0515	4	239.414	239.641	0.22744	36.5736	K12	CN-NAM
Bin0516	4	239.641	239.682	0.040564	36.8911	K12	CN-NAM
Bin0517	4	239.682	239.703	0.021156	37.2085	K12	CN-NAM
Bin0518	4	239.703	239.803	0.100489	38.5158	K12	CN-NAM
Bin0519	4	239.803	240.254	0.450445	39.1568	K12	CN-NAM
Bin0520	4	240.254	240.45	0.19671	41.5142	K12	CN-NAM
Bin0521	4	240.45	241.426	0.976039	42.1552	K12	CN-NAM
Bin0522	5	0	8.49271	8.49271	0	K12	CN-NAM
Bin0523	5	8.49271	9.81779	1.32509	0.317265	K12	CN-NAM
Bin0524	5	9.81779	10.2325	0.414671	0.634726	K12	CN-NAM
Bin0525	5	10.2325	10.2735	0.041045	1.27576	K12	CN-NAM
Bin0526	5	10.2735	11.8868	1.61327	2.24666	K12	CN-NAM
Bin0527	5	11.8868	12.3818	0.494988	2.8877	K12	CN-NAM
Bin0528	5	12.3818	12.5341	0.152352	4.53801	K12	CN-NAM
Bin0529	5	12.5341	13.0435	0.509358	4.85548	K12	CN-NAM
Bin0530	5	13.0435	13.2843	0.240803	5.49651	K12	CN-NAM
Bin0531	5	13.2843	13.8012	0.516904	8.21827	K12	CN-NAM
Bin0532	5	13.8012	14.0602	0.258998	8.53573	K12	CN-NAM
Bin0533	5	14.0602	14.753	0.692822	9.17677	K12	CN-NAM
Bin0534	5	14.753	15.3224	0.569424	9.8178	K12	CN-NAM
Bin0535	5	15.3224	15.5694	0.24693	10.4588	K12	CN-NAM
Bin0536	5	15.5694	15.9594	0.390009	11.0999	K12	CN-NAM
Bin0537	5	15.9594	17.1194	1.16004	11.7409	K12	CN-NAM
Bin0538	5	17.1194	18.6245	1.50505	13.0482	K12	CN-NAM
Bin0539	5	18.6245	19.5904	0.965989	14.6985	K12	CN-NAM
Bin0540	5	19.5904	20.0517	0.461305	15.0159	K12	CN-NAM
Bin0541	5	20.0517	20.1978	0.146078	15.3334	K12	CN-NAM
Bin0542	5	20.1978	20.5975	0.399633	16.3043	K12	CN-NAM
Bin0543	5	20.5975	22.5437	1.94627	16.6218	K12	CN-NAM
Bin0544	5	22.5437	22.7986	0.25487	17.2628	K12	CN-NAM
Bin0545	5	22.7986	23.1611	0.362479	17.5803	K12	CN-NAM
Bin0546	5	23.1611	24.4396	1.27854	17.8977	K12	CN-NAM
Bin0547	5	24.4396	27.0534	2.61377	18.2152	K12	CN-NAM
Bin0548	5	27.0534	30.7408	3.68743	18.8562	K12	CN-NAM
Bin0549	5	30.7408	36.3546	5.61379	19.1737	K12	CN-NAM
Bin0550	5	36.3546	39.8155	3.46091	21.8954	K12	CN-NAM
Bin0551	5	39.8155	42.4589	2.64336	22.2129	K12	CN-NAM
Bin0552	5	42.4589	46.2112	3.75234	22.8539	K12	CN-NAM
Bin0553	5	46.2112	48.2747	2.06343	23.8248	K12	CN-NAM
Bin0554	5	48.2747	48.8325	0.557806	24.1423	K12	CN-NAM
Bin0555	5	48.8325	54.8461	6.01364	24.4598	K12	CN-NAM
Bin0556	5	54.8461	58.7277	3.88156	25.4307	K12	CN-NAM
Bin0557	5	58.7277	60.2481	1.5204	25.7481	K12	CN-NAM
Bin0558	5	60.2481	62.0273	1.77924	27.3984	K12	CN-NAM
Bin0559	5	62.0273	63.3771	1.34976	27.7159	K12	CN-NAM
Bin0560	5	63.3771	64.1106	0.733537	28.3569	K12	CN-NAM
Bin0561	5	64.1106	65.1121	1.00146	28.6744	K12	CN-NAM
Bin0562	5	65.1121	66.1095	0.997475	28.9919	K12	CN-NAM
Bin0563	5	66.1095	67.2507	1.14114	29.6329	K12	CN-NAM
Bin0564	5	67.2507	68.4237	1.17297	30.2739	K12	CN-NAM
Bin0565	5	68.4237	68.647	0.223308	30.5914	K12	CN-NAM
Bin0566	5	68.647	68.7856	0.138603	30.9089	K12	CN-NAM
Bin0567	5	68.7856	69.3086	0.522987	31.2263	K12	CN-NAM
Bin0568	5	69.3086	69.3291	0.020571	31.5438	K12	CN-NAM
Bin0569	5	69.3291	70.8862	1.5571	31.8612	K12	CN-NAM
Bin0570	5	70.8862	72.8109	1.92466	32.8321	K12	CN-NAM
Bin0571	5	72.8109	73.1306	0.319684	33.1496	K12	CN-NAM
Bin0572	5	73.1306	74.7613	1.63077	33.4671	K12	CN-NAM
Bin0573	5	74.7613	80.973	6.21171	33.7845	K12	CN-NAM
Bin0574	5	80.973	84.0886	3.11554	37.6461	K12	CN-NAM
Bin0575	5	84.0886	92.2928	8.20427	38.2871	K12	CN-NAM
Bin0576	5	92.2928	93.5813	1.28849	38.9282	K12	CN-NAM
Bin0577	5	93.5813	103.715	10.1339	0	K12	CN-NAM
Bin0578	5	103.715	104.399	0.683912	1.30711	K12	CN-NAM
Bin0579	5	104.399	106.828	2.42837	1.62457	K12	CN-NAM
Bin0580	5	106.828	127.466	20.6386	1.94203	K12	CN-NAM
Bin0581	5	127.466	135.457	7.9905	3.9423	K12	CN-NAM
Bin0582	5	135.457	138.426	2.96971	4.25976	K12	CN-NAM
Bin0583	5	138.426	141.256	2.82962	4.57722	K12	CN-NAM
Bin0584	5	141.256	143.976	2.71993	4.89468	K12	CN-NAM
Bin0585	5	143.976	150.739	6.76341	5.21215	K12	CN-NAM
Bin0586	5	150.739	152.83	2.09083	6.18305	K12	CN-NAM
Bin0587	5	152.83	157.526	4.69591	6.82408	K12	CN-NAM
Bin0588	5	157.526	160.656	3.12954	9.91785	K12	CN-NAM
Bin0589	5	160.656	161.914	1.25874	11.2251	K12	CN-NAM
Bin0590	5	161.914	162.897	0.982881	11.5426	K12	CN-NAM
Bin0591	5	162.897	163.861	0.963386	12.1836	K12	CN-NAM
Bin0592	5	163.861	164.99	1.12923	12.5011	K12	CN-NAM
Bin0593	5	164.99	166.97	1.9798	12.8185	K12	CN-NAM
Bin0594	5	166.97	167.25	0.280302	13.4596	K12	CN-NAM
Bin0595	5	167.25	167.364	0.114282	13.777	K12	CN-NAM
Bin0596	5	167.364	168.028	0.664141	14.0945	K12	CN-NAM
Bin0597	5	168.028	168.452	0.423481	14.412	K12	CN-NAM
Bin0598	5	168.452	168.862	0.409805	14.7294	K12	CN-NAM
Bin0599	5	168.862	169.579	0.717743	17.0868	K12	CN-NAM
Bin0600	5	169.579	170.062	0.482978	17.4042	K12	CN-NAM
Bin0601	5	170.062	170.815	0.752272	18.0453	K12	CN-NAM
Bin0602	5	170.815	172.922	2.10757	18.3627	K12	CN-NAM
Bin0603	5	172.922	173.411	0.488731	18.6802	K12	CN-NAM
Bin0604	5	173.411	174.019	0.607682	19.3212	K12	CN-NAM
Bin0605	5	174.019	174.935	0.916202	19.9622	K12	CN-NAM
Bin0606	5	174.935	184.17	9.23554	20.9331	K12	CN-NAM
Bin0607	5	184.17	184.235	0.064734	24.7947	K12	CN-NAM
Bin0608	5	184.235	186.725	2.49026	25.1122	K12	CN-NAM
Bin0609	5	186.725	187.424	0.698453	26.4194	K12	CN-NAM
Bin0610	5	187.424	188.667	1.2432	26.7369	K12	CN-NAM
Bin0611	5	188.667	190.241	1.57436	29.0942	K12	CN-NAM
Bin0612	5	190.241	194.163	3.92209	30.7446	K12	CN-NAM
Bin0613	5	194.163	206.195	12.0312	0	K12	CN-NAM
Bin0614	5	206.195	206.744	0.548988	0.317253	K12	CN-NAM
Bin0615	5	206.744	207.169	0.424993	2.31752	K12	CN-NAM
Bin0616	5	207.169	207.51	0.341607	2.63498	K12	CN-NAM
Bin0617	5	207.51	207.988	0.477835	4.63525	K12	CN-NAM
Bin0618	5	207.988	208.351	0.362636	5.27628	K12	CN-NAM
Bin0619	5	208.351	208.376	0.025174	5.59374	K12	CN-NAM
Bin0620	5	208.376	208.901	0.524799	6.56465	K12	CN-NAM
Bin0621	5	208.901	208.988	0.087615	6.88211	K12	CN-NAM
Bin0622	5	208.988	210.02	1.03191	10.3557	K12	CN-NAM
Bin0623	5	210.02	210.473	0.452678	11.3266	K12	CN-NAM
Bin0624	5	210.473	210.631	0.158543	11.9677	K12	CN-NAM
Bin0625	5	210.631	210.749	0.117087	12.2851	K12	CN-NAM
Bin0626	5	210.749	210.767	0.018227	12.9262	K12	CN-NAM
Bin0627	5	210.767	211.076	0.309241	15.6479	K12	CN-NAM
Bin0628	5	211.076	211.523	0.447056	16.6188	K12	CN-NAM
Bin0629	5	211.523	211.599	0.076161	16.9363	K12	CN-NAM
Bin0630	5	211.599	211.763	0.163874	18.5866	K12	CN-NAM
Bin0631	5	211.763	212.157	0.394377	18.9041	K12	CN-NAM
Bin0632	5	212.157	212.25	0.092276	19.5451	K12	CN-NAM
Bin0633	5	212.25	212.378	0.128546	20.1861	K12	CN-NAM
Bin0634	5	212.378	212.647	0.269107	20.5036	K12	CN-NAM
Bin0635	5	212.647	212.654	0.006555	20.8211	K12	CN-NAM
Bin0636	5	212.654	212.82	0.16595	21.4621	K12	CN-NAM
Bin0637	5	212.82	213.035	0.215489	22.433	K12	CN-NAM
Bin0638	5	213.035	213.341	0.305108	22.7505	K12	CN-NAM
Bin0639	5	213.341	213.533	0.192944	24.0577	K12	CN-NAM
Bin0640	5	213.533	213.599	0.065219	24.3752	K12	CN-NAM
Bin0641	5	213.599	213.916	0.317119	24.6926	K12	CN-NAM
Bin0642	5	213.916	214.087	0.171068	25.3337	K12	CN-NAM
Bin0643	5	214.087	214.127	0.040144	27.3339	K12	CN-NAM
Bin0644	5	214.127	214.164	0.036513	27.6514	K12	CN-NAM
Bin0645	5	214.164	214.41	0.246414	27.9689	K12	CN-NAM
Bin0646	5	214.41	214.616	0.206224	29.2761	K12	CN-NAM
Bin0647	5	214.616	214.948	0.332168	29.9172	K12	CN-NAM
Bin0648	5	214.948	215.258	0.309594	33.3908	K12	CN-NAM
Bin0649	5	215.258	215.371	0.112694	34.698	K12	CN-NAM
Bin0650	5	215.371	215.561	0.189898	35.3391	K12	CN-NAM
Bin0651	5	215.561	215.567	0.00604	35.6565	K12	CN-NAM
Bin0652	5	215.567	215.813	0.246062	36.2976	K12	CN-NAM
Bin0653	5	215.813	215.989	0.176445	38.6549	K12	CN-NAM
Bin0654	5	215.989	216.179	0.190049	39.296	K12	CN-NAM
Bin0655	5	216.179	216.205	0.025535	39.937	K12	CN-NAM
Bin0656	5	216.205	216.951	0.746268	40.2544	K12	CN-NAM
Bin0657	6	0	3.86985	3.86985	0	K12	CN-NAM
Bin0658	6	3.86985	5.44184	1.57199	0.317361	K12	CN-NAM
Bin0659	6	5.44184	6.54567	1.10383	0.958395	K12	CN-NAM
Bin0660	6	6.54567	8.14316	1.59748	2.26566	K12	CN-NAM
Bin0661	6	8.14316	13.3876	5.2444	2.58312	K12	CN-NAM
Bin0662	6	13.3876	16.7929	3.4053	8.516	K12	CN-NAM
Bin0663	6	16.7929	22.9401	6.14727	8.83346	K12	CN-NAM
Bin0664	6	22.9401	26.6689	3.72876	9.80436	K12	CN-NAM
Bin0665	6	26.6689	29.0123	2.34345	10.1218	K12	CN-NAM
Bin0666	6	29.0123	30.1076	1.09528	11.0927	K12	CN-NAM
Bin0667	6	30.1076	30.5154	0.407774	11.7338	K12	CN-NAM
Bin0668	6	30.5154	31.4191	0.903771	12.0512	K12	CN-NAM
Bin0669	6	31.4191	32.4685	1.04935	12.3687	K12	CN-NAM
Bin0670	6	32.4685	33.621	1.15246	12.6861	K12	CN-NAM
Bin0671	6	33.621	34.4385	0.817568	13.3272	K12	CN-NAM
Bin0672	6	34.4385	82.2966	47.8581	17.1887	K12	CN-NAM
Bin0673	6	82.2966	82.8911	0.594506	18.1597	K12	CN-NAM
Bin0674	6	82.8911	83.2179	0.326798	18.4771	K12	CN-NAM
Bin0675	6	83.2179	83.6157	0.397808	19.448	K12	CN-NAM
Bin0676	6	83.6157	86.1725	2.55672	19.7655	K12	CN-NAM
Bin0677	6	86.1725	86.6256	0.453164	20.4065	K12	CN-NAM
Bin0678	6	86.6256	88.0799	1.45428	20.724	K12	CN-NAM
Bin0679	6	88.0799	89.1273	1.04743	21.0414	K12	CN-NAM
Bin0680	6	89.1273	89.4633	0.335956	23.0417	K12	CN-NAM
Bin0681	6	89.4633	91.2991	1.83578	23.3592	K12	CN-NAM
Bin0682	6	91.2991	91.8513	0.552221	23.6766	K12	CN-NAM
Bin0683	6	91.8513	94.5028	2.65148	24.3177	K12	CN-NAM
Bin0684	6	94.5028	95.3171	0.814337	24.6351	K12	CN-NAM
Bin0685	6	95.3171	96.5514	1.23432	25.606	K12	CN-NAM
Bin0686	6	96.5514	97.0885	0.537041	26.2471	K12	CN-NAM
Bin0687	6	97.0885	97.946	0.857512	26.5645	K12	CN-NAM
Bin0688	6	97.946	102.2	4.25386	28.2148	K12	CN-NAM
Bin0689	6	102.2	102.362	0.162512	30.2151	K12	CN-NAM
Bin0690	6	102.362	103.128	0.765266	30.5326	K12	CN-NAM
Bin0691	6	103.128	103.322	0.193906	31.5035	K12	CN-NAM
Bin0692	6	103.322	104.11	0.78841	31.8209	K12	CN-NAM
Bin0693	6	104.11	104.495	0.384706	32.1384	K12	CN-NAM
Bin0694	6	104.495	105.16	0.665043	32.7794	K12	CN-NAM
Bin0695	6	105.16	106.068	0.908797	33.7503	K12	CN-NAM
Bin0696	6	106.068	106.252	0.183294	35.0576	K12	CN-NAM
Bin0697	6	106.252	106.764	0.512138	35.3751	K12	CN-NAM
Bin0698	6	106.764	107.179	0.414818	38.4688	K12	CN-NAM
Bin0699	6	107.179	107.755	0.576344	39.1099	K12	CN-NAM
Bin0700	6	107.755	107.882	0.126841	39.4273	K12	CN-NAM
Bin0701	6	107.882	108.249	0.367567	40.7346	K12	CN-NAM
Bin0702	6	108.249	110	1.7503	42.7349	K12	CN-NAM
Bin0703	6	110	110.809	0.809012	48.2349	K12	CN-NAM
Bin0704	6	110.809	111.019	0.210518	48.5524	K12	CN-NAM
Bin0705	6	111.019	111.711	0.691613	53.6292	K12	CN-NAM
Bin0706	6	111.711	112.27	0.559281	53.9466	K12	CN-NAM
Bin0707	6	112.27	113.109	0.838829	54.2641	K12	CN-NAM
Bin0708	6	113.109	113.344	0.235103	54.9051	K12	CN-NAM
Bin0709	6	113.344	115.643	2.29845	55.2226	K12	CN-NAM
Bin0710	6	115.643	117.596	1.95315	56.1935	K12	CN-NAM
Bin0711	6	117.596	118.196	0.599855	56.8345	K12	CN-NAM
Bin0712	6	118.196	119.396	1.2	57.152	K12	CN-NAM
Bin0713	6	119.396	120.275	0.879503	58.4593	K12	CN-NAM
Bin0714	6	120.275	121.213	0.93819	59.1003	K12	CN-NAM
Bin0715	6	121.213	122.254	1.04097	59.4178	K12	CN-NAM
Bin0716	6	122.254	123.616	1.36196	59.7352	K12	CN-NAM
Bin0717	6	123.616	124.367	0.751041	60.0527	K12	CN-NAM
Bin0718	6	124.367	126.71	2.34321	61.0236	K12	CN-NAM
Bin0719	6	126.71	128.053	1.34294	61.6646	K12	CN-NAM
Bin0720	6	128.053	128.798	0.744084	62.9719	K12	CN-NAM
Bin0721	6	128.798	129.908	1.11073	63.2893	K12	CN-NAM
Bin0722	6	129.908	130.008	0.099836	63.6068	K12	CN-NAM
Bin0723	6	130.008	130.131	0.12289	63.9243	K12	CN-NAM
Bin0724	6	130.131	130.528	0.396864	66.646	K12	CN-NAM
Bin0725	6	130.528	132.161	1.63319	66.9635	K12	CN-NAM
Bin0726	6	132.161	132.663	0.501905	67.281	K12	CN-NAM
Bin0727	6	132.663	133.647	0.984454	67.922	K12	CN-NAM
Bin0728	6	133.647	137.291	3.64384	68.2394	K12	CN-NAM
Bin0729	6	137.291	137.651	0.359972	69.2104	K12	CN-NAM
Bin0730	6	137.651	138.162	0.510428	69.5278	K12	CN-NAM
Bin0731	6	138.162	138.578	0.416054	70.1688	K12	CN-NAM
Bin0732	6	138.578	138.715	0.13683	70.8099	K12	CN-NAM
Bin0733	6	138.715	139.591	0.876756	71.1273	K12	CN-NAM
Bin0734	6	139.591	139.685	0.093786	71.4448	K12	CN-NAM
Bin0735	6	139.685	140.547	0.862105	71.7623	K12	CN-NAM
Bin0736	6	140.547	140.784	0.237073	72.4033	K12	CN-NAM
Bin0737	6	140.784	141.08	0.295885	73.0443	K12	CN-NAM
Bin0738	6	141.08	141.797	0.717263	73.3618	K12	CN-NAM
Bin0739	6	141.797	142.648	0.850342	74.0028	K12	CN-NAM
Bin0740	6	142.648	142.767	0.119756	74.3203	K12	CN-NAM
Bin0741	6	142.767	144.125	1.35794	74.9613	K12	CN-NAM
Bin0742	6	144.125	145.076	0.950669	75.6024	K12	CN-NAM
Bin0743	6	145.076	145.831	0.754742	76.9096	K12	CN-NAM
Bin0744	6	145.831	146.036	0.20481	77.8805	K12	CN-NAM
Bin0745	6	146.036	146.474	0.438288	78.198	K12	CN-NAM
Bin0746	6	146.474	146.82	0.346139	78.5155	K12	CN-NAM
Bin0747	6	146.82	147.223	0.402717	78.8329	K12	CN-NAM
Bin0748	6	147.223	148.113	0.890263	79.4739	K12	CN-NAM
Bin0749	6	148.113	148.593	0.480173	81.1243	K12	CN-NAM
Bin0750	6	148.593	148.872	0.278309	81.7653	K12	CN-NAM
Bin0751	6	148.872	149.329	0.45781	82.0828	K12	CN-NAM
Bin0752	6	149.329	149.567	0.23815	82.7238	K12	CN-NAM
Bin0753	6	149.567	150.104	0.536507	83.0413	K12	CN-NAM
Bin0754	6	150.104	150.743	0.638646	84.3485	K12	CN-NAM
Bin0755	6	150.743	150.796	0.053768	84.666	K12	CN-NAM
Bin0756	6	150.796	151.035	0.23811	98.5319	K12	CN-NAM
Bin0757	6	151.035	151.79	0.755192	99.173	K12	CN-NAM
Bin0758	6	151.79	152.25	0.460419	100.144	K12	CN-NAM
Bin0759	6	152.25	152.804	0.553667	100.461	K12	CN-NAM
Bin0760	6	152.804	153.191	0.38753	100.779	K12	CN-NAM
Bin0761	6	153.191	153.758	0.566622	101.75	K12	CN-NAM
Bin0762	6	153.758	154.082	0.32387	102.391	K12	CN-NAM
Bin0763	6	154.082	154.092	0.010593	103.032	K12	CN-NAM
Bin0764	6	154.092	154.333	0.240752	103.349	K12	CN-NAM
Bin0765	6	154.333	155.174	0.841027	103.99	K12	CN-NAM
Bin0766	6	155.174	155.667	0.492739	106.348	K12	CN-NAM
Bin0767	7	0	3.89136	3.89136	0	K12	CN-NAM
Bin0768	7	3.89136	4.06601	0.174655	5.07706	K12	CN-NAM
Bin0769	7	4.06601	9.19791	5.1319	18.943	K12	CN-NAM
Bin0770	7	9.19791	9.26081	0.062895	20.2503	K12	CN-NAM
Bin0771	7	9.26081	9.53106	0.270247	21.9006	K12	CN-NAM
Bin0772	7	9.53106	9.80366	0.272601	22.8715	K12	CN-NAM
Bin0773	7	9.80366	11.1408	1.3371	23.5125	K12	CN-NAM
Bin0774	7	11.1408	11.5722	0.431442	24.1536	K12	CN-NAM
Bin0775	7	11.5722	13.8354	2.26316	25.1245	K12	CN-NAM
Bin0776	7	13.8354	13.9805	0.145151	25.7655	K12	CN-NAM
Bin0777	7	13.9805	14.4599	0.479404	28.8593	K12	CN-NAM
Bin0778	7	14.4599	15.329	0.869086	29.5003	K12	CN-NAM
Bin0779	7	15.329	15.4581	0.129063	30.1414	K12	CN-NAM
Bin0780	7	15.4581	17.1429	1.68483	31.1123	K12	CN-NAM
Bin0781	7	17.1429	17.3855	0.242658	31.4297	K12	CN-NAM
Bin0782	7	17.3855	18.4269	1.04135	33.43	K12	CN-NAM
Bin0783	7	18.4269	21.1481	2.72121	33.7474	K12	CN-NAM
Bin0784	7	21.1481	21.6362	0.488122	34.3885	K12	CN-NAM
Bin0785	7	21.6362	23.2349	1.59865	36.7458	K12	CN-NAM
Bin0786	7	23.2349	24.6739	1.43904	37.0633	K12	CN-NAM
Bin0787	7	24.6739	25.9959	1.32198	37.3807	K12	CN-NAM
Bin0788	7	25.9959	26.9074	0.911503	38.0218	K12	CN-NAM
Bin0789	7	26.9074	27.9785	1.07112	38.6628	K12	CN-NAM
Bin0790	7	27.9785	28.8181	0.839621	40.6631	K12	CN-NAM
Bin0791	7	28.8181	37.8411	9.02293	40.9805	K12	CN-NAM
Bin0792	7	37.8411	52.2179	14.3768	41.9514	K12	CN-NAM
Bin0793	7	52.2179	58.7584	6.54058	42.2689	K12	CN-NAM
Bin0794	7	58.7584	60.253	1.49452	42.5864	K12	CN-NAM
Bin0795	7	60.253	64.294	4.04104	43.2274	K12	CN-NAM
Bin0796	7	64.294	77.341	13.047	43.5449	K12	CN-NAM
Bin0797	7	77.341	80.0337	2.69268	45.1952	K12	CN-NAM
Bin0798	7	80.0337	83.0498	3.01609	45.8362	K12	CN-NAM
Bin0799	7	83.0498	84.1224	1.07257	46.1537	K12	CN-NAM
Bin0800	7	84.1224	95.7775	11.6551	47.1246	K12	CN-NAM
Bin0801	7	95.7775	95.8208	0.043353	47.7656	K12	CN-NAM
Bin0802	7	95.8208	100.265	4.44406	48.0831	K12	CN-NAM
Bin0803	7	100.265	105.366	5.10117	49.054	K12	CN-NAM
Bin0804	7	105.366	106.326	0.959788	49.3714	K12	CN-NAM
Bin0805	7	106.326	107.465	1.13942	49.6889	K12	CN-NAM
Bin0806	7	107.465	107.783	0.317279	50.0064	K12	CN-NAM
Bin0807	7	107.783	107.928	0.145397	50.3238	K12	CN-NAM
Bin0808	7	107.928	108.303	0.375382	50.6413	K12	CN-NAM
Bin0809	7	108.303	108.826	0.522441	50.9587	K12	CN-NAM
Bin0810	7	108.826	109.73	0.904169	51.2762	K12	CN-NAM
Bin0811	7	109.73	111.893	2.16308	52.5835	K12	CN-NAM
Bin0812	7	111.893	112.538	0.645426	52.9009	K12	CN-NAM
Bin0813	7	112.538	115.724	3.18536	53.2184	K12	CN-NAM
Bin0814	7	115.724	116.282	0.558275	53.5359	K12	CN-NAM
Bin0815	7	116.282	117.697	1.41457	54.1769	K12	CN-NAM
Bin0816	7	117.697	118.427	0.730827	54.4944	K12	CN-NAM
Bin0817	7	118.427	119.461	1.03311	55.4653	K12	CN-NAM
Bin0818	7	119.461	120.354	0.893076	55.7827	K12	CN-NAM
Bin0819	7	120.354	121.014	0.660565	56.4238	K12	CN-NAM
Bin0820	7	121.014	121.225	0.210776	57.0648	K12	CN-NAM
Bin0821	7	121.225	122.704	1.47946	57.7058	K12	CN-NAM
Bin0822	7	122.704	123.729	1.02442	58.0233	K12	CN-NAM
Bin0823	7	123.729	123.842	0.113188	58.3407	K12	CN-NAM
Bin0824	7	123.842	124.568	0.725879	58.6582	K12	CN-NAM
Bin0825	7	124.568	125.383	0.815166	60.6585	K12	CN-NAM
Bin0826	7	125.383	127.249	1.86603	61.9657	K12	CN-NAM
Bin0827	7	127.249	127.579	0.330107	62.9366	K12	CN-NAM
Bin0828	7	127.579	128.377	0.797369	63.2541	K12	CN-NAM
Bin0829	7	128.377	130.082	1.7054	63.8951	K12	CN-NAM
Bin0830	7	130.082	131.127	1.04522	65.5455	K12	CN-NAM
Bin0831	7	131.127	132.595	1.46745	65.8629	K12	CN-NAM
Bin0832	7	132.595	133.048	0.452848	67.5132	K12	CN-NAM
Bin0833	7	133.048	133.624	0.576919	68.4841	K12	CN-NAM
Bin0834	7	133.624	134.036	0.411184	69.1252	K12	CN-NAM
Bin0835	7	134.036	134.142	0.106382	69.7662	K12	CN-NAM
Bin0836	7	134.142	135.467	1.32474	70.0837	K12	CN-NAM
Bin0837	7	135.467	136.976	1.50955	70.7247	K12	CN-NAM
Bin0838	7	136.976	137.278	0.302165	71.0422	K12	CN-NAM
Bin0839	7	137.278	137.335	0.05648	71.3596	K12	CN-NAM
Bin0840	7	137.335	137.878	0.542767	71.6771	K12	CN-NAM
Bin0841	7	137.878	140.234	2.35651	74.7709	K12	CN-NAM
Bin0842	7	140.234	141.729	1.49492	75.0883	K12	CN-NAM
Bin0843	7	141.729	142.399	0.669413	75.4058	K12	CN-NAM
Bin0844	7	142.399	143.119	0.720389	75.7232	K12	CN-NAM
Bin0845	7	143.119	143.333	0.214341	76.3643	K12	CN-NAM
Bin0846	7	143.333	143.751	0.417293	76.6817	K12	CN-NAM
Bin0847	7	143.751	145.091	1.34016	79.7755	K12	CN-NAM
Bin0848	7	145.091	145.234	0.143753	80.093	K12	CN-NAM
Bin0849	7	145.234	145.765	0.530578	80.4104	K12	CN-NAM
Bin0850	7	145.765	146.487	0.721932	80.7279	K12	CN-NAM
Bin0851	7	146.487	149.116	2.62856	81.0453	K12	CN-NAM
Bin0852	7	149.116	150.914	1.7987	82.0163	K12	CN-NAM
Bin0853	7	150.914	151.2	0.285835	82.3337	K12	CN-NAM
Bin0854	7	151.2	152.355	1.15489	82.6512	K12	CN-NAM
Bin0855	7	152.355	153.133	0.777842	82.9686	K12	CN-NAM
Bin0856	7	153.133	153.283	0.150415	84.2759	K12	CN-NAM
Bin0857	7	153.283	154.186	0.902515	84.9169	K12	CN-NAM
Bin0858	7	154.186	168.084	13.8986	85.2344	K12	CN-NAM
Bin0859	7	168.084	168.745	0.66109	106.578	K12	CN-NAM
Bin0860	7	168.745	168.792	0.046468	106.896	K12	CN-NAM
Bin0861	7	168.792	169.033	0.241214	107.213	K12	CN-NAM
Bin0862	7	169.033	169.587	0.553757	108.864	K12	CN-NAM
Bin0863	7	169.587	170.251	0.664562	109.181	K12	CN-NAM
Bin0864	7	170.251	170.566	0.314382	110.831	K12	CN-NAM
Bin0865	7	170.566	170.83	0.264493	111.149	K12	CN-NAM
Bin0866	7	170.83	171.016	0.185326	111.466	K12	CN-NAM
Bin0867	7	171.016	171.704	0.688843	112.107	K12	CN-NAM
Bin0868	7	171.704	172.108	0.404003	114.829	K12	CN-NAM
Bin0869	7	172.108	172.341	0.23205	115.47	K12	CN-NAM
Bin0870	7	172.341	172.731	0.390735	116.111	K12	CN-NAM
Bin0871	7	172.731	172.932	0.200363	117.082	K12	CN-NAM
Bin0872	7	172.932	173.182	0.250082	118.053	K12	CN-NAM
Bin0873	7	173.182	173.328	0.146094	119.024	K12	CN-NAM
Bin0874	7	173.328	173.448	0.11983	119.995	K12	CN-NAM
Bin0875	7	173.448	173.74	0.292354	120.312	K12	CN-NAM
Bin0876	7	173.74	174.225	0.485309	121.963	K12	CN-NAM
Bin0877	7	174.225	174.328	0.103103	122.28	K12	CN-NAM
Bin0878	7	174.328	174.404	0.075776	123.587	K12	CN-NAM
Bin0879	7	174.404	174.585	0.1809	123.905	K12	CN-NAM
Bin0880	7	174.585	174.866	0.280915	125.905	K12	CN-NAM
Bin0881	7	174.866	175.205	0.339259	126.222	K12	CN-NAM
Bin0882	7	175.205	176.13	0.92429	126.54	K12	CN-NAM
Bin0883	8	0	18.4441	18.4441	0	K12	CN-NAM
Bin0884	8	18.4441	23.9483	5.50427	3.47367	K12	CN-NAM
Bin0885	8	23.9483	24.1236	0.175219	3.79113	K12	CN-NAM
Bin0886	8	24.1236	24.7199	0.596361	4.10859	K12	CN-NAM
Bin0887	8	24.7199	28.3279	3.60796	5.0795	K12	CN-NAM
Bin0888	8	28.3279	29.9909	1.66307	5.39696	K12	CN-NAM
Bin0889	8	29.9909	32.3345	2.34356	6.70422	K12	CN-NAM
Bin0890	8	32.3345	34.6635	2.32902	7.34525	K12	CN-NAM
Bin0891	8	34.6635	38.8231	4.15959	7.98629	K12	CN-NAM
Bin0892	8	38.8231	40.3849	1.56177	8.62732	K12	CN-NAM
Bin0893	8	40.3849	41.3457	0.960801	8.94479	K12	CN-NAM
Bin0894	8	41.3457	47.5396	6.19395	9.58582	K12	CN-NAM
Bin0895	8	47.5396	48.1245	0.584839	9.90328	K12	CN-NAM
Bin0896	8	48.1245	52.2994	4.17488	10.2207	K12	CN-NAM
Bin0897	8	52.2994	54.1936	1.89422	10.5382	K12	CN-NAM
Bin0898	8	54.1936	60.8177	6.62417	10.8557	K12	CN-NAM
Bin0899	8	60.8177	62.5153	1.69756	11.4967	K12	CN-NAM
Bin0900	8	62.5153	64.5003	1.98501	12.4676	K12	CN-NAM
Bin0901	8	64.5003	72.1821	7.6818	13.1086	K12	CN-NAM
Bin0902	8	72.1821	72.7451	0.563004	13.4261	K12	CN-NAM
Bin0903	8	72.7451	75.0342	2.2891	14.0671	K12	CN-NAM
Bin0904	8	75.0342	79.1425	4.10827	16.0674	K12	CN-NAM
Bin0905	8	79.1425	80.4957	1.35318	16.3849	K12	CN-NAM
Bin0906	8	80.4957	83.6103	3.11468	17.0259	K12	CN-NAM
Bin0907	8	83.6103	85.4731	1.86272	17.6669	K12	CN-NAM
Bin0908	8	85.4731	87.8065	2.33346	17.9844	K12	CN-NAM
Bin0909	8	87.8065	90.5781	2.77153	19.2917	K12	CN-NAM
Bin0910	8	90.5781	91.4763	0.898264	19.6091	K12	CN-NAM
Bin0911	8	91.4763	92.9366	1.46031	20.2502	K12	CN-NAM
Bin0912	8	92.9366	95.7785	2.84183	20.5676	K12	CN-NAM
Bin0913	8	95.7785	96.4299	0.651406	22.2179	K12	CN-NAM
Bin0914	8	96.4299	98.2218	1.79196	22.5354	K12	CN-NAM
Bin0915	8	98.2218	101.118	2.89661	24.8927	K12	CN-NAM
Bin0916	8	101.118	102.489	1.37083	25.2102	K12	CN-NAM
Bin0917	8	102.489	104.464	1.97457	25.5277	K12	CN-NAM
Bin0918	8	104.464	104.66	0.1963	25.8451	K12	CN-NAM
Bin0919	8	104.66	106.858	2.1983	27.1524	K12	CN-NAM
Bin0920	8	106.858	107.22	0.361377	27.4698	K12	CN-NAM
Bin0921	8	107.22	108.717	1.49761	27.7873	K12	CN-NAM
Bin0922	8	108.717	109.378	0.660308	28.4283	K12	CN-NAM
Bin0923	8	109.378	110.372	0.994341	28.7458	K12	CN-NAM
Bin0924	8	110.372	112.002	1.62977	29.3868	K12	CN-NAM
Bin0925	8	112.002	112.678	0.675862	29.7043	K12	CN-NAM
Bin0926	8	112.678	112.978	0.300526	30.0218	K12	CN-NAM
Bin0927	8	112.978	114.026	1.04799	30.6628	K12	CN-NAM
Bin0928	8	114.026	116.979	2.95315	30.9802	K12	CN-NAM
Bin0929	8	116.979	118.009	1.0298	31.2977	K12	CN-NAM
Bin0930	8	118.009	123.042	5.03292	31.9387	K12	CN-NAM
Bin0931	8	123.042	124.843	1.80077	32.9096	K12	CN-NAM
Bin0932	8	124.843	125.903	1.05967	33.2271	K12	CN-NAM
Bin0933	8	125.903	128.603	2.70024	33.5446	K12	CN-NAM
Bin0934	8	128.603	131.049	2.44624	34.5155	K12	CN-NAM
Bin0935	8	131.049	132.993	1.94352	34.8329	K12	CN-NAM
Bin0936	8	132.993	137.047	4.05462	36.4833	K12	CN-NAM
Bin0937	8	137.047	138.65	1.60262	36.8007	K12	CN-NAM
Bin0938	8	138.65	140.165	1.51564	37.1182	K12	CN-NAM
Bin0939	8	140.165	141.214	1.04863	37.4356	K12	CN-NAM
Bin0940	8	141.214	141.928	0.713996	37.7531	K12	CN-NAM
Bin0941	8	141.928	145.279	3.35142	38.0706	K12	CN-NAM
Bin0942	8	145.279	146.061	0.781379	39.3778	K12	CN-NAM
Bin0943	8	146.061	149.08	3.01875	41.3781	K12	CN-NAM
Bin0944	8	149.08	151.271	2.19166	41.6956	K12	CN-NAM
Bin0945	8	151.271	154.66	3.38894	42.3366	K12	CN-NAM
Bin0946	8	154.66	157.42	2.75938	42.654	K12	CN-NAM
Bin0947	8	157.42	157.747	0.327753	42.9715	K12	CN-NAM
Bin0948	8	157.747	159.183	1.43598	43.289	K12	CN-NAM
Bin0949	8	159.183	159.396	0.212446	43.6064	K12	CN-NAM
Bin0950	8	159.396	159.703	0.307474	43.9239	K12	CN-NAM
Bin0951	8	159.703	159.9	0.196979	44.2414	K12	CN-NAM
Bin0952	8	159.9	161.136	1.23568	45.2123	K12	CN-NAM
Bin0953	8	161.136	161.623	0.486639	45.5297	K12	CN-NAM
Bin0954	8	161.623	162.466	0.843975	45.8472	K12	CN-NAM
Bin0955	8	162.466	163.58	1.11358	46.4882	K12	CN-NAM
Bin0956	8	163.58	164.377	0.796949	46.8057	K12	CN-NAM
Bin0957	8	164.377	164.907	0.52999	48.456	K12	CN-NAM
Bin0958	8	164.907	165.276	0.36881	58.7806	K12	CN-NAM
Bin0959	8	165.276	165.627	0.351227	61.8744	K12	CN-NAM
Bin0960	8	165.627	165.726	0.098487	62.5154	K12	CN-NAM
Bin0961	8	165.726	165.994	0.268584	63.4863	K12	CN-NAM
Bin0962	8	165.994	166.672	0.678248	64.7936	K12	CN-NAM
Bin0963	8	166.672	166.796	0.123151	66.7938	K12	CN-NAM
Bin0964	8	166.796	167.193	0.397117	67.1113	K12	CN-NAM
Bin0965	8	167.193	167.455	0.262324	68.7616	K12	CN-NAM
Bin0966	8	167.455	167.756	0.301341	69.4026	K12	CN-NAM
Bin0967	8	167.756	169.064	1.30744	69.7201	K12	CN-NAM
Bin0968	8	169.064	169.656	0.592406	70.3611	K12	CN-NAM
Bin0969	8	169.656	170.096	0.439725	71.332	K12	CN-NAM
Bin0970	9	0	5.45426	5.45426	0	K12	CN-NAM
Bin0971	9	5.45426	6.26656	0.8123	0.317637	K12	CN-NAM
Bin0972	9	6.26656	7.18075	0.914183	3.0394	K12	CN-NAM
Bin0973	9	7.18075	7.83864	0.657897	4.0103	K12	CN-NAM
Bin0974	9	7.83864	8.13155	0.292907	4.32776	K12	CN-NAM
Bin0975	9	8.13155	8.97499	0.843444	6.6851	K12	CN-NAM
Bin0976	9	8.97499	10.2767	1.30169	12.1851	K12	CN-NAM
Bin0977	9	10.2767	10.804	0.52732	12.8262	K12	CN-NAM
Bin0978	9	10.804	11.4609	0.656871	13.7971	K12	CN-NAM
Bin0979	9	11.4609	12.3232	0.86236	17.6587	K12	CN-NAM
Bin0980	9	12.3232	12.8855	0.562294	18.2997	K12	CN-NAM
Bin0981	9	12.8855	13.4264	0.540817	20.3	K12	CN-NAM
Bin0982	9	13.4264	13.6625	0.236137	20.6174	K12	CN-NAM
Bin0983	9	13.6625	13.7552	0.09272	20.9349	K12	CN-NAM
Bin0984	9	13.7552	15.358	1.60278	22.9351	K12	CN-NAM
Bin0985	9	15.358	16.4813	1.12333	23.2526	K12	CN-NAM
Bin0986	9	16.4813	16.7266	0.245296	28.3294	K12	CN-NAM
Bin0987	9	16.7266	17.4193	0.692723	29.9797	K12	CN-NAM
Bin0988	9	17.4193	17.9696	0.550273	30.2972	K12	CN-NAM
Bin0989	9	17.9696	19.162	1.19238	30.6147	K12	CN-NAM
Bin0990	9	19.162	20.4707	1.30873	32.265	K12	CN-NAM
Bin0991	9	20.4707	21.7219	1.25113	32.5824	K12	CN-NAM
Bin0992	9	21.7219	21.9972	0.27536	32.8999	K12	CN-NAM
Bin0993	9	21.9972	30.5607	8.56345	34.2072	K12	CN-NAM
Bin0994	9	30.5607	33.3707	2.81008	37.6808	K12	CN-NAM
Bin0995	9	33.3707	37.4071	4.03633	38.988	K12	CN-NAM
Bin0996	9	37.4071	42.2197	4.81267	39.3055	K12	CN-NAM
Bin0997	9	42.2197	49.4086	7.18889	40.2764	K12	CN-NAM
Bin0998	9	49.4086	53.465	4.0564	40.5939	K12	CN-NAM
Bin0999	9	53.465	59.1585	5.69344	40.9113	K12	CN-NAM
Bin1000	9	59.1585	61.2999	2.14145	41.2288	K12	CN-NAM
Bin1001	9	61.2999	72.6887	11.3888	42.1997	K12	CN-NAM
Bin1002	9	72.6887	76.0641	3.37539	42.5172	K12	CN-NAM
Bin1003	9	76.0641	79.6236	3.55947	43.1582	K12	CN-NAM
Bin1004	9	79.6236	80.4043	0.780679	43.4757	K12	CN-NAM
Bin1005	9	80.4043	82.5886	2.18438	43.7931	K12	CN-NAM
Bin1006	9	82.5886	93.1497	10.561	44.764	K12	CN-NAM
Bin1007	9	93.1497	117.32	24.1705	48.2376	K12	CN-NAM
Bin1008	9	117.32	136.775	19.4544	48.8787	K12	CN-NAM
Bin1009	9	136.775	141.538	4.76319	61.4994	K12	CN-NAM
Bin1010	9	141.538	142.211	0.673445	61.8168	K12	CN-NAM
Bin1011	9	142.211	142.469	0.25798	62.1343	K12	CN-NAM
Bin1012	9	142.469	142.96	0.490749	65.2281	K12	CN-NAM
Bin1013	9	142.96	144.003	1.04308	65.8691	K12	CN-NAM
Bin1014	9	144.003	144.612	0.609276	67.5194	K12	CN-NAM
Bin1015	9	144.612	144.809	0.197034	68.4903	K12	CN-NAM
Bin1016	9	144.809	145.059	0.249843	69.1314	K12	CN-NAM
Bin1017	9	145.059	145.121	0.062061	70.4386	K12	CN-NAM
Bin1018	9	145.121	145.52	0.39893	70.7561	K12	CN-NAM
Bin1019	9	145.52	145.776	0.255267	71.0735	K12	CN-NAM
Bin1020	9	145.776	145.95	0.174153	71.391	K12	CN-NAM
Bin1021	9	145.95	146.207	0.257592	71.7085	K12	CN-NAM
Bin1022	9	146.207	146.468	0.260727	74.4302	K12	CN-NAM
Bin1023	9	146.468	146.678	0.21044	74.7477	K12	CN-NAM
Bin1024	9	146.678	147.294	0.61568	75.7186	K12	CN-NAM
Bin1025	9	147.294	147.494	0.200089	76.0361	K12	CN-NAM
Bin1026	9	147.494	147.707	0.213263	77.3433	K12	CN-NAM
Bin1027	9	147.707	148.367	0.659583	77.6608	K12	CN-NAM
Bin1028	9	148.367	149.127	0.759596	78.3018	K12	CN-NAM
Bin1029	9	149.127	149.456	0.329713	79.6091	K12	CN-NAM
Bin1030	9	149.456	149.647	0.190517	80.2501	K12	CN-NAM
Bin1031	9	149.647	149.665	0.017876	80.8911	K12	CN-NAM
Bin1032	9	149.665	149.829	0.164334	85.149	K12	CN-NAM
Bin1033	9	149.829	150.235	0.406193	85.4665	K12	CN-NAM
Bin1034	9	150.235	150.826	0.590524	85.784	K12	CN-NAM
Bin1035	9	150.826	151.248	0.42206	88.5057	K12	CN-NAM
Bin1036	9	151.248	151.562	0.314348	89.1468	K12	CN-NAM
Bin1037	9	151.562	151.663	0.100619	89.4642	K12	CN-NAM
Bin1038	9	151.663	151.766	0.10324	92.186	K12	CN-NAM
Bin1039	9	151.766	151.819	0.053261	93.4932	K12	CN-NAM
Bin1040	9	151.819	151.994	0.174353	93.8107	K12	CN-NAM
Bin1041	9	151.994	152.134	0.140058	94.7816	K12	CN-NAM
Bin1042	9	152.134	152.259	0.125087	95.0991	K12	CN-NAM
Bin1043	9	152.259	152.454	0.195077	97.4564	K12	CN-NAM
Bin1044	9	152.454	152.709	0.254903	97.7739	K12	CN-NAM
Bin1045	9	152.709	152.753	0.044311	98.0913	K12	CN-NAM
Bin1046	9	152.753	152.914	0.161156	101.185	K12	CN-NAM
Bin1047	9	152.914	153.423	0.508481	102.156	K12	CN-NAM
Bin1048	9	153.423	153.51	0.086831	102.473	K12	CN-NAM
Bin1049	9	153.51	153.842	0.332081	103.114	K12	CN-NAM
Bin1050	10	0	4.01972	4.01972	0	K12	CN-NAM
Bin1051	10	4.01972	4.58455	0.564828	0.64085	K12	CN-NAM
Bin1052	10	4.58455	4.66689	0.082336	2.64112	K12	CN-NAM
Bin1053	10	4.66689	4.73919	0.072305	3.28215	K12	CN-NAM
Bin1054	10	4.73919	5.12078	0.381591	3.59961	K12	CN-NAM
Bin1055	10	5.12078	5.2808	0.160016	6.32137	K12	CN-NAM
Bin1056	10	5.2808	5.59188	0.311082	6.63883	K12	CN-NAM
Bin1057	10	5.59188	5.88073	0.288848	6.9563	K12	CN-NAM
Bin1058	10	5.88073	6.13596	0.255231	8.26356	K12	CN-NAM
Bin1059	10	6.13596	6.59367	0.457712	11.7372	K12	CN-NAM
Bin1060	10	6.59367	6.86303	0.26936	12.7081	K12	CN-NAM
Bin1061	10	6.86303	7.10325	0.240222	13.0255	K12	CN-NAM
Bin1062	10	7.10325	8.79846	1.6952	14.6759	K12	CN-NAM
Bin1063	10	8.79846	9.53831	0.73985	14.9933	K12	CN-NAM
Bin1064	10	9.53831	9.59399	0.055684	15.3108	K12	CN-NAM
Bin1065	10	9.59399	10.5995	1.00546	15.6282	K12	CN-NAM
Bin1066	10	10.5995	11.1958	0.596305	16.5991	K12	CN-NAM
Bin1067	10	11.1958	11.7488	0.552999	20.857	K12	CN-NAM
Bin1068	10	11.7488	12.1672	0.418418	21.4981	K12	CN-NAM
Bin1069	10	12.1672	14.4968	2.32961	22.1391	K12	CN-NAM
Bin1070	10	14.4968	14.6452	0.148397	22.7801	K12	CN-NAM
Bin1071	10	14.6452	16.5723	1.92712	24.0874	K12	CN-NAM
Bin1072	10	16.5723	21.5522	4.97993	24.4049	K12	CN-NAM
Bin1073	10	21.5522	22.3626	0.810362	24.7223	K12	CN-NAM
Bin1074	10	22.3626	26.1352	3.77259	25.6932	K12	CN-NAM
Bin1075	10	26.1352	29.3089	3.17374	26.0107	K12	CN-NAM
Bin1076	10	29.3089	31.0144	1.70551	27.318	K12	CN-NAM
Bin1077	10	31.0144	33.0682	2.05374	27.6354	K12	CN-NAM
Bin1078	10	33.0682	34.931	1.86288	27.9529	K12	CN-NAM
Bin1079	10	34.931	37.346	2.41499	28.2703	K12	CN-NAM
Bin1080	10	37.346	38.4744	1.12837	28.5878	K12	CN-NAM
Bin1081	10	38.4744	41.6674	3.19305	28.9053	K12	CN-NAM
Bin1082	10	41.6674	47.68	6.01255	29.2227	K12	CN-NAM
Bin1083	10	47.68	51.0075	3.32746	30.53	K12	CN-NAM
Bin1084	10	51.0075	53.9146	2.9071	31.171	K12	CN-NAM
Bin1085	10	53.9146	56.1475	2.23294	33.8928	K12	CN-NAM
Bin1086	10	56.1475	60.1538	4.00626	38.1507	K12	CN-NAM
Bin1087	10	60.1538	62.1611	2.0073	38.7917	K12	CN-NAM
Bin1088	10	62.1611	64.6848	2.52374	39.1092	K12	CN-NAM
Bin1089	10	64.6848	69.1311	4.44634	39.7502	K12	CN-NAM
Bin1090	10	69.1311	71.6723	2.54119	41.0575	K12	CN-NAM
Bin1091	10	71.6723	73.7485	2.07614	41.3749	K12	CN-NAM
Bin1092	10	73.7485	74.6075	0.859016	42.3458	K12	CN-NAM
Bin1093	10	74.6075	75.153	0.545541	42.6633	K12	CN-NAM
Bin1094	10	75.153	75.8148	0.661824	43.9706	K12	CN-NAM
Bin1095	10	75.8148	77.1078	1.29292	44.288	K12	CN-NAM
Bin1096	10	77.1078	77.2723	0.164556	44.6055	K12	CN-NAM
Bin1097	10	77.2723	77.296	0.023666	46.6058	K12	CN-NAM
Bin1098	10	77.296	79.1454	1.84942	46.9232	K12	CN-NAM
Bin1099	10	79.1454	80.0395	0.894124	47.8941	K12	CN-NAM
Bin1100	10	80.0395	80.5202	0.480669	48.2116	K12	CN-NAM
Bin1101	10	80.5202	80.9165	0.396311	48.529	K12	CN-NAM
Bin1102	10	80.9165	82.6694	1.75293	49.1701	K12	CN-NAM
Bin1103	10	82.6694	84.2381	1.56865	49.8111	K12	CN-NAM
Bin1104	10	84.2381	117.028	32.7903	56.1868	K12	CN-NAM
Bin1105	10	117.028	117.785	0.757056	56.8278	K12	CN-NAM
Bin1106	10	117.785	119.41	1.6249	57.4688	K12	CN-NAM
Bin1107	10	119.41	122.232	2.82152	59.1192	K12	CN-NAM
Bin1108	10	122.232	123.296	1.06431	59.7602	K12	CN-NAM
Bin1109	10	123.296	124.323	1.02652	60.4012	K12	CN-NAM
Bin1110	10	124.323	125.195	0.872464	62.0515	K12	CN-NAM
Bin1111	10	125.195	125.951	0.756144	62.369	K12	CN-NAM
Bin1112	10	125.951	126.983	1.03162	62.6865	K12	CN-NAM
Bin1113	10	126.983	127.36	0.376745	63.9937	K12	CN-NAM
Bin1114	10	127.36	127.988	0.62856	64.3112	K12	CN-NAM
Bin1115	10	127.988	130.342	2.3533	67.405	K12	CN-NAM
Bin1116	10	130.342	130.892	0.550342	68.046	K12	CN-NAM
Bin1117	10	130.892	131.571	0.67951	70.7678	K12	CN-NAM
Bin1118	10	131.571	132.036	0.464772	71.0852	K12	CN-NAM
Bin1119	10	132.036	132.321	0.285038	71.7262	K12	CN-NAM
Bin1120	10	132.321	133.112	0.790493	72.6972	K12	CN-NAM
Bin1121	10	133.112	133.704	0.59221	74.0044	K12	CN-NAM
Bin1122	10	133.704	133.877	0.173165	77.478	K12	CN-NAM
Bin1123	10	133.877	134.308	0.430606	77.7955	K12	CN-NAM
Bin1124	10	134.308	134.458	0.149892	78.113	K12	CN-NAM
Bin1125	10	134.458	134.831	0.372957	78.4304	K12	CN-NAM
Bin1126	10	134.831	136.008	1.17703	79.7377	K12	CN-NAM
Bin1127	10	136.008	136.086	0.078608	80.3787	K12	CN-NAM
Bin1128	10	136.086	136.184	0.097723	81.0198	K12	CN-NAM
Bin1129	10	136.184	136.837	0.652666	81.3372	K12	CN-NAM
Bin1130	10	136.837	137.101	0.264935	82.6445	K12	CN-NAM
Bin1131	10	137.101	137.286	0.184774	82.9619	K12	CN-NAM
Bin1132	10	137.286	137.488	0.201641	83.603	K12	CN-NAM
Bin1133	10	137.488	137.674	0.185953	84.9102	K12	CN-NAM
Bin1134	10	137.674	137.772	0.098638	85.2277	K12	CN-NAM
Bin1135	10	137.772	137.829	0.056406	85.8687	K12	CN-NAM
Bin1136	10	137.829	138.297	0.46784	86.1862	K12	CN-NAM
Bin1137	10	138.297	139.08	0.783702	87.8365	K12	CN-NAM
Bin1138	10	139.08	139.839	0.75867	88.154	K12	CN-NAM
Bin1139	10	139.839	139.98	0.141155	92.4119	K12	CN-NAM
Bin1140	10	139.98	140.049	0.068716	93.7191	K12	CN-NAM
Bin1141	10	140.049	140.309	0.259602	94.0366	K12	CN-NAM
Bin1142	10	140.309	140.687	0.378207	95.0075	K12	CN-NAM
Bin1143	10	140.687	140.743	0.056118	95.325	K12	CN-NAM
Bin1144	10	140.743	140.971	0.228531	95.966	K12	CN-NAM
Bin1145	10	140.971	142.036	1.065	96.9369	K12	CN-NAM
Bin0001	1	0	2.69204	2.69204	0	YE478	CN-NAM
Bin0002	1	2.69204	2.85883	0.166789	0.661957	YE478	CN-NAM
Bin0003	1	2.85883	3.07843	0.219594	1.32422	YE478	CN-NAM
Bin0004	1	3.07843	3.35491	0.276483	1.98648	YE478	CN-NAM
Bin0005	1	3.35491	3.40925	0.05434	4.80413	YE478	CN-NAM
Bin0006	1	3.40925	3.66693	0.257677	5.132	YE478	CN-NAM
Bin0007	1	3.66693	3.74228	0.075358	5.45987	YE478	CN-NAM
Bin0008	1	3.74228	4.05606	0.313779	6.12213	YE478	CN-NAM
Bin0009	1	4.05606	4.45315	0.397085	7.12551	YE478	CN-NAM
Bin0010	1	4.45315	4.76498	0.311831	7.45338	YE478	CN-NAM
Bin0011	1	4.76498	5.00253	0.237546	7.78125	YE478	CN-NAM
Bin0012	1	5.00253	5.24594	0.243412	8.10912	YE478	CN-NAM
Bin0013	1	5.24594	5.43529	0.189357	10.5486	YE478	CN-NAM
Bin0014	1	5.43529	5.51777	0.082472	11.2109	YE478	CN-NAM
Bin0015	1	5.51777	5.74432	0.226552	11.5388	YE478	CN-NAM
Bin0016	1	5.74432	6.17828	0.433956	11.8666	YE478	CN-NAM
Bin0017	1	6.17828	6.20111	0.02284	12.87	YE478	CN-NAM
Bin0018	1	6.20111	6.78429	0.583173	13.1979	YE478	CN-NAM
Bin0019	1	6.78429	7.05745	0.273164	18.4659	YE478	CN-NAM
Bin0020	1	7.05745	7.0912	0.033752	18.7938	YE478	CN-NAM
Bin0021	1	7.0912	7.40095	0.309748	20.5004	YE478	CN-NAM
Bin0022	1	7.40095	7.60192	0.200966	20.8283	YE478	CN-NAM
Bin0023	1	7.60192	8.28771	0.685794	21.1562	YE478	CN-NAM
Bin0024	1	8.28771	8.55845	0.270739	21.8184	YE478	CN-NAM
Bin0025	1	8.55845	9.12351	0.565059	22.4807	YE478	CN-NAM
Bin0026	1	9.12351	9.58155	0.458035	24.9202	YE478	CN-NAM
Bin0027	1	9.58155	10.5841	1.00252	25.5825	YE478	CN-NAM
Bin0028	1	10.5841	10.877	0.292893	27.2891	YE478	CN-NAM
Bin0029	1	10.877	11.1095	0.232497	27.9514	YE478	CN-NAM
Bin0030	1	11.1095	11.3988	0.289361	28.6136	YE478	CN-NAM
Bin0031	1	11.3988	12.1763	0.777529	29.617	YE478	CN-NAM
Bin0032	1	12.1763	12.3529	0.176505	30.2793	YE478	CN-NAM
Bin0033	1	12.3529	12.5137	0.160887	33.0969	YE478	CN-NAM
Bin0034	1	12.5137	12.8743	0.360553	34.1003	YE478	CN-NAM
Bin0035	1	12.8743	13.8051	0.930833	34.7626	YE478	CN-NAM
Bin0036	1	13.8051	14.1656	0.36043	35.4248	YE478	CN-NAM
Bin0037	1	14.1656	14.5507	0.385122	36.4282	YE478	CN-NAM
Bin0038	1	14.5507	15.9074	1.35669	36.7561	YE478	CN-NAM
Bin0039	1	15.9074	16.7753	0.867959	38.1075	YE478	CN-NAM
Bin0040	1	16.7753	17.5232	0.747879	38.7698	YE478	CN-NAM
Bin0041	1	17.5232	17.69	0.166797	39.0976	YE478	CN-NAM
Bin0042	1	17.69	17.8504	0.160371	40.4491	YE478	CN-NAM
Bin0043	1	17.8504	19.233	1.38261	40.7769	YE478	CN-NAM
Bin0044	1	19.233	19.4924	0.259411	42.1284	YE478	CN-NAM
Bin0045	1	19.4924	19.9738	0.481382	42.7906	YE478	CN-NAM
Bin0046	1	19.9738	21.472	1.49822	43.4529	YE478	CN-NAM
Bin0047	1	21.472	22.2597	0.787691	47.0516	YE478	CN-NAM
Bin0048	1	22.2597	23.589	1.32933	47.3794	YE478	CN-NAM
Bin0049	1	23.589	24.5994	1.01038	47.7073	YE478	CN-NAM
Bin0050	1	24.5994	25.3751	0.775662	48.3696	YE478	CN-NAM
Bin0051	1	25.3751	25.7173	0.34222	48.6974	YE478	CN-NAM
Bin0052	1	25.7173	26.9519	1.23459	49.0253	YE478	CN-NAM
Bin0053	1	26.9519	27.7781	0.826179	51.4648	YE478	CN-NAM
Bin0054	1	27.7781	28.4252	0.647133	51.7927	YE478	CN-NAM
Bin0055	1	28.4252	28.4634	0.038175	52.1206	YE478	CN-NAM
Bin0056	1	28.4634	29.0323	0.568901	52.4484	YE478	CN-NAM
Bin0057	1	29.0323	29.5433	0.511083	53.1107	YE478	CN-NAM
Bin0058	1	29.5433	29.7889	0.245566	55.5502	YE478	CN-NAM
Bin0059	1	29.7889	30.3769	0.587977	56.2125	YE478	CN-NAM
Bin0060	1	30.3769	31.5442	1.16734	56.8747	YE478	CN-NAM
Bin0061	1	31.5442	34.3154	2.77115	57.8781	YE478	CN-NAM
Bin0062	1	34.3154	34.8954	0.580028	58.206	YE478	CN-NAM
Bin0063	1	34.8954	34.9479	0.052458	58.5338	YE478	CN-NAM
Bin0064	1	34.9479	35.2378	0.289921	59.8853	YE478	CN-NAM
Bin0065	1	35.2378	36.9737	1.73588	60.2131	YE478	CN-NAM
Bin0066	1	36.9737	38.4467	1.47306	61.9198	YE478	CN-NAM
Bin0067	1	38.4467	38.85	0.403323	62.9232	YE478	CN-NAM
Bin0068	1	38.85	39.9309	1.08082	63.251	YE478	CN-NAM
Bin0069	1	39.9309	40.2337	0.302886	63.9133	YE478	CN-NAM
Bin0070	1	40.2337	41.1043	0.870534	64.2412	YE478	CN-NAM
Bin0071	1	41.1043	42.1609	1.05662	64.569	YE478	CN-NAM
Bin0072	1	42.1609	43.7699	1.60897	64.8969	YE478	CN-NAM
Bin0073	1	43.7699	45.5083	1.73844	65.5592	YE478	CN-NAM
Bin0074	1	45.5083	45.9234	0.415128	65.887	YE478	CN-NAM
Bin0075	1	45.9234	46.5552	0.63176	66.2149	YE478	CN-NAM
Bin0076	1	46.5552	46.6287	0.073492	67.5663	YE478	CN-NAM
Bin0077	1	46.6287	48.3791	1.75038	67.8942	YE478	CN-NAM
Bin0078	1	48.3791	50.8618	2.48274	69.6009	YE478	CN-NAM
Bin0079	1	50.8618	50.959	0.09719	69.9287	YE478	CN-NAM
Bin0080	1	50.959	52.0988	1.13984	70.9321	YE478	CN-NAM
Bin0081	1	52.0988	53.1548	1.05595	71.26	YE478	CN-NAM
Bin0082	1	53.1548	53.4223	0.267547	71.5878	YE478	CN-NAM
Bin0083	1	53.4223	53.6809	0.258589	72.2501	YE478	CN-NAM
Bin0084	1	53.6809	54.8449	1.16395	75.8488	YE478	CN-NAM
Bin0085	1	54.8449	58.5114	3.66651	76.1767	YE478	CN-NAM
Bin0086	1	58.5114	59.6714	1.15996	78.9943	YE478	CN-NAM
Bin0087	1	59.6714	61.139	1.46762	79.3222	YE478	CN-NAM
Bin0088	1	61.139	61.9384	0.799386	79.65	YE478	CN-NAM
Bin0089	1	61.9384	62.4897	0.551371	80.6534	YE478	CN-NAM
Bin0090	1	62.4897	62.888	0.398218	80.9813	YE478	CN-NAM
Bin0091	1	62.888	64.2564	1.36846	81.3092	YE478	CN-NAM
Bin0092	1	64.2564	66.7987	2.54229	81.637	YE478	CN-NAM
Bin0093	1	66.7987	67.9939	1.1952	84.4547	YE478	CN-NAM
Bin0094	1	67.9939	68.7527	0.758759	84.7825	YE478	CN-NAM
Bin0095	1	68.7527	69.4012	0.648504	85.1104	YE478	CN-NAM
Bin0096	1	69.4012	70.5784	1.17719	85.4383	YE478	CN-NAM
Bin0097	1	70.5784	70.769	0.19067	85.7662	YE478	CN-NAM
Bin0098	1	70.769	71.0229	0.253867	86.094	YE478	CN-NAM
Bin0099	1	71.0229	72.1124	1.0895	86.7563	YE478	CN-NAM
Bin0100	1	72.1124	73.5119	1.39948	87.7597	YE478	CN-NAM
Bin0101	1	73.5119	75.1497	1.63781	88.0875	YE478	CN-NAM
Bin0102	1	75.1497	76.633	1.48329	88.4154	YE478	CN-NAM
Bin0103	1	76.633	77.411	0.778079	90.4847	YE478	CN-NAM
Bin0104	1	77.411	80.9189	3.50785	90.8125	YE478	CN-NAM
Bin0105	1	80.9189	81.2129	0.294029	92.164	YE478	CN-NAM
Bin0106	1	81.2129	81.5497	0.336817	92.4918	YE478	CN-NAM
Bin0107	1	81.5497	82.7029	1.15317	92.8197	YE478	CN-NAM
Bin0108	1	82.7029	83.5225	0.819618	93.1476	YE478	CN-NAM
Bin0109	1	83.5225	85.0517	1.52916	93.4755	YE478	CN-NAM
Bin0110	1	85.0517	87.2959	2.24421	93.8033	YE478	CN-NAM
Bin0111	1	87.2959	87.77	0.474082	94.8067	YE478	CN-NAM
Bin0112	1	87.77	90.23	2.46004	95.1346	YE478	CN-NAM
Bin0113	1	90.23	91.4606	1.23055	95.4624	YE478	CN-NAM
Bin0114	1	91.4606	93.9697	2.50911	97.9019	YE478	CN-NAM
Bin0115	1	93.9697	96.6235	2.6538	98.5642	YE478	CN-NAM
Bin0116	1	96.6235	98.9054	2.28192	99.2265	YE478	CN-NAM
Bin0117	1	98.9054	100.992	2.08617	100.23	YE478	CN-NAM
Bin0118	1	100.992	103.621	2.62954	100.892	YE478	CN-NAM
Bin0119	1	103.621	110.261	6.64007	101.22	YE478	CN-NAM
Bin0120	1	110.261	111.223	0.96147	101.548	YE478	CN-NAM
Bin0121	1	111.223	113.994	2.77175	102.21	YE478	CN-NAM
Bin0122	1	113.994	114.804	0.809948	102.872	YE478	CN-NAM
Bin0123	1	114.804	119.653	4.84878	103.2	YE478	CN-NAM
Bin0124	1	119.653	121.545	1.89182	104.907	YE478	CN-NAM
Bin0125	1	121.545	127.578	6.03274	105.235	YE478	CN-NAM
Bin0126	1	127.578	134.557	6.9796	105.563	YE478	CN-NAM
Bin0127	1	134.557	140.717	6.15956	106.225	YE478	CN-NAM
Bin0128	1	140.717	143.627	2.91042	106.553	YE478	CN-NAM
Bin0129	1	143.627	147.892	4.26479	107.215	YE478	CN-NAM
Bin0130	1	147.892	149.973	2.08043	107.543	YE478	CN-NAM
Bin0131	1	149.973	152.503	2.53064	108.205	YE478	CN-NAM
Bin0132	1	152.503	155.627	3.12362	108.867	YE478	CN-NAM
Bin0133	1	155.627	161.026	5.3991	109.871	YE478	CN-NAM
Bin0134	1	161.026	162.463	1.43732	110.533	YE478	CN-NAM
Bin0135	1	162.463	170.473	8.00961	111.536	YE478	CN-NAM
Bin0136	1	170.473	171.231	0.757881	112.888	YE478	CN-NAM
Bin0137	1	171.231	172.471	1.24003	113.216	YE478	CN-NAM
Bin0138	1	172.471	174.374	1.90356	116.033	YE478	CN-NAM
Bin0139	1	174.374	176.757	2.38312	116.361	YE478	CN-NAM
Bin0140	1	176.757	180.406	3.64892	117.365	YE478	CN-NAM
Bin0141	1	180.406	180.624	0.217263	117.693	YE478	CN-NAM
Bin0142	1	180.624	182.09	1.46687	118.696	YE478	CN-NAM
Bin0143	1	182.09	182.283	0.192849	120.047	YE478	CN-NAM
Bin0144	1	182.283	182.655	0.371846	120.375	YE478	CN-NAM
Bin0145	1	182.655	183.842	1.18648	121.037	YE478	CN-NAM
Bin0146	1	183.842	187.119	3.27781	121.7	YE478	CN-NAM
Bin0147	1	187.119	187.646	0.526982	122.703	YE478	CN-NAM
Bin0148	1	187.646	188.119	0.472266	123.031	YE478	CN-NAM
Bin0149	1	188.119	188.933	0.814771	123.359	YE478	CN-NAM
Bin0150	1	188.933	191.09	2.15688	124.71	YE478	CN-NAM
Bin0151	1	191.09	191.37	0.279503	129.125	YE478	CN-NAM
Bin0152	1	191.37	193.042	1.67249	129.453	YE478	CN-NAM
Bin0153	1	193.042	193.452	0.409798	130.804	YE478	CN-NAM
Bin0154	1	193.452	194.211	0.75875	131.132	YE478	CN-NAM
Bin0155	1	194.211	195.186	0.975232	131.46	YE478	CN-NAM
Bin0156	1	195.186	195.558	0.371916	131.788	YE478	CN-NAM
Bin0157	1	195.558	196.052	0.493504	137.497	YE478	CN-NAM
Bin0158	1	196.052	196.534	0.482648	138.849	YE478	CN-NAM
Bin0159	1	196.534	197.056	0.521775	139.511	YE478	CN-NAM
Bin0160	1	197.056	197.793	0.736762	140.173	YE478	CN-NAM
Bin0161	1	197.793	199.116	1.32361	140.836	YE478	CN-NAM
Bin0162	1	199.116	199.838	0.721242	141.839	YE478	CN-NAM
Bin0163	1	199.838	200.003	0.165384	142.501	YE478	CN-NAM
Bin0164	1	200.003	200.288	0.284983	145.319	YE478	CN-NAM
Bin0165	1	200.288	200.637	0.349544	146.322	YE478	CN-NAM
Bin0166	1	200.637	200.91	0.272571	146.65	YE478	CN-NAM
Bin0167	1	200.91	202.298	1.38826	147.312	YE478	CN-NAM
Bin0168	1	202.298	202.446	0.147325	147.64	YE478	CN-NAM
Bin0169	1	202.446	204.064	1.61829	147.968	YE478	CN-NAM
Bin0170	1	204.064	204.802	0.737731	149.32	YE478	CN-NAM
Bin0171	1	204.802	205.564	0.762702	149.647	YE478	CN-NAM
Bin0172	1	205.564	206.124	0.559361	149.975	YE478	CN-NAM
Bin0173	1	206.124	206.432	0.308632	150.638	YE478	CN-NAM
Bin0174	1	206.432	206.723	0.290825	150.965	YE478	CN-NAM
Bin0175	1	206.723	208.316	1.59287	151.628	YE478	CN-NAM
Bin0176	1	208.316	210.463	2.14746	156.896	YE478	CN-NAM
Bin0177	1	210.463	211.002	0.538619	157.899	YE478	CN-NAM
Bin0178	1	211.002	211.256	0.25436	158.561	YE478	CN-NAM
Bin0179	1	211.256	211.474	0.217326	158.889	YE478	CN-NAM
Bin0180	1	211.474	211.538	0.0645	159.552	YE478	CN-NAM
Bin0181	1	211.538	212.579	1.04024	159.879	YE478	CN-NAM
Bin0182	1	212.579	213.154	0.575148	160.883	YE478	CN-NAM
Bin0183	1	213.154	213.35	0.196136	161.211	YE478	CN-NAM
Bin0184	1	213.35	214.308	0.95856	162.214	YE478	CN-NAM
Bin0185	1	214.308	214.98	0.671313	162.542	YE478	CN-NAM
Bin0186	1	214.98	215.34	0.359992	163.204	YE478	CN-NAM
Bin0187	1	215.34	216.472	1.13234	163.532	YE478	CN-NAM
Bin0188	1	216.472	216.932	0.460206	164.194	YE478	CN-NAM
Bin0189	1	216.932	217.28	0.347846	164.857	YE478	CN-NAM
Bin0190	1	217.28	217.935	0.654963	165.519	YE478	CN-NAM
Bin0191	1	217.935	220.373	2.4379	167.225	YE478	CN-NAM
Bin0192	1	220.373	222.398	2.02527	167.888	YE478	CN-NAM
Bin0193	1	222.398	222.981	0.582299	168.216	YE478	CN-NAM
Bin0194	1	222.981	223.565	0.584565	169.567	YE478	CN-NAM
Bin0195	1	223.565	224.768	1.20339	169.895	YE478	CN-NAM
Bin0196	1	224.768	225.576	0.807413	170.223	YE478	CN-NAM
Bin0197	1	225.576	226.647	1.07157	170.551	YE478	CN-NAM
Bin0198	1	226.647	228.057	1.40941	173.755	YE478	CN-NAM
Bin0199	1	228.057	228.255	0.198303	174.082	YE478	CN-NAM
Bin0200	1	228.255	229.206	0.950725	176.152	YE478	CN-NAM
Bin0201	1	229.206	229.367	0.161382	176.814	YE478	CN-NAM
Bin0202	1	229.367	229.708	0.340426	177.142	YE478	CN-NAM
Bin0203	1	229.708	230.369	0.661597	178.145	YE478	CN-NAM
Bin0204	1	230.369	230.88	0.510387	178.473	YE478	CN-NAM
Bin0205	1	230.88	234.772	3.8923	179.135	YE478	CN-NAM
Bin0206	1	234.772	236.09	1.31811	179.463	YE478	CN-NAM
Bin0207	1	236.09	237.05	0.960223	179.791	YE478	CN-NAM
Bin0208	1	237.05	239.612	2.56216	180.119	YE478	CN-NAM
Bin0209	1	239.612	240.053	0.440116	180.447	YE478	CN-NAM
Bin0210	1	240.053	240.716	0.663887	181.109	YE478	CN-NAM
Bin0211	1	240.716	241.393	0.67613	181.771	YE478	CN-NAM
Bin0212	1	241.393	242.71	1.31718	183.841	YE478	CN-NAM
Bin0213	1	242.71	245.791	3.08082	184.168	YE478	CN-NAM
Bin0214	1	245.791	246.49	0.699063	185.52	YE478	CN-NAM
Bin0215	1	246.49	246.547	0.05739	185.848	YE478	CN-NAM
Bin0216	1	246.547	247.626	1.07857	186.176	YE478	CN-NAM
Bin0217	1	247.626	248.734	1.10792	186.838	YE478	CN-NAM
Bin0218	1	248.734	249.177	0.442967	187.5	YE478	CN-NAM
Bin0219	1	249.177	249.421	0.244383	187.828	YE478	CN-NAM
Bin0220	1	249.421	251.712	2.29114	189.535	YE478	CN-NAM
Bin0221	1	251.712	253.272	1.55993	189.863	YE478	CN-NAM
Bin0222	1	253.272	253.303	0.031052	193.067	YE478	CN-NAM
Bin0223	1	253.303	253.507	0.203659	193.729	YE478	CN-NAM
Bin0224	1	253.507	254.245	0.738248	194.057	YE478	CN-NAM
Bin0225	1	254.245	256.306	2.06115	195.06	YE478	CN-NAM
Bin0226	1	256.306	256.514	0.207745	195.722	YE478	CN-NAM
Bin0227	1	256.514	257.191	0.677663	196.05	YE478	CN-NAM
Bin0228	1	257.191	257.972	0.780606	196.378	YE478	CN-NAM
Bin0229	1	257.972	259.302	1.32963	198.085	YE478	CN-NAM
Bin0230	1	259.302	260.143	0.841028	198.413	YE478	CN-NAM
Bin0231	1	260.143	260.521	0.378401	198.74	YE478	CN-NAM
Bin0232	1	260.521	260.714	0.192831	199.068	YE478	CN-NAM
Bin0233	1	260.714	261.412	0.698181	200.42	YE478	CN-NAM
Bin0234	1	261.412	262.185	0.772791	200.748	YE478	CN-NAM
Bin0235	1	262.185	263.125	0.939828	201.075	YE478	CN-NAM
Bin0236	1	263.125	265.482	2.35678	201.403	YE478	CN-NAM
Bin0237	1	265.482	266.163	0.681423	202.066	YE478	CN-NAM
Bin0238	1	266.163	267.867	1.7041	202.728	YE478	CN-NAM
Bin0239	1	267.867	268.737	0.869731	204.435	YE478	CN-NAM
Bin0240	1	268.737	268.955	0.218631	204.762	YE478	CN-NAM
Bin0241	1	268.955	270.962	2.00643	205.09	YE478	CN-NAM
Bin0242	1	270.962	271.903	0.940714	206.094	YE478	CN-NAM
Bin0243	1	271.903	272.257	0.354629	208.163	YE478	CN-NAM
Bin0244	1	272.257	273.446	1.18857	208.491	YE478	CN-NAM
Bin0245	1	273.446	274.533	1.08734	208.819	YE478	CN-NAM
Bin0246	1	274.533	274.983	0.449547	209.147	YE478	CN-NAM
Bin0247	1	274.983	275.583	0.600741	210.498	YE478	CN-NAM
Bin0248	1	275.583	275.768	0.184567	211.16	YE478	CN-NAM
Bin0249	1	275.768	276.325	0.556548	212.164	YE478	CN-NAM
Bin0250	1	276.325	276.433	0.108921	212.491	YE478	CN-NAM
Bin0251	1	276.433	276.697	0.263139	213.154	YE478	CN-NAM
Bin0252	1	276.697	276.989	0.292509	215.593	YE478	CN-NAM
Bin0253	1	276.989	277.376	0.386821	215.921	YE478	CN-NAM
Bin0254	1	277.376	278.451	1.07533	216.249	YE478	CN-NAM
Bin0255	1	278.451	278.712	0.260649	216.911	YE478	CN-NAM
Bin0256	1	278.712	279.136	0.423762	220.115	YE478	CN-NAM
Bin0257	1	279.136	279.566	0.430487	220.777	YE478	CN-NAM
Bin0258	1	279.566	279.679	0.113222	221.44	YE478	CN-NAM
Bin0259	1	279.679	280.578	0.89902	224.257	YE478	CN-NAM
Bin0260	1	280.578	280.978	0.399758	225.261	YE478	CN-NAM
Bin0261	1	280.978	281.59	0.612077	225.589	YE478	CN-NAM
Bin0262	1	281.59	281.647	0.057022	225.916	YE478	CN-NAM
Bin0263	1	281.647	281.91	0.263034	227.623	YE478	CN-NAM
Bin0264	1	281.91	283.32	1.40984	228.285	YE478	CN-NAM
Bin0265	1	283.32	283.603	0.282551	228.613	YE478	CN-NAM
Bin0266	1	283.603	285.31	1.70732	229.275	YE478	CN-NAM
Bin0267	1	285.31	285.966	0.655609	229.603	YE478	CN-NAM
Bin0268	1	285.966	286.4	0.43457	233.202	YE478	CN-NAM
Bin0269	1	286.4	286.85	0.450234	234.205	YE478	CN-NAM
Bin0270	1	286.85	287.584	0.733261	234.868	YE478	CN-NAM
Bin0271	1	287.584	288.269	0.684901	236.937	YE478	CN-NAM
Bin0272	1	288.269	288.856	0.58744	237.599	YE478	CN-NAM
Bin0273	1	288.856	289.268	0.412459	240.417	YE478	CN-NAM
Bin0274	1	289.268	289.565	0.296092	240.745	YE478	CN-NAM
Bin0275	1	289.565	290.121	0.556203	241.073	YE478	CN-NAM
Bin0276	1	290.121	290.229	0.108307	243.142	YE478	CN-NAM
Bin0277	1	290.229	290.449	0.219511	244.493	YE478	CN-NAM
Bin0278	1	290.449	290.687	0.23852	244.821	YE478	CN-NAM
Bin0279	1	290.687	290.955	0.267799	245.149	YE478	CN-NAM
Bin0280	1	290.955	291.727	0.771883	246.5	YE478	CN-NAM
Bin0281	1	291.727	292.09	0.363354	246.828	YE478	CN-NAM
Bin0282	1	292.09	292.326	0.23588	248.898	YE478	CN-NAM
Bin0283	1	292.326	292.581	0.254747	249.225	YE478	CN-NAM
Bin0284	1	292.581	292.99	0.409115	249.553	YE478	CN-NAM
Bin0285	1	292.99	293.456	0.46604	250.557	YE478	CN-NAM
Bin0286	1	293.456	293.931	0.475349	251.56	YE478	CN-NAM
Bin0287	1	293.931	294.044	0.112864	251.888	YE478	CN-NAM
Bin0288	1	294.044	294.728	0.684073	252.891	YE478	CN-NAM
Bin0289	1	294.728	295.112	0.383555	253.219	YE478	CN-NAM
Bin0290	1	295.112	295.305	0.192816	254.223	YE478	CN-NAM
Bin0291	1	295.305	295.347	0.042843	258.637	YE478	CN-NAM
Bin0292	1	295.347	295.436	0.089075	258.965	YE478	CN-NAM
Bin0293	1	295.436	296.016	0.579785	260.317	YE478	CN-NAM
Bin0294	1	296.016	296.204	0.187613	260.979	YE478	CN-NAM
Bin0295	1	296.204	296.709	0.504924	263.048	YE478	CN-NAM
Bin0296	1	296.709	296.849	0.13983	264.051	YE478	CN-NAM
Bin0297	1	296.849	297.048	0.199532	264.379	YE478	CN-NAM
Bin0298	1	297.048	297.791	0.742508	265.042	YE478	CN-NAM
Bin0299	1	297.791	297.861	0.070659	265.369	YE478	CN-NAM
Bin0300	1	297.861	298.156	0.29466	266.032	YE478	CN-NAM
Bin0301	1	298.156	300.071	1.9148	267.738	YE478	CN-NAM
Bin0302	2	0	1.6949	1.6949	0	YE478	CN-NAM
Bin0303	2	1.6949	1.77551	0.080608	2.81758	YE478	CN-NAM
Bin0304	2	1.77551	1.95612	0.180605	3.14545	YE478	CN-NAM
Bin0305	2	1.95612	2.08019	0.124076	4.14883	YE478	CN-NAM
Bin0306	2	2.08019	2.11041	0.030216	4.4767	YE478	CN-NAM
Bin0307	2	2.11041	2.36648	0.256073	6.18335	YE478	CN-NAM
Bin0308	2	2.36648	2.68151	0.315032	6.84561	YE478	CN-NAM
Bin0309	2	2.68151	3.05444	0.37293	7.84899	YE478	CN-NAM
Bin0310	2	3.05444	3.18438	0.129937	11.8511	YE478	CN-NAM
Bin0311	2	3.18438	3.39471	0.210334	12.179	YE478	CN-NAM
Bin0312	2	3.39471	3.55304	0.158331	12.5069	YE478	CN-NAM
Bin0313	2	3.55304	3.59961	0.046564	13.8583	YE478	CN-NAM
Bin0314	2	3.59961	3.79208	0.192474	14.1862	YE478	CN-NAM
Bin0315	2	3.79208	4.0512	0.25912	16.6257	YE478	CN-NAM
Bin0316	2	4.0512	4.16717	0.115968	17.6291	YE478	CN-NAM
Bin0317	2	4.16717	4.3068	0.13963	17.9569	YE478	CN-NAM
Bin0318	2	4.3068	4.83354	0.526739	19.6636	YE478	CN-NAM
Bin0319	2	4.83354	5.07505	0.241514	20.3258	YE478	CN-NAM
Bin0320	2	5.07505	5.22975	0.1547	21.3292	YE478	CN-NAM
Bin0321	2	5.22975	5.5578	0.328046	23.7687	YE478	CN-NAM
Bin0322	2	5.5578	5.83844	0.28064	24.0966	YE478	CN-NAM
Bin0323	2	5.83844	5.90422	0.065781	24.4245	YE478	CN-NAM
Bin0324	2	5.90422	6.17233	0.268109	24.7523	YE478	CN-NAM
Bin0325	2	6.17233	6.19024	0.017911	25.4146	YE478	CN-NAM
Bin0326	2	6.19024	6.47434	0.284098	25.7425	YE478	CN-NAM
Bin0327	2	6.47434	6.73701	0.262675	28.182	YE478	CN-NAM
Bin0328	2	6.73701	6.98371	0.246701	29.1854	YE478	CN-NAM
Bin0329	2	6.98371	7.52787	0.544159	29.5132	YE478	CN-NAM
Bin0330	2	7.52787	8.80558	1.27771	30.1755	YE478	CN-NAM
Bin0331	2	8.80558	9.00915	0.203569	32.615	YE478	CN-NAM
Bin0332	2	9.00915	9.08709	0.077938	34.6843	YE478	CN-NAM
Bin0333	2	9.08709	10.0165	0.929368	35.0121	YE478	CN-NAM
Bin0334	2	10.0165	10.387	0.370554	35.6744	YE478	CN-NAM
Bin0335	2	10.387	11.0244	0.637396	36.0023	YE478	CN-NAM
Bin0336	2	11.0244	11.6287	0.60426	36.3301	YE478	CN-NAM
Bin0337	2	11.6287	11.7623	0.133618	41.5981	YE478	CN-NAM
Bin0338	2	11.7623	12.1123	0.350027	41.926	YE478	CN-NAM
Bin0339	2	12.1123	12.2526	0.140246	45.13	YE478	CN-NAM
Bin0340	2	12.2526	13.2969	1.04434	45.4578	YE478	CN-NAM
Bin0341	2	13.2969	14.4632	1.16625	47.1645	YE478	CN-NAM
Bin0342	2	14.4632	14.8968	0.433691	48.1679	YE478	CN-NAM
Bin0343	2	14.8968	15.4752	0.57836	49.8745	YE478	CN-NAM
Bin0344	2	15.4752	16.343	0.867771	50.2024	YE478	CN-NAM
Bin0345	2	16.343	16.6444	0.301396	51.2058	YE478	CN-NAM
Bin0346	2	16.6444	16.8793	0.234947	51.5336	YE478	CN-NAM
Bin0347	2	16.8793	17.6073	0.727968	53.6029	YE478	CN-NAM
Bin0348	2	17.6073	17.6897	0.082398	53.9308	YE478	CN-NAM
Bin0349	2	17.6897	17.9871	0.2974	54.9341	YE478	CN-NAM
Bin0350	2	17.9871	18.2387	0.251567	55.9375	YE478	CN-NAM
Bin0351	2	18.2387	18.5076	0.268939	56.9409	YE478	CN-NAM
Bin0352	2	18.5076	19.1446	0.637021	57.6032	YE478	CN-NAM
Bin0353	2	19.1446	19.328	0.183378	60.0427	YE478	CN-NAM
Bin0354	2	19.328	20.1002	0.772236	61.046	YE478	CN-NAM
Bin0355	2	20.1002	20.8571	0.75688	61.3739	YE478	CN-NAM
Bin0356	2	20.8571	21.6274	0.770334	62.0362	YE478	CN-NAM
Bin0357	2	21.6274	22.0374	0.409999	62.6984	YE478	CN-NAM
Bin0358	2	22.0374	22.6086	0.57117	63.7018	YE478	CN-NAM
Bin0359	2	22.6086	22.9473	0.338727	64.0297	YE478	CN-NAM
Bin0360	2	22.9473	23.4696	0.522297	65.0331	YE478	CN-NAM
Bin0361	2	23.4696	23.7092	0.239536	66.3845	YE478	CN-NAM
Bin0362	2	23.7092	23.7375	0.028323	66.7124	YE478	CN-NAM
Bin0363	2	23.7375	24.8743	1.13682	67.0402	YE478	CN-NAM
Bin0364	2	24.8743	25.7469	0.872628	67.7025	YE478	CN-NAM
Bin0365	2	25.7469	26.9829	1.236	68.0304	YE478	CN-NAM
Bin0366	2	26.9829	27.8718	0.888877	69.0337	YE478	CN-NAM
Bin0367	2	27.8718	29.1102	1.23841	69.3616	YE478	CN-NAM
Bin0368	2	29.1102	29.6664	0.55619	71.4309	YE478	CN-NAM
Bin0369	2	29.6664	29.9266	0.260197	71.7587	YE478	CN-NAM
Bin0370	2	29.9266	31.924	1.99739	72.0866	YE478	CN-NAM
Bin0371	2	31.924	32.0397	0.115721	73.438	YE478	CN-NAM
Bin0372	2	32.0397	34.4748	2.43503	73.7659	YE478	CN-NAM
Bin0373	2	34.4748	34.5414	0.066618	74.7693	YE478	CN-NAM
Bin0374	2	34.5414	36.9365	2.39513	75.0972	YE478	CN-NAM
Bin0375	2	36.9365	38.7006	1.76411	75.425	YE478	CN-NAM
Bin0376	2	38.7006	39.5418	0.841145	75.7529	YE478	CN-NAM
Bin0377	2	39.5418	40.1613	0.619568	76.7563	YE478	CN-NAM
Bin0378	2	40.1613	40.7041	0.54279	77.0842	YE478	CN-NAM
Bin0379	2	40.7041	42.4248	1.72073	77.7464	YE478	CN-NAM
Bin0380	2	42.4248	43.3533	0.928493	78.0743	YE478	CN-NAM
Bin0381	2	43.3533	44.3318	0.978484	78.4022	YE478	CN-NAM
Bin0382	2	44.3318	46.6042	2.27234	80.1088	YE478	CN-NAM
Bin0383	2	46.6042	48.5895	1.98533	80.7711	YE478	CN-NAM
Bin0384	2	48.5895	52.2922	3.70274	81.0989	YE478	CN-NAM
Bin0385	2	52.2922	55.2502	2.95793	81.7612	YE478	CN-NAM
Bin0386	2	55.2502	55.8938	0.643623	82.0891	YE478	CN-NAM
Bin0387	2	55.8938	56.3137	0.419952	82.7513	YE478	CN-NAM
Bin0388	2	56.3137	57.6439	1.33013	83.0792	YE478	CN-NAM
Bin0389	2	57.6439	59.7335	2.08965	83.4071	YE478	CN-NAM
Bin0390	2	59.7335	60.9499	1.21642	83.7349	YE478	CN-NAM
Bin0391	2	60.9499	64.2986	3.34863	84.3972	YE478	CN-NAM
Bin0392	2	64.2986	68.3031	4.00455	84.7251	YE478	CN-NAM
Bin0393	2	68.3031	69.7077	1.40462	85.7284	YE478	CN-NAM
Bin0394	2	69.7077	72.4567	2.74893	86.0563	YE478	CN-NAM
Bin0395	2	72.4567	73.4251	0.968423	86.7186	YE478	CN-NAM
Bin0396	2	73.4251	74.2268	0.801661	87.0465	YE478	CN-NAM
Bin0397	2	74.2268	83.3618	9.13503	88.7531	YE478	CN-NAM
Bin0398	2	83.3618	99.1772	15.8154	89.081	YE478	CN-NAM
Bin0399	2	99.1772	109.886	10.7091	89.7432	YE478	CN-NAM
Bin0400	2	109.886	110.9	1.01408	91.4499	YE478	CN-NAM
Bin0401	2	110.9	115.475	4.57488	91.7778	YE478	CN-NAM
Bin0402	2	115.475	116.057	0.581623	92.1056	YE478	CN-NAM
Bin0403	2	116.057	126.887	10.8304	92.4335	YE478	CN-NAM
Bin0404	2	126.887	132.581	5.69343	93.4369	YE478	CN-NAM
Bin0405	2	132.581	136.563	3.98271	93.7647	YE478	CN-NAM
Bin0406	2	136.563	139.241	2.67754	94.0926	YE478	CN-NAM
Bin0407	2	139.241	141.616	2.37507	94.4205	YE478	CN-NAM
Bin0408	2	141.616	142.702	1.08551	94.7484	YE478	CN-NAM
Bin0409	2	142.702	144.802	2.10032	95.7517	YE478	CN-NAM
Bin0410	2	144.802	145.059	0.257522	96.7551	YE478	CN-NAM
Bin0411	2	145.059	146.706	1.64703	97.083	YE478	CN-NAM
Bin0412	2	146.706	148.877	2.17025	97.4108	YE478	CN-NAM
Bin0413	2	148.877	150.103	1.22605	99.4801	YE478	CN-NAM
Bin0414	2	150.103	150.804	0.701004	100.142	YE478	CN-NAM
Bin0415	2	150.804	153.091	2.28682	100.47	YE478	CN-NAM
Bin0416	2	153.091	153.524	0.433195	101.133	YE478	CN-NAM
Bin0417	2	153.524	158.61	5.08607	101.46	YE478	CN-NAM
Bin0418	2	158.61	159.294	0.683915	101.788	YE478	CN-NAM
Bin0419	2	159.294	160.727	1.43345	102.116	YE478	CN-NAM
Bin0420	2	160.727	161.274	0.546854	102.778	YE478	CN-NAM
Bin0421	2	161.274	162.978	1.70387	104.13	YE478	CN-NAM
Bin0422	2	162.978	164.989	2.01102	104.792	YE478	CN-NAM
Bin0423	2	164.989	168.551	3.56252	105.454	YE478	CN-NAM
Bin0424	2	168.551	172.148	3.59688	106.458	YE478	CN-NAM
Bin0425	2	172.148	173.833	1.6845	106.786	YE478	CN-NAM
Bin0426	2	173.833	175.26	1.42707	107.113	YE478	CN-NAM
Bin0427	2	175.26	175.629	0.369217	107.441	YE478	CN-NAM
Bin0428	2	175.629	177.116	1.48681	107.769	YE478	CN-NAM
Bin0429	2	177.116	180.166	3.04989	109.121	YE478	CN-NAM
Bin0430	2	180.166	182.346	2.1798	109.783	YE478	CN-NAM
Bin0431	2	182.346	182.826	0.480508	110.445	YE478	CN-NAM
Bin0432	2	182.826	183.69	0.863599	111.107	YE478	CN-NAM
Bin0433	2	183.69	185.025	1.33508	113.177	YE478	CN-NAM
Bin0434	2	185.025	185.234	0.209722	114.18	YE478	CN-NAM
Bin0435	2	185.234	185.378	0.143158	114.508	YE478	CN-NAM
Bin0436	2	185.378	185.605	0.2272	115.17	YE478	CN-NAM
Bin0437	2	185.605	186.439	0.834202	115.498	YE478	CN-NAM
Bin0438	2	186.439	186.639	0.200299	115.826	YE478	CN-NAM
Bin0439	2	186.639	187.125	0.485566	116.488	YE478	CN-NAM
Bin0440	2	187.125	187.886	0.761018	118.557	YE478	CN-NAM
Bin0441	2	187.886	188.414	0.528027	118.885	YE478	CN-NAM
Bin0442	2	188.414	188.902	0.488119	119.548	YE478	CN-NAM
Bin0443	2	188.902	189.336	0.433476	121.254	YE478	CN-NAM
Bin0444	2	189.336	189.721	0.385261	121.582	YE478	CN-NAM
Bin0445	2	189.721	191.287	1.56605	122.585	YE478	CN-NAM
Bin0446	2	191.287	192.435	1.14847	122.913	YE478	CN-NAM
Bin0447	2	192.435	192.786	0.351063	123.576	YE478	CN-NAM
Bin0448	2	192.786	194.48	1.69316	123.903	YE478	CN-NAM
Bin0449	2	194.48	194.938	0.458233	124.231	YE478	CN-NAM
Bin0450	2	194.938	195.739	0.801211	125.235	YE478	CN-NAM
Bin0451	2	195.739	196.521	0.78181	126.941	YE478	CN-NAM
Bin0452	2	196.521	197.45	0.929577	127.604	YE478	CN-NAM
Bin0453	2	197.45	198.394	0.944104	127.931	YE478	CN-NAM
Bin0454	2	198.394	198.855	0.4609	128.259	YE478	CN-NAM
Bin0455	2	198.855	199.691	0.835815	131.463	YE478	CN-NAM
Bin0456	2	199.691	201.966	2.27463	131.791	YE478	CN-NAM
Bin0457	2	201.966	202.739	0.773137	133.143	YE478	CN-NAM
Bin0458	2	202.739	203.605	0.866247	133.47	YE478	CN-NAM
Bin0459	2	203.605	203.767	0.161397	133.798	YE478	CN-NAM
Bin0460	2	203.767	204.007	0.240758	134.802	YE478	CN-NAM
Bin0461	2	204.007	204.327	0.319608	135.13	YE478	CN-NAM
Bin0462	2	204.327	204.879	0.552489	135.792	YE478	CN-NAM
Bin0463	2	204.879	205.051	0.171664	136.12	YE478	CN-NAM
Bin0464	2	205.051	205.958	0.906764	136.782	YE478	CN-NAM
Bin0465	2	205.958	206.49	0.532241	137.785	YE478	CN-NAM
Bin0466	2	206.49	207.041	0.550721	138.448	YE478	CN-NAM
Bin0467	2	207.041	207.358	0.317616	138.776	YE478	CN-NAM
Bin0468	2	207.358	207.699	0.340746	139.438	YE478	CN-NAM
Bin0469	2	207.699	207.965	0.265607	139.766	YE478	CN-NAM
Bin0470	2	207.965	208.942	0.977301	140.094	YE478	CN-NAM
Bin0471	2	208.942	209.132	0.189722	141.8	YE478	CN-NAM
Bin0472	2	209.132	210.039	0.907237	142.128	YE478	CN-NAM
Bin0473	2	210.039	211.583	1.54347	145.332	YE478	CN-NAM
Bin0474	2	211.583	211.773	0.190516	145.994	YE478	CN-NAM
Bin0475	2	211.773	212.245	0.472327	146.322	YE478	CN-NAM
Bin0476	2	212.245	213.172	0.927045	147.325	YE478	CN-NAM
Bin0477	2	213.172	213.812	0.639341	147.988	YE478	CN-NAM
Bin0478	2	213.812	214.613	0.801359	148.316	YE478	CN-NAM
Bin0479	2	214.613	214.95	0.337277	148.643	YE478	CN-NAM
Bin0480	2	214.95	215.135	0.184564	151.083	YE478	CN-NAM
Bin0481	2	215.135	215.261	0.125894	151.411	YE478	CN-NAM
Bin0482	2	215.261	215.554	0.292735	151.739	YE478	CN-NAM
Bin0483	2	215.554	216.191	0.637226	152.067	YE478	CN-NAM
Bin0484	2	216.191	217.35	1.15919	152.729	YE478	CN-NAM
Bin0485	2	217.35	217.459	0.108619	153.732	YE478	CN-NAM
Bin0486	2	217.459	218.642	1.18309	155.084	YE478	CN-NAM
Bin0487	2	218.642	219.021	0.379367	155.412	YE478	CN-NAM
Bin0488	2	219.021	219.228	0.206745	155.739	YE478	CN-NAM
Bin0489	2	219.228	219.39	0.161769	156.067	YE478	CN-NAM
Bin0490	2	219.39	219.481	0.091516	156.395	YE478	CN-NAM
Bin0491	2	219.481	219.902	0.420902	158.102	YE478	CN-NAM
Bin0492	2	219.902	220.491	0.588466	158.43	YE478	CN-NAM
Bin0493	2	220.491	220.624	0.133317	158.758	YE478	CN-NAM
Bin0494	2	220.624	222.438	1.81464	160.109	YE478	CN-NAM
Bin0495	2	222.438	222.649	0.21032	161.816	YE478	CN-NAM
Bin0496	2	222.649	223.169	0.520273	162.143	YE478	CN-NAM
Bin0497	2	223.169	223.589	0.42005	164.583	YE478	CN-NAM
Bin0498	2	223.589	224.207	0.618143	165.586	YE478	CN-NAM
Bin0499	2	224.207	224.241	0.033643	165.914	YE478	CN-NAM
Bin0500	2	224.241	224.341	0.099985	166.577	YE478	CN-NAM
Bin0501	2	224.341	225.229	0.888339	166.904	YE478	CN-NAM
Bin0502	2	225.229	225.538	0.308383	167.232	YE478	CN-NAM
Bin0503	2	225.538	226.393	0.855395	167.895	YE478	CN-NAM
Bin0504	2	226.393	228.054	1.66126	170.712	YE478	CN-NAM
Bin0505	2	228.054	229.12	1.06548	171.04	YE478	CN-NAM
Bin0506	2	229.12	230.389	1.26901	172.747	YE478	CN-NAM
Bin0507	2	230.389	230.887	0.497833	175.951	YE478	CN-NAM
Bin0508	2	230.887	232.366	1.47941	176.613	YE478	CN-NAM
Bin0509	2	232.366	232.482	0.116428	176.941	YE478	CN-NAM
Bin0510	2	232.482	232.576	0.093251	178.647	YE478	CN-NAM
Bin0511	2	232.576	232.988	0.41203	179.31	YE478	CN-NAM
Bin0512	2	232.988	233.48	0.492802	179.638	YE478	CN-NAM
Bin0513	2	233.48	233.551	0.070175	179.965	YE478	CN-NAM
Bin0514	2	233.551	233.628	0.077778	180.628	YE478	CN-NAM
Bin0515	2	233.628	234.26	0.631073	181.979	YE478	CN-NAM
Bin0516	2	234.26	234.436	0.176499	182.982	YE478	CN-NAM
Bin0517	2	234.436	234.796	0.360241	183.31	YE478	CN-NAM
Bin0518	2	234.796	235.845	1.04918	192.964	YE478	CN-NAM
Bin0519	2	235.845	236.282	0.436855	193.292	YE478	CN-NAM
Bin0520	2	236.282	236.288	0.006078	195.361	YE478	CN-NAM
Bin0521	2	236.288	236.357	0.068651	195.689	YE478	CN-NAM
Bin0522	2	236.357	236.972	0.615317	196.351	YE478	CN-NAM
Bin0523	3	0	1.73088	1.73088	0	YE478	CN-NAM
Bin0524	3	1.73088	2.0019	0.271023	0.662181	YE478	CN-NAM
Bin0525	3	2.0019	2.14522	0.143319	1.66556	YE478	CN-NAM
Bin0526	3	2.14522	2.45055	0.305331	4.10507	YE478	CN-NAM
Bin0527	3	2.45055	2.68833	0.237774	4.43294	YE478	CN-NAM
Bin0528	3	2.68833	2.78009	0.091764	5.78437	YE478	CN-NAM
Bin0529	3	2.78009	2.81637	0.036281	6.44663	YE478	CN-NAM
Bin0530	3	2.81637	3.42823	0.611861	7.10889	YE478	CN-NAM
Bin0531	3	3.42823	3.47728	0.049044	7.43676	YE478	CN-NAM
Bin0532	3	3.47728	3.55857	0.081293	10.2544	YE478	CN-NAM
Bin0533	3	3.55857	3.69286	0.134288	10.9167	YE478	CN-NAM
Bin0534	3	3.69286	4.14712	0.454268	15.3313	YE478	CN-NAM
Bin0535	3	4.14712	4.5403	0.393174	15.6592	YE478	CN-NAM
Bin0536	3	4.5403	4.66451	0.124209	16.6626	YE478	CN-NAM
Bin0537	3	4.66451	4.87482	0.210309	19.8665	YE478	CN-NAM
Bin0538	3	4.87482	5.35459	0.479773	21.9358	YE478	CN-NAM
Bin0539	3	5.35459	5.58096	0.226367	22.2636	YE478	CN-NAM
Bin0540	3	5.58096	5.78632	0.205364	22.9259	YE478	CN-NAM
Bin0541	3	5.78632	5.8466	0.060282	23.5881	YE478	CN-NAM
Bin0542	3	5.8466	5.98797	0.14137	23.916	YE478	CN-NAM
Bin0543	3	5.98797	6.43322	0.445246	26.3555	YE478	CN-NAM
Bin0544	3	6.43322	6.66092	0.227704	27.0178	YE478	CN-NAM
Bin0545	3	6.66092	6.73915	0.078229	31.8543	YE478	CN-NAM
Bin0546	3	6.73915	7.20472	0.465563	32.8576	YE478	CN-NAM
Bin0547	3	7.20472	7.96964	0.764923	33.5199	YE478	CN-NAM
Bin0548	3	7.96964	8.21612	0.246478	34.1822	YE478	CN-NAM
Bin0549	3	8.21612	8.94	0.723881	34.51	YE478	CN-NAM
Bin0550	3	8.94	9.13044	0.190446	38.5122	YE478	CN-NAM
Bin0551	3	9.13044	9.57863	0.448191	38.84	YE478	CN-NAM
Bin0552	3	9.57863	10.2213	0.642624	39.8434	YE478	CN-NAM
Bin0553	3	10.2213	10.5172	0.29595	41.1949	YE478	CN-NAM
Bin0554	3	10.5172	11.2097	0.692511	41.8571	YE478	CN-NAM
Bin0555	3	11.2097	11.6506	0.440894	42.5194	YE478	CN-NAM
Bin0556	3	11.6506	12.6058	0.955228	43.1816	YE478	CN-NAM
Bin0557	3	12.6058	13.5414	0.935541	44.8883	YE478	CN-NAM
Bin0558	3	13.5414	15.1716	1.63021	45.2162	YE478	CN-NAM
Bin0559	3	15.1716	17.2861	2.11449	46.9228	YE478	CN-NAM
Bin0560	3	17.2861	17.8336	0.547478	47.9262	YE478	CN-NAM
Bin0561	3	17.8336	18.819	0.985394	48.2541	YE478	CN-NAM
Bin0562	3	18.819	19.5577	0.738762	48.9163	YE478	CN-NAM
Bin0563	3	19.5577	20.5339	0.976162	49.5786	YE478	CN-NAM
Bin0564	3	20.5339	20.7146	0.180734	49.9065	YE478	CN-NAM
Bin0565	3	20.7146	20.7437	0.029092	50.2343	YE478	CN-NAM
Bin0566	3	20.7437	22.2504	1.50673	50.5622	YE478	CN-NAM
Bin0567	3	22.2504	22.3823	0.131892	53.7661	YE478	CN-NAM
Bin0568	3	22.3823	23.0773	0.694939	54.7695	YE478	CN-NAM
Bin0569	3	23.0773	25.6683	2.59101	55.0974	YE478	CN-NAM
Bin0570	3	25.6683	26.3089	0.640614	55.7596	YE478	CN-NAM
Bin0571	3	26.3089	26.3519	0.04299	56.0875	YE478	CN-NAM
Bin0572	3	26.3519	28.638	2.28609	56.7498	YE478	CN-NAM
Bin0573	3	28.638	28.9234	0.285459	57.0776	YE478	CN-NAM
Bin0574	3	28.9234	29.9791	1.05565	57.4055	YE478	CN-NAM
Bin0575	3	29.9791	30.0467	0.067607	58.0678	YE478	CN-NAM
Bin0576	3	30.0467	31.5725	1.52579	59.0712	YE478	CN-NAM
Bin0577	3	31.5725	34.8499	3.2774	60.0745	YE478	CN-NAM
Bin0578	3	34.8499	39.112	4.26208	60.4024	YE478	CN-NAM
Bin0579	3	39.112	41.2655	2.15353	60.7303	YE478	CN-NAM
Bin0580	3	41.2655	42.2502	0.984765	61.7337	YE478	CN-NAM
Bin0581	3	42.2502	47.849	5.59871	62.0615	YE478	CN-NAM
Bin0582	3	47.849	52.243	4.39401	63.7682	YE478	CN-NAM
Bin0583	3	52.243	56.477	4.23402	64.096	YE478	CN-NAM
Bin0584	3	56.477	58.1092	1.63224	64.4239	YE478	CN-NAM
Bin0585	3	58.1092	69.9542	11.845	65.4273	YE478	CN-NAM
Bin0586	3	69.9542	74.5393	4.58511	65.7552	YE478	CN-NAM
Bin0587	3	74.5393	81.2145	6.67517	66.4174	YE478	CN-NAM
Bin0588	3	81.2145	83.9006	2.68612	66.7453	YE478	CN-NAM
Bin0589	3	83.9006	85.715	1.81435	67.4076	YE478	CN-NAM
Bin0590	3	85.715	86.6539	0.938923	69.4768	YE478	CN-NAM
Bin0591	3	86.6539	86.8405	0.186623	70.1391	YE478	CN-NAM
Bin0592	3	86.8405	86.9097	0.069225	70.4669	YE478	CN-NAM
Bin0593	3	86.9097	88.0117	1.10196	71.8184	YE478	CN-NAM
Bin0594	3	88.0117	88.9461	0.934417	72.1462	YE478	CN-NAM
Bin0595	3	88.9461	89.6515	0.705363	72.4741	YE478	CN-NAM
Bin0596	3	89.6515	91.6018	1.95035	74.1808	YE478	CN-NAM
Bin0597	3	91.6018	92.2622	0.660359	74.5086	YE478	CN-NAM
Bin0598	3	92.2622	93.8265	1.5643	74.8365	YE478	CN-NAM
Bin0599	3	93.8265	98.1734	4.34692	75.1644	YE478	CN-NAM
Bin0600	3	98.1734	101.347	3.17363	75.8266	YE478	CN-NAM
Bin0601	3	101.347	102.518	1.17108	76.1545	YE478	CN-NAM
Bin0602	3	102.518	103.869	1.35087	77.1579	YE478	CN-NAM
Bin0603	3	103.869	108.452	4.58317	77.4858	YE478	CN-NAM
Bin0604	3	108.452	109.827	1.37462	78.4891	YE478	CN-NAM
Bin0605	3	109.827	113.221	3.39389	78.817	YE478	CN-NAM
Bin0606	3	113.221	113.472	0.251433	81.6347	YE478	CN-NAM
Bin0607	3	113.472	114.883	1.41044	81.9625	YE478	CN-NAM
Bin0608	3	114.883	118.173	3.29082	82.2904	YE478	CN-NAM
Bin0609	3	118.173	121.66	3.48689	82.6183	YE478	CN-NAM
Bin0610	3	121.66	121.666	0.006002	83.2805	YE478	CN-NAM
Bin0611	3	121.666	126.108	4.44218	83.6084	YE478	CN-NAM
Bin0612	3	126.108	127.853	1.74409	83.9363	YE478	CN-NAM
Bin0613	3	127.853	130.047	2.19468	84.2641	YE478	CN-NAM
Bin0614	3	130.047	131.61	1.56276	84.592	YE478	CN-NAM
Bin0615	3	131.61	134.953	3.34326	85.2543	YE478	CN-NAM
Bin0616	3	134.953	135.596	0.642373	86.6057	YE478	CN-NAM
Bin0617	3	135.596	136.578	0.98282	86.9336	YE478	CN-NAM
Bin0618	3	136.578	137.52	0.941889	87.2614	YE478	CN-NAM
Bin0619	3	137.52	139.508	1.98739	87.9237	YE478	CN-NAM
Bin0620	3	139.508	143.181	3.67304	88.2516	YE478	CN-NAM
Bin0621	3	143.181	144.09	0.909116	88.5794	YE478	CN-NAM
Bin0622	3	144.09	145.822	1.73173	88.9073	YE478	CN-NAM
Bin0623	3	145.822	146.608	0.786599	89.2352	YE478	CN-NAM
Bin0624	3	146.608	147.399	0.790522	89.8974	YE478	CN-NAM
Bin0625	3	147.399	149.565	2.16604	90.2253	YE478	CN-NAM
Bin0626	3	149.565	153.048	3.48366	90.8876	YE478	CN-NAM
Bin0627	3	153.048	153.764	0.715765	91.2154	YE478	CN-NAM
Bin0628	3	153.764	154.658	0.894149	91.8777	YE478	CN-NAM
Bin0629	3	154.658	155.735	1.07662	92.54	YE478	CN-NAM
Bin0630	3	155.735	157.65	1.91497	94.2466	YE478	CN-NAM
Bin0631	3	157.65	159.378	1.72797	97.8453	YE478	CN-NAM
Bin0632	3	159.378	159.809	0.430696	99.9146	YE478	CN-NAM
Bin0633	3	159.809	161.56	1.75092	101.266	YE478	CN-NAM
Bin0634	3	161.56	161.643	0.083978	101.594	YE478	CN-NAM
Bin0635	3	161.643	161.96	0.316019	103.301	YE478	CN-NAM
Bin0636	3	161.96	162.176	0.216451	104.304	YE478	CN-NAM
Bin0637	3	162.176	165.021	2.84542	107.903	YE478	CN-NAM
Bin0638	3	165.021	165.176	0.154571	108.23	YE478	CN-NAM
Bin0639	3	165.176	165.463	0.286585	109.582	YE478	CN-NAM
Bin0640	3	165.463	165.863	0.400305	110.244	YE478	CN-NAM
Bin0641	3	165.863	166.154	0.290931	110.572	YE478	CN-NAM
Bin0642	3	166.154	166.45	0.296093	110.9	YE478	CN-NAM
Bin0643	3	166.45	166.692	0.241793	112.251	YE478	CN-NAM
Bin0644	3	166.692	168.482	1.79048	112.579	YE478	CN-NAM
Bin0645	3	168.482	168.698	0.21577	112.907	YE478	CN-NAM
Bin0646	3	168.698	169.078	0.380538	113.569	YE478	CN-NAM
Bin0647	3	169.078	170.109	1.03055	116.009	YE478	CN-NAM
Bin0648	3	170.109	171.781	1.67234	116.337	YE478	CN-NAM
Bin0649	3	171.781	172.812	1.03042	116.999	YE478	CN-NAM
Bin0650	3	172.812	174.815	2.00296	117.661	YE478	CN-NAM
Bin0651	3	174.815	175.151	0.336681	124.76	YE478	CN-NAM
Bin0652	3	175.151	176.678	1.52648	125.088	YE478	CN-NAM
Bin0653	3	176.678	178.031	1.35271	126.439	YE478	CN-NAM
Bin0654	3	178.031	178.137	0.106026	127.442	YE478	CN-NAM
Bin0655	3	178.137	178.73	0.593439	127.77	YE478	CN-NAM
Bin0656	3	178.73	179.351	0.621404	128.098	YE478	CN-NAM
Bin0657	3	179.351	179.41	0.05867	128.426	YE478	CN-NAM
Bin0658	3	179.41	179.466	0.055648	132.428	YE478	CN-NAM
Bin0659	3	179.466	181.072	1.60594	132.756	YE478	CN-NAM
Bin0660	3	181.072	181.333	0.260952	133.418	YE478	CN-NAM
Bin0661	3	181.333	181.559	0.226227	133.746	YE478	CN-NAM
Bin0662	3	181.559	181.617	0.057763	137.748	YE478	CN-NAM
Bin0663	3	181.617	181.907	0.289855	138.076	YE478	CN-NAM
Bin0664	3	181.907	182.28	0.373428	138.404	YE478	CN-NAM
Bin0665	3	182.28	183.121	0.841201	138.732	YE478	CN-NAM
Bin0666	3	183.121	183.865	0.744355	140.439	YE478	CN-NAM
Bin0667	3	183.865	184.068	0.202896	140.766	YE478	CN-NAM
Bin0668	3	184.068	184.16	0.09118	141.429	YE478	CN-NAM
Bin0669	3	184.16	184.273	0.113279	141.757	YE478	CN-NAM
Bin0670	3	184.273	184.85	0.576939	142.084	YE478	CN-NAM
Bin0671	3	184.85	185.27	0.420541	143.088	YE478	CN-NAM
Bin0672	3	185.27	186.118	0.847244	143.416	YE478	CN-NAM
Bin0673	3	186.118	186.229	0.111366	143.744	YE478	CN-NAM
Bin0674	3	186.229	187.34	1.11071	145.095	YE478	CN-NAM
Bin0675	3	187.34	187.477	0.137021	145.757	YE478	CN-NAM
Bin0676	3	187.477	187.742	0.265617	146.085	YE478	CN-NAM
Bin0677	3	187.742	188.785	1.0429	146.413	YE478	CN-NAM
Bin0678	3	188.785	189.357	0.571786	148.482	YE478	CN-NAM
Bin0679	3	189.357	190.064	0.707166	148.81	YE478	CN-NAM
Bin0680	3	190.064	190.457	0.392502	149.138	YE478	CN-NAM
Bin0681	3	190.457	190.783	0.325869	150.141	YE478	CN-NAM
Bin0682	3	190.783	191.369	0.586319	150.804	YE478	CN-NAM
Bin0683	3	191.369	192.022	0.653174	151.466	YE478	CN-NAM
Bin0684	3	192.022	196.089	4.06732	151.794	YE478	CN-NAM
Bin0685	3	196.089	196.566	0.476947	152.122	YE478	CN-NAM
Bin0686	3	196.566	197.382	0.815796	153.125	YE478	CN-NAM
Bin0687	3	197.382	198.144	0.761581	153.453	YE478	CN-NAM
Bin0688	3	198.144	199.66	1.51627	154.804	YE478	CN-NAM
Bin0689	3	199.66	201.195	1.53484	155.467	YE478	CN-NAM
Bin0690	3	201.195	201.31	0.1148	155.794	YE478	CN-NAM
Bin0691	3	201.31	216.65	15.3405	157.501	YE478	CN-NAM
Bin0692	3	216.65	217.097	0.447259	177.345	YE478	CN-NAM
Bin0693	3	217.097	217.238	0.140613	178.007	YE478	CN-NAM
Bin0694	3	217.238	217.638	0.399903	178.335	YE478	CN-NAM
Bin0695	3	217.638	217.663	0.024902	178.663	YE478	CN-NAM
Bin0696	3	217.663	217.878	0.215074	179.667	YE478	CN-NAM
Bin0697	3	217.878	219.371	1.49355	182.484	YE478	CN-NAM
Bin0698	3	219.371	219.4	0.028207	183.488	YE478	CN-NAM
Bin0699	3	219.4	220.768	1.36813	184.491	YE478	CN-NAM
Bin0700	3	220.768	220.855	0.087418	184.819	YE478	CN-NAM
Bin0701	3	220.855	221.539	0.684188	186.888	YE478	CN-NAM
Bin0702	3	221.539	221.695	0.155624	187.55	YE478	CN-NAM
Bin0703	3	221.695	222.727	1.03199	187.878	YE478	CN-NAM
Bin0704	3	222.727	222.95	0.223137	188.206	YE478	CN-NAM
Bin0705	3	222.95	223.537	0.58743	188.868	YE478	CN-NAM
Bin0706	3	223.537	223.988	0.450631	190.22	YE478	CN-NAM
Bin0707	3	223.988	224.167	0.178723	191.223	YE478	CN-NAM
Bin0708	3	224.167	224.676	0.508981	194.427	YE478	CN-NAM
Bin0709	3	224.676	225.342	0.666692	195.779	YE478	CN-NAM
Bin0710	3	225.342	225.76	0.417377	196.441	YE478	CN-NAM
Bin0711	3	225.76	225.831	0.071332	199.645	YE478	CN-NAM
Bin0712	3	225.831	226.765	0.93395	200.307	YE478	CN-NAM
Bin0713	3	226.765	226.873	0.108064	200.635	YE478	CN-NAM
Bin0714	3	226.873	226.976	0.102536	200.963	YE478	CN-NAM
Bin0715	3	226.976	227.065	0.089457	201.291	YE478	CN-NAM
Bin0716	3	227.065	227.193	0.127929	202.294	YE478	CN-NAM
Bin0717	3	227.193	227.474	0.281375	204.733	YE478	CN-NAM
Bin0718	3	227.474	228.552	1.07702	206.085	YE478	CN-NAM
Bin0719	3	228.552	228.983	0.431683	206.747	YE478	CN-NAM
Bin0720	3	228.983	229.091	0.108155	207.409	YE478	CN-NAM
Bin0721	3	229.091	229.247	0.155917	207.737	YE478	CN-NAM
Bin0722	3	229.247	229.587	0.33946	209.807	YE478	CN-NAM
Bin0723	3	229.587	230.003	0.416442	215.075	YE478	CN-NAM
Bin0724	3	230.003	230.443	0.439442	216.426	YE478	CN-NAM
Bin0725	3	230.443	231.992	1.54924	216.754	YE478	CN-NAM
Bin0726	4	0	1.068	1.068	0	YE478	CN-NAM
Bin0727	4	1.068	1.47304	0.405039	0.32787	YE478	CN-NAM
Bin0728	4	1.47304	2.02809	0.555056	3.14552	YE478	CN-NAM
Bin0729	4	2.02809	2.43526	0.407168	4.49695	YE478	CN-NAM
Bin0730	4	2.43526	2.76377	0.328512	5.15921	YE478	CN-NAM
Bin0731	4	2.76377	3.00054	0.236768	7.22847	YE478	CN-NAM
Bin0732	4	3.00054	3.74545	0.74491	12.4965	YE478	CN-NAM
Bin0733	4	3.74545	4.0589	0.313451	13.8479	YE478	CN-NAM
Bin0734	4	4.0589	4.24462	0.185718	14.5102	YE478	CN-NAM
Bin0735	4	4.24462	4.48284	0.238217	14.8381	YE478	CN-NAM
Bin0736	4	4.48284	4.6014	0.118557	16.9073	YE478	CN-NAM
Bin0737	4	4.6014	5.00655	0.405156	17.2352	YE478	CN-NAM
Bin0738	4	5.00655	5.15137	0.144818	17.5631	YE478	CN-NAM
Bin0739	4	5.15137	5.19743	0.046059	17.8909	YE478	CN-NAM
Bin0740	4	5.19743	5.37017	0.172736	21.8931	YE478	CN-NAM
Bin0741	4	5.37017	5.88336	0.513199	23.5997	YE478	CN-NAM
Bin0742	4	5.88336	6.07058	0.187217	24.262	YE478	CN-NAM
Bin0743	4	6.07058	6.6249	0.554316	24.5899	YE478	CN-NAM
Bin0744	4	6.6249	7.17485	0.549949	25.2521	YE478	CN-NAM
Bin0745	4	7.17485	7.21399	0.039148	31.4137	YE478	CN-NAM
Bin0746	4	7.21399	8.00097	0.786977	31.7416	YE478	CN-NAM
Bin0747	4	8.00097	8.6214	0.62043	32.0695	YE478	CN-NAM
Bin0748	4	8.6214	9.89277	1.27136	32.3974	YE478	CN-NAM
Bin0749	4	9.89277	10.2164	0.323612	34.4666	YE478	CN-NAM
Bin0750	4	10.2164	11.5404	1.32406	35.1289	YE478	CN-NAM
Bin0751	4	11.5404	12.782	1.24161	39.5435	YE478	CN-NAM
Bin0752	4	12.782	14.592	1.80995	40.2058	YE478	CN-NAM
Bin0753	4	14.592	14.7225	0.130481	43.0234	YE478	CN-NAM
Bin0754	4	14.7225	15.0413	0.318779	43.3513	YE478	CN-NAM
Bin0755	4	15.0413	15.298	0.256775	43.6792	YE478	CN-NAM
Bin0756	4	15.298	16.302	1.00398	44.3414	YE478	CN-NAM
Bin0757	4	16.302	17.7424	1.44038	45.0037	YE478	CN-NAM
Bin0758	4	17.7424	18.574	0.831647	45.6659	YE478	CN-NAM
Bin0759	4	18.574	20.4066	1.83256	47.0174	YE478	CN-NAM
Bin0760	4	20.4066	21.321	0.914427	50.616	YE478	CN-NAM
Bin0761	4	21.321	23.2923	1.97127	51.2783	YE478	CN-NAM
Bin0762	4	23.2923	25.981	2.68872	52.2817	YE478	CN-NAM
Bin0763	4	25.981	26.2939	0.312852	52.9439	YE478	CN-NAM
Bin0764	4	26.2939	28.986	2.69209	53.2718	YE478	CN-NAM
Bin0765	4	28.986	30.7679	1.78193	53.5997	YE478	CN-NAM
Bin0766	4	30.7679	34.8038	4.03587	57.1984	YE478	CN-NAM
Bin0767	4	34.8038	35.2149	0.411082	57.8606	YE478	CN-NAM
Bin0768	4	35.2149	36.9096	1.69477	59.2121	YE478	CN-NAM
Bin0769	4	36.9096	37.8534	0.943768	59.5399	YE478	CN-NAM
Bin0770	4	37.8534	38.5421	0.68873	59.8678	YE478	CN-NAM
Bin0771	4	38.5421	39.256	0.713864	60.1957	YE478	CN-NAM
Bin0772	4	39.256	42.1032	2.84718	60.8579	YE478	CN-NAM
Bin0773	4	42.1032	42.6341	0.530896	61.1858	YE478	CN-NAM
Bin0774	4	42.6341	44.4609	1.82683	61.5137	YE478	CN-NAM
Bin0775	4	44.4609	45.7688	1.3079	61.8415	YE478	CN-NAM
Bin0776	4	45.7688	47.9211	2.15228	62.8449	YE478	CN-NAM
Bin0777	4	47.9211	51.7477	3.82668	63.1728	YE478	CN-NAM
Bin0778	4	51.7477	53.4465	1.69873	64.5242	YE478	CN-NAM
Bin0779	4	53.4465	66.8556	13.4092	67.3419	YE478	CN-NAM
Bin0780	4	66.8556	68.0691	1.21351	68.0041	YE478	CN-NAM
Bin0781	4	68.0691	72.0537	3.98452	69.3556	YE478	CN-NAM
Bin0782	4	72.0537	75.6738	3.62013	69.6834	YE478	CN-NAM
Bin0783	4	75.6738	76.3841	0.710268	70.0113	YE478	CN-NAM
Bin0784	4	76.3841	84.7791	8.39501	70.6736	YE478	CN-NAM
Bin0785	4	84.7791	91.5602	6.78109	72.025	YE478	CN-NAM
Bin0786	4	91.5602	98.0253	6.46511	72.3529	YE478	CN-NAM
Bin0787	4	98.0253	108.969	10.9433	72.6807	YE478	CN-NAM
Bin0788	4	108.969	119.87	10.9013	73.6841	YE478	CN-NAM
Bin0789	4	119.87	125.497	5.6269	75.7534	YE478	CN-NAM
Bin0790	4	125.497	131.765	6.26818	76.7568	YE478	CN-NAM
Bin0791	4	131.765	135.459	3.69402	77.419	YE478	CN-NAM
Bin0792	4	135.459	138.63	3.17125	77.7469	YE478	CN-NAM
Bin0793	4	138.63	143.381	4.75038	78.4091	YE478	CN-NAM
Bin0794	4	143.381	144.727	1.34649	78.737	YE478	CN-NAM
Bin0795	4	144.727	149.897	5.17031	80.4437	YE478	CN-NAM
Bin0796	4	149.897	151.135	1.23734	81.1059	YE478	CN-NAM
Bin0797	4	151.135	151.748	0.612957	81.4338	YE478	CN-NAM
Bin0798	4	151.748	152.47	0.72242	81.7617	YE478	CN-NAM
Bin0799	4	152.47	153.027	0.557027	82.0895	YE478	CN-NAM
Bin0800	4	153.027	154.167	1.13951	82.7518	YE478	CN-NAM
Bin0801	4	154.167	155.211	1.0439	83.4141	YE478	CN-NAM
Bin0802	4	155.211	155.297	0.086091	83.7419	YE478	CN-NAM
Bin0803	4	155.297	155.805	0.508641	87.3406	YE478	CN-NAM
Bin0804	4	155.805	156.023	0.217518	87.6685	YE478	CN-NAM
Bin0805	4	156.023	156.718	0.694839	88.6719	YE478	CN-NAM
Bin0806	4	156.718	156.971	0.252831	90.0233	YE478	CN-NAM
Bin0807	4	156.971	157.629	0.658265	90.3512	YE478	CN-NAM
Bin0808	4	157.629	158.069	0.44009	91.3545	YE478	CN-NAM
Bin0809	4	158.069	159.994	1.92552	91.6824	YE478	CN-NAM
Bin0810	4	159.994	160.957	0.962339	92.0103	YE478	CN-NAM
Bin0811	4	160.957	162.564	1.60752	96.8468	YE478	CN-NAM
Bin0812	4	162.564	163.051	0.486448	98.5534	YE478	CN-NAM
Bin0813	4	163.051	163.446	0.395181	99.2157	YE478	CN-NAM
Bin0814	4	163.446	163.855	0.409175	99.8779	YE478	CN-NAM
Bin0815	4	163.855	164.088	0.233128	100.206	YE478	CN-NAM
Bin0816	4	164.088	165.994	1.90558	101.209	YE478	CN-NAM
Bin0817	4	165.994	167.072	1.07849	102.213	YE478	CN-NAM
Bin0818	4	167.072	167.38	0.307517	105.811	YE478	CN-NAM
Bin0819	4	167.38	169.97	2.59002	106.139	YE478	CN-NAM
Bin0820	4	169.97	170.806	0.836437	106.801	YE478	CN-NAM
Bin0821	4	170.806	171.73	0.924045	107.129	YE478	CN-NAM
Bin0822	4	171.73	171.917	0.186656	108.133	YE478	CN-NAM
Bin0823	4	171.917	172.193	0.276192	109.136	YE478	CN-NAM
Bin0824	4	172.193	172.747	0.554032	109.464	YE478	CN-NAM
Bin0825	4	172.747	173.562	0.814874	111.171	YE478	CN-NAM
Bin0826	4	173.562	175.273	1.7113	112.174	YE478	CN-NAM
Bin0827	4	175.273	175.38	0.106408	114.992	YE478	CN-NAM
Bin0828	4	175.38	175.749	0.369055	115.319	YE478	CN-NAM
Bin0829	4	175.749	177.15	1.40145	115.647	YE478	CN-NAM
Bin0830	4	177.15	177.351	0.200551	115.975	YE478	CN-NAM
Bin0831	4	177.351	177.638	0.287231	117.327	YE478	CN-NAM
Bin0832	4	177.638	178.234	0.596153	118.33	YE478	CN-NAM
Bin0833	4	178.234	178.383	0.149093	118.992	YE478	CN-NAM
Bin0834	4	178.383	178.497	0.113715	119.32	YE478	CN-NAM
Bin0835	4	178.497	178.588	0.090728	119.648	YE478	CN-NAM
Bin0836	4	178.588	178.671	0.083596	119.976	YE478	CN-NAM
Bin0837	4	178.671	178.736	0.064942	120.304	YE478	CN-NAM
Bin0838	4	178.736	179.711	0.97439	121.307	YE478	CN-NAM
Bin0839	4	179.711	179.802	0.09179	121.635	YE478	CN-NAM
Bin0840	4	179.802	180.65	0.847477	122.297	YE478	CN-NAM
Bin0841	4	180.65	182.738	2.08847	122.625	YE478	CN-NAM
Bin0842	4	182.738	202.887	20.1486	0	YE478	CN-NAM
Bin0843	4	202.887	206.367	3.48053	1.35106	YE478	CN-NAM
Bin0844	4	206.367	210.138	3.77024	1.67893	YE478	CN-NAM
Bin0845	4	210.138	211.651	1.51329	2.0068	YE478	CN-NAM
Bin0846	4	211.651	212.597	0.94566	2.33467	YE478	CN-NAM
Bin0847	4	212.597	216.37	3.77336	3.33805	YE478	CN-NAM
Bin0848	4	216.37	220.938	4.56839	3.66592	YE478	CN-NAM
Bin0849	4	220.938	221.761	0.822552	4.32818	YE478	CN-NAM
Bin0850	4	221.761	222.473	0.712484	4.65605	YE478	CN-NAM
Bin0851	4	222.473	223.439	0.965761	4.98392	YE478	CN-NAM
Bin0852	4	223.439	224.726	1.28674	5.31179	YE478	CN-NAM
Bin0853	4	224.726	225.262	0.536171	5.97405	YE478	CN-NAM
[truncated: 63,100 more rows]
