# Supplementary material for: Construction of high-quality recombination maps with low-coverage genomic sequencing for joint linkage analysis in maize
Source: BMC Biol. 2015 Sep 21;13:78. doi: 10.1186/s12915-015-0187-4 (PMC4578237; doi:10.1186/s12915-015-0187-4)
Supplement: Additional file 4: Table S3. — Joint recombination bin map information for CN-NAM and US-NAM, respectively. (XLSX 638 kb) [file 12915_2015_187_MOESM4_ESM.xlsx]

## Sheet: Table S3
Table S3. Joint recombination bin maps information for CN-NAM and US-NAM, respectively.
Marker	Chr	Start	Stop	Bin size (Mb)	Genetic map (cM)	Pop
Bin0001	1	0	1.7634	1.7634	0	CN-NAM
Bin0002	1	2.72765	2.85883	0.131182	0.419	CN-NAM
Bin0003	1	2.94098	3.07633	0.135345	0.807	CN-NAM
Bin0004	1	3.07633	3.19073	0.1144	1.408	CN-NAM
Bin0005	1	3.19073	3.2793	0.088577	1.616	CN-NAM
Bin0006	1	3.2793	3.35479	0.075487	1.646	CN-NAM
Bin0007	1	3.35479	3.43938	0.084587	1.854	CN-NAM
Bin0008	1	3.43938	3.70217	0.262799	2.889	CN-NAM
Bin0009	1	3.70217	3.7314	0.029224	3.217	CN-NAM
Bin0010	1	3.7314	4.04011	0.30871	3.425	CN-NAM
Bin0011	1	4.04011	4.05133	0.011226	3.485	CN-NAM
Bin0012	1	4.05133	4.35862	0.307287	3.873	CN-NAM
Bin0013	1	4.35862	4.44683	0.088206	3.903	CN-NAM
Bin0014	1	4.44683	4.5448	0.097976	4.051	CN-NAM
Bin0015	1	4.5448	4.59856	0.053757	5.212	CN-NAM
Bin0016	1	4.59856	4.74861	0.150052	5.42	CN-NAM
Bin0017	1	4.74861	4.7722	0.02359	5.569	CN-NAM
Bin0018	1	4.7722	4.97887	0.206667	5.628	CN-NAM
Bin0019	1	4.97887	4.98881	0.009939	5.657	CN-NAM
Bin0020	1	4.98881	5.04539	0.056578	6.724	CN-NAM
Bin0021	1	5.04539	5.08721	0.041828	6.813	CN-NAM
Bin0022	1	5.08721	5.34535	0.258134	7.081	CN-NAM
Bin0023	1	5.34535	5.43487	0.089525	7.11	CN-NAM
Bin0024	1	5.43487	5.53229	0.09742	7.529	CN-NAM
Bin0025	1	5.53229	5.62803	0.095731	7.559	CN-NAM
Bin0026	1	5.62803	5.74153	0.113507	10.342	CN-NAM
Bin0027	1	5.74153	6.15477	0.41324	10.73	CN-NAM
Bin0028	1	6.15477	6.17472	0.019951	10.76	CN-NAM
Bin0029	1	6.17472	6.19893	0.024211	11.058	CN-NAM
Bin0030	1	6.19893	6.23595	0.037019	11.117	CN-NAM
Bin0031	1	6.23595	6.42308	0.187125	11.355	CN-NAM
Bin0032	1	6.42308	6.54235	0.119274	11.653	CN-NAM
Bin0033	1	6.54235	6.78335	0.240998	12.719	CN-NAM
Bin0034	1	6.78335	6.80906	0.025713	12.808	CN-NAM
Bin0035	1	6.80906	6.92153	0.11247	12.867	CN-NAM
Bin0036	1	6.92153	7.07884	0.157303	13.316	CN-NAM
Bin0037	1	7.07884	7.09094	0.012109	13.644	CN-NAM
Bin0038	1	7.09094	7.15961	0.068665	13.704	CN-NAM
Bin0039	1	7.15961	7.38916	0.229552	13.733	CN-NAM
Bin0040	1	7.38916	7.49051	0.101347	15.117	CN-NAM
Bin0041	1	7.49051	7.56687	0.076361	15.147	CN-NAM
Bin0042	1	7.56687	7.86046	0.293594	15.295	CN-NAM
Bin0043	1	7.86046	7.95472	0.094257	15.354	CN-NAM
Bin0044	1	7.95472	8.02514	0.070415	15.562	CN-NAM
Bin0045	1	8.02514	8.28618	0.261043	16.379	CN-NAM
Bin0046	1	8.28618	8.44799	0.161811	16.438	CN-NAM
Bin0047	1	8.44799	8.62326	0.175271	17.04	CN-NAM
Bin0048	1	8.62326	8.6568	0.033539	17.128	CN-NAM
Bin0049	1	8.6568	8.97241	0.315612	17.608	CN-NAM
Bin0050	1	8.97241	9.0585	0.086088	17.637	CN-NAM
Bin0051	1	9.0585	9.1234	0.064905	17.697	CN-NAM
Bin0052	1	9.1234	9.21599	0.092584	18.085	CN-NAM
Bin0053	1	9.21599	9.30144	0.085449	18.115	CN-NAM
Bin0054	1	9.30144	9.43701	0.135573	19.087	CN-NAM
Bin0055	1	9.43701	9.80953	0.372522	19.355	CN-NAM
Bin0056	1	9.80953	10.0337	0.224177	19.834	CN-NAM
Bin0057	1	10.0337	10.2226	0.188889	20.193	CN-NAM
Bin0058	1	10.2226	10.6955	0.47288	20.222	CN-NAM
Bin0059	1	10.6955	10.8424	0.146918	20.252	CN-NAM
Bin0060	1	10.8424	10.877	0.034564	22.76	CN-NAM
Bin0061	1	10.877	10.9606	0.083684	22.789	CN-NAM
Bin0062	1	10.9606	11.3009	0.340278	23.208	CN-NAM
Bin0063	1	11.3009	11.3988	0.097878	23.238	CN-NAM
Bin0064	1	11.3988	11.9105	0.511717	23.596	CN-NAM
Bin0065	1	11.9105	11.9468	0.036302	23.625	CN-NAM
Bin0066	1	11.9468	12.1641	0.217265	23.744	CN-NAM
Bin0067	1	12.1641	12.2556	0.091478	24.132	CN-NAM
Bin0068	1	12.2556	12.3444	0.08881	24.192	CN-NAM
Bin0069	1	12.3444	12.4983	0.153958	31.111	CN-NAM
Bin0070	1	12.4983	12.5137	0.015409	31.319	CN-NAM
Bin0071	1	12.5137	12.8226	0.308844	31.438	CN-NAM
Bin0072	1	12.8226	12.8625	0.039948	31.467	CN-NAM
Bin0073	1	12.8625	12.8723	0.009816	31.646	CN-NAM
Bin0074	1	12.8723	13.1452	0.272875	32.094	CN-NAM
Bin0075	1	13.1452	13.6808	0.535622	32.973	CN-NAM
Bin0076	1	13.6808	13.9914	0.31057	33.092	CN-NAM
Bin0077	1	13.9914	14.0317	0.040238	33.122	CN-NAM
Bin0078	1	14.0317	14.165	0.133326	33.3	CN-NAM
Bin0079	1	14.165	14.677	0.511986	33.749	CN-NAM
Bin0080	1	14.677	14.8026	0.125629	33.778	CN-NAM
Bin0081	1	14.8026	14.9549	0.152331	33.927	CN-NAM
Bin0082	1	14.9549	15.0677	0.112821	33.956	CN-NAM
Bin0083	1	15.0677	15.1649	0.09717	35.993	CN-NAM
Bin0084	1	15.1649	15.7358	0.570934	36.111	CN-NAM
Bin0085	1	15.7358	15.9074	0.171517	36.2	CN-NAM
Bin0086	1	15.9074	16.059	0.151601	36.408	CN-NAM
Bin0087	1	16.059	16.3485	0.28951	36.918	CN-NAM
Bin0088	1	16.3485	16.4356	0.087098	36.947	CN-NAM
Bin0089	1	16.4356	16.5806	0.145032	37.126	CN-NAM
Bin0090	1	16.5806	16.7836	0.203012	37.155	CN-NAM
Bin0091	1	16.7836	17.0863	0.30264	38.097	CN-NAM
Bin0092	1	17.0863	17.4938	0.407588	38.156	CN-NAM
Bin0093	1	17.4938	17.5198	0.025928	38.454	CN-NAM
Bin0094	1	17.5198	17.6698	0.15003	38.483	CN-NAM
Bin0095	1	17.6698	17.69	0.020196	39.054	CN-NAM
Bin0096	1	17.69	17.8504	0.160365	39.113	CN-NAM
Bin0097	1	17.8504	18.1991	0.348752	40.69	CN-NAM
Bin0098	1	18.1991	18.6406	0.441528	40.75	CN-NAM
Bin0099	1	18.6406	18.8357	0.195049	40.779	CN-NAM
Bin0100	1	18.8357	18.978	0.142292	40.898	CN-NAM
Bin0101	1	18.978	19.233	0.254993	41.499	CN-NAM
Bin0102	1	19.233	19.2602	0.027268	41.767	CN-NAM
Bin0103	1	19.2602	19.5909	0.330682	41.856	CN-NAM
Bin0104	1	19.5909	19.6367	0.045808	42.004	CN-NAM
Bin0105	1	19.6367	19.9443	0.307589	42.034	CN-NAM
Bin0106	1	19.9443	19.9738	0.029446	42.152	CN-NAM
Bin0107	1	19.9738	21.083	1.1092	42.815	CN-NAM
Bin0108	1	21.083	21.4668	0.383795	42.874	CN-NAM
Bin0109	1	21.4668	21.71	0.24323	42.963	CN-NAM
Bin0110	1	21.71	21.7205	0.010494	43.052	CN-NAM
Bin0111	1	21.7205	22.2435	0.523002	44.181	CN-NAM
Bin0112	1	22.2435	22.2563	0.012781	44.211	CN-NAM
Bin0113	1	22.2563	22.3742	0.11793	44.3	CN-NAM
Bin0114	1	22.3742	22.6344	0.260231	44.508	CN-NAM
Bin0115	1	22.6344	22.9763	0.341847	44.866	CN-NAM
Bin0116	1	22.9763	23.1107	0.134378	44.955	CN-NAM
Bin0117	1	23.1107	23.2249	0.114204	45.074	CN-NAM
Bin0118	1	23.2249	23.5636	0.338722	46.077	CN-NAM
Bin0119	1	23.5636	23.9262	0.362609	46.166	CN-NAM
Bin0120	1	23.9262	23.9682	0.041964	46.344	CN-NAM
Bin0121	1	23.9682	24.5829	0.614758	46.374	CN-NAM
Bin0122	1	24.5829	24.6755	0.092616	47.037	CN-NAM
Bin0123	1	24.6755	24.7388	0.063272	47.125	CN-NAM
Bin0124	1	24.7388	24.7863	0.047466	47.185	CN-NAM
Bin0125	1	24.7863	25.1532	0.366929	47.214	CN-NAM
Bin0126	1	25.1532	25.3719	0.218745	47.244	CN-NAM
Bin0127	1	25.3719	25.6305	0.258606	47.452	CN-NAM
Bin0128	1	25.6305	25.8762	0.245637	47.57	CN-NAM
Bin0129	1	25.8762	26.5717	0.695495	47.63	CN-NAM
Bin0130	1	26.5717	26.8207	0.249061	47.778	CN-NAM
Bin0131	1	26.8207	27.1075	0.286787	47.956	CN-NAM
Bin0132	1	27.1075	27.305	0.197505	50.126	CN-NAM
Bin0133	1	27.305	27.6259	0.32082	50.215	CN-NAM
Bin0134	1	27.6259	27.6382	0.012381	50.725	CN-NAM
Bin0135	1	27.6382	28.1278	0.489553	50.754	CN-NAM
Bin0136	1	28.1278	28.4238	0.296054	50.813	CN-NAM
Bin0137	1	28.4238	28.5969	0.173036	51.172	CN-NAM
Bin0138	1	28.5969	28.8623	0.265416	51.29	CN-NAM
Bin0139	1	28.8623	28.9619	0.099604	51.498	CN-NAM
Bin0140	1	28.9619	29.0317	0.069774	51.587	CN-NAM
Bin0141	1	29.0317	29.0827	0.050983	51.617	CN-NAM
Bin0142	1	29.0827	29.3551	0.27245	51.646	CN-NAM
Bin0143	1	29.3551	29.5423	0.187165	51.705	CN-NAM
Bin0144	1	29.5423	29.7405	0.198243	52.276	CN-NAM
Bin0145	1	29.7405	29.785	0.044492	52.306	CN-NAM
Bin0146	1	29.785	30.0428	0.25781	52.395	CN-NAM
Bin0147	1	30.0428	30.2999	0.257054	52.783	CN-NAM
Bin0148	1	30.2999	30.6825	0.382636	52.991	CN-NAM
Bin0149	1	30.6825	31.0619	0.37941	54.279	CN-NAM
Bin0150	1	31.0619	31.3727	0.310783	54.577	CN-NAM
Bin0151	1	31.3727	31.5442	0.171486	54.607	CN-NAM
Bin0152	1	31.5442	31.7653	0.221145	54.815	CN-NAM
Bin0153	1	31.7653	32.0202	0.254855	54.933	CN-NAM
Bin0154	1	32.0202	32.087	0.06678	54.992	CN-NAM
Bin0155	1	32.087	32.5785	0.491583	55.022	CN-NAM
Bin0156	1	32.5785	32.6009	0.022345	55.052	CN-NAM
Bin0157	1	32.6009	33.1111	0.510225	55.17	CN-NAM
Bin0158	1	33.1111	33.1204	0.009269	55.229	CN-NAM
Bin0159	1	33.1204	33.2154	0.094988	55.497	CN-NAM
Bin0160	1	33.2154	33.2865	0.071121	55.557	CN-NAM
Bin0161	1	33.2865	33.4232	0.136686	56.219	CN-NAM
Bin0162	1	33.4232	33.7181	0.294906	56.517	CN-NAM
Bin0163	1	33.7181	33.7974	0.079316	56.576	CN-NAM
Bin0164	1	33.7974	34.3154	0.517966	56.606	CN-NAM
Bin0165	1	34.3154	34.6605	0.345169	56.724	CN-NAM
Bin0166	1	34.6605	34.8104	0.149846	56.843	CN-NAM
Bin0167	1	34.8104	34.8954	0.085021	56.873	CN-NAM
Bin0168	1	34.8954	34.9452	0.049806	56.932	CN-NAM
Bin0169	1	34.9452	34.9704	0.025218	58.672	CN-NAM
Bin0170	1	34.9704	35.2127	0.242248	58.731	CN-NAM
Bin0171	1	35.2127	35.5761	0.363429	59.21	CN-NAM
Bin0172	1	35.5761	35.8882	0.312076	59.358	CN-NAM
Bin0173	1	35.8882	36.5058	0.617618	59.418	CN-NAM
Bin0174	1	36.5058	36.9139	0.408126	59.536	CN-NAM
Bin0175	1	36.9139	37.1266	0.212681	59.595	CN-NAM
Bin0176	1	37.1266	37.3125	0.185899	60.166	CN-NAM
Bin0177	1	37.3125	37.8415	0.52896	60.196	CN-NAM
Bin0178	1	37.8415	38.5476	0.706121	60.255	CN-NAM
Bin0179	1	38.5476	38.6167	0.069134	60.523	CN-NAM
Bin0180	1	38.6167	39.0724	0.45565	60.552	CN-NAM
Bin0181	1	39.0724	39.3327	0.260367	61.463	CN-NAM
Bin0182	1	39.3327	39.7397	0.406964	61.492	CN-NAM
Bin0183	1	39.7397	39.9304	0.190677	61.73	CN-NAM
Bin0184	1	39.9304	40.0397	0.1093	62.028	CN-NAM
Bin0185	1	40.0397	40.2296	0.189931	62.087	CN-NAM
Bin0186	1	40.2296	40.7264	0.496774	62.236	CN-NAM
Bin0187	1	40.7264	40.9391	0.212755	62.868	CN-NAM
Bin0188	1	40.9391	41.2762	0.337104	63.046	CN-NAM
Bin0189	1	41.2762	42.0128	0.736575	63.075	CN-NAM
Bin0190	1	42.0128	42.2974	0.284578	63.135	CN-NAM
Bin0191	1	42.2974	42.845	0.547585	63.253	CN-NAM
Bin0192	1	42.845	43.1068	0.261799	63.372	CN-NAM
Bin0193	1	43.1068	43.5475	0.440731	63.58	CN-NAM
Bin0194	1	43.5475	43.7624	0.214851	65.124	CN-NAM
Bin0195	1	43.7624	44.1764	0.41408	65.303	CN-NAM
Bin0196	1	44.1764	44.1933	0.016842	65.362	CN-NAM
Bin0197	1	44.1933	45.1134	0.920082	65.391	CN-NAM
Bin0198	1	45.1134	45.5054	0.392071	65.901	CN-NAM
Bin0199	1	45.5054	45.919	0.41358	66.109	CN-NAM
Bin0200	1	45.919	46.405	0.486001	66.317	CN-NAM
Bin0201	1	46.405	46.5507	0.145701	66.347	CN-NAM
Bin0202	1	46.5507	46.7375	0.186733	66.585	CN-NAM
Bin0203	1	46.7375	47.1773	0.439879	67.125	CN-NAM
Bin0204	1	47.1773	47.3207	0.143365	67.214	CN-NAM
Bin0205	1	47.3207	47.455	0.13429	67.243	CN-NAM
Bin0206	1	47.455	47.5041	0.049094	67.273	CN-NAM
Bin0207	1	47.5041	47.5947	0.090594	67.303	CN-NAM
Bin0208	1	47.5947	48.5466	0.951908	67.451	CN-NAM
Bin0209	1	48.5466	48.8907	0.344118	69.959	CN-NAM
Bin0210	1	48.8907	49.0897	0.199006	69.988	CN-NAM
Bin0211	1	49.0897	49.7382	0.648525	70.137	CN-NAM
Bin0212	1	49.7382	50.1002	0.361986	70.166	CN-NAM
Bin0213	1	50.1002	50.9517	0.851479	70.196	CN-NAM
Bin0214	1	50.9517	51.0171	0.065366	70.584	CN-NAM
Bin0215	1	51.0171	51.3962	0.379118	70.644	CN-NAM
Bin0216	1	51.3962	51.4584	0.062245	70.852	CN-NAM
Bin0217	1	51.4584	51.5343	0.075893	70.94	CN-NAM
Bin0218	1	51.5343	52.0831	0.548776	70.97	CN-NAM
Bin0219	1	52.0831	52.253	0.169915	71.358	CN-NAM
Bin0220	1	52.253	52.6261	0.373071	72.206	CN-NAM
Bin0221	1	52.6261	52.9211	0.295036	72.236	CN-NAM
Bin0222	1	52.9211	53.1516	0.230494	72.325	CN-NAM
Bin0223	1	53.1516	53.4136	0.261956	72.593	CN-NAM
Bin0224	1	53.4136	53.6311	0.217493	72.682	CN-NAM
Bin0225	1	53.6311	53.6809	0.049877	73.53	CN-NAM
Bin0226	1	53.6809	54.1317	0.450766	73.618	CN-NAM
Bin0227	1	54.1317	54.5337	0.401962	73.678	CN-NAM
Bin0228	1	54.5337	54.7365	0.202861	73.886	CN-NAM
Bin0229	1	54.7365	55.2915	0.554947	73.915	CN-NAM
Bin0230	1	55.2915	55.4518	0.160299	73.945	CN-NAM
Bin0231	1	55.4518	56.1589	0.707161	74.183	CN-NAM
Bin0232	1	56.1589	56.3039	0.144952	74.242	CN-NAM
Bin0233	1	56.3039	56.5694	0.265564	74.48	CN-NAM
Bin0234	1	56.5694	56.7469	0.177451	75.204	CN-NAM
Bin0235	1	56.7469	57.2465	0.499611	75.234	CN-NAM
Bin0236	1	57.2465	57.2888	0.042257	75.442	CN-NAM
Bin0237	1	57.2888	57.2989	0.010139	75.471	CN-NAM
Bin0238	1	57.2989	58.4191	1.12019	75.501	CN-NAM
Bin0239	1	58.4191	58.4731	0.053978	75.53	CN-NAM
Bin0240	1	58.4731	58.5114	0.038323	75.859	CN-NAM
Bin0241	1	58.5114	59.1815	0.670097	75.918	CN-NAM
Bin0242	1	59.1815	59.5984	0.416879	76.036	CN-NAM
Bin0243	1	59.5984	59.7649	0.166506	76.125	CN-NAM
Bin0244	1	59.7649	60.1539	0.388995	76.155	CN-NAM
Bin0245	1	60.1539	61.139	0.985108	76.483	CN-NAM
Bin0246	1	61.2576	61.9384	0.680781	76.691	CN-NAM
Bin0247	1	62.888	63.2038	0.315891	78.203	CN-NAM
Bin0248	1	63.559	64.0144	0.455416	78.411	CN-NAM
Bin0249	1	64.8862	64.9722	0.085952	78.709	CN-NAM
Bin0250	1	64.9722	65.482	0.509794	79.158	CN-NAM
Bin0251	1	65.6583	66.0136	0.355298	79.247	CN-NAM
Bin0252	1	66.0136	66.6718	0.658233	79.336	CN-NAM
Bin0253	1	66.7949	66.9523	0.157355	80.277	CN-NAM
Bin0254	1	67.2488	67.6454	0.396622	80.337	CN-NAM
Bin0255	1	67.6454	67.9938	0.348433	80.425	CN-NAM
Bin0256	1	69.7008	69.8808	0.179907	81.367	CN-NAM
Bin0257	1	69.8808	70.4246	0.543802	81.426	CN-NAM
Bin0258	1	70.4246	70.7688	0.344279	81.485	CN-NAM
Bin0259	1	70.7688	71.1272	0.358336	82.869	CN-NAM
Bin0260	1	71.1272	71.6073	0.480162	83.047	CN-NAM
Bin0261	1	71.6073	72.0943	0.486924	83.166	CN-NAM
Bin0262	1	72.0943	72.6184	0.52419	83.736	CN-NAM
Bin0263	1	72.6184	73.232	0.613543	83.796	CN-NAM
Bin0264	1	73.9662	74.4898	0.52355	84.124	CN-NAM
Bin0265	1	74.4898	75.1447	0.654942	84.153	CN-NAM
Bin0266	1	75.1447	75.9573	0.812595	84.361	CN-NAM
Bin0267	1	75.9573	76.7336	0.776234	84.902	CN-NAM
Bin0268	1	76.7336	77.141	0.407488	84.961	CN-NAM
Bin0269	1	77.141	77.411	0.270004	85.809	CN-NAM
Bin0270	1	77.411	79.0679	1.65685	85.868	CN-NAM
Bin0271	1	79.0679	79.7018	0.633935	85.927	CN-NAM
Bin0272	1	79.7018	79.7202	0.018351	92.632	CN-NAM
Bin0273	1	79.7202	80.3208	0.600652	92.662	CN-NAM
Bin0274	1	80.3208	80.6202	0.299389	92.691	CN-NAM
Bin0275	1	80.6202	80.917	0.296755	92.78	CN-NAM
Bin0276	1	80.917	80.9641	0.047075	93.443	CN-NAM
Bin0277	1	80.9641	81.1055	0.141465	93.532	CN-NAM
Bin0278	1	81.1055	81.5497	0.444219	93.561	CN-NAM
Bin0279	1	81.5497	82.163	0.61321	93.709	CN-NAM
Bin0280	1	82.163	82.6778	0.514894	93.858	CN-NAM
Bin0281	1	82.6778	83.0107	0.33284	94.398	CN-NAM
Bin0282	1	83.0107	83.4332	0.422556	94.428	CN-NAM
Bin0283	1	83.4332	83.5224	0.089143	94.636	CN-NAM
Bin0284	1	83.5224	84.5351	1.01272	94.665	CN-NAM
Bin0285	1	84.5351	84.7438	0.20872	94.695	CN-NAM
Bin0286	1	84.7438	85.0517	0.307879	95.144	CN-NAM
Bin0287	1	85.0517	85.3368	0.285094	95.412	CN-NAM
Bin0288	1	85.3368	85.9467	0.609919	95.501	CN-NAM
Bin0289	1	85.9467	86.6132	0.666522	95.619	CN-NAM
Bin0290	1	86.6132	86.6745	0.061284	96.068	CN-NAM
Bin0291	1	86.6745	87.2959	0.621396	96.127	CN-NAM
Bin0292	1	87.2959	87.9162	0.620251	96.187	CN-NAM
Bin0293	1	87.9162	88.0105	0.094379	96.605	CN-NAM
Bin0294	1	88.0105	88.3399	0.329354	96.694	CN-NAM
Bin0295	1	88.3399	89.2849	0.945011	98.897	CN-NAM
Bin0296	1	89.2849	90.2198	0.93492	98.957	CN-NAM
Bin0297	1	90.2198	90.3235	0.103674	99.135	CN-NAM
Bin0298	1	90.3235	90.9085	0.584952	99.194	CN-NAM
Bin0299	1	90.9085	91.25	0.341534	99.223	CN-NAM
Bin0300	1	91.25	91.2674	0.017376	99.855	CN-NAM
Bin0301	1	91.2674	91.5516	0.284257	99.885	CN-NAM
Bin0302	1	91.5516	92.2391	0.687445	100.063	CN-NAM
Bin0303	1	92.2391	92.5122	0.27315	100.122	CN-NAM
Bin0304	1	92.5122	93.0714	0.559205	100.301	CN-NAM
Bin0305	1	93.0714	93.8019	0.730436	100.539	CN-NAM
Bin0306	1	93.8019	93.9078	0.105936	100.568	CN-NAM
Bin0307	1	93.9078	94.561	0.653189	100.687	CN-NAM
Bin0308	1	94.561	94.6811	0.120086	100.716	CN-NAM
Bin0309	1	94.6811	94.8176	0.13649	100.775	CN-NAM
Bin0310	1	94.8176	95.1116	0.293991	101.285	CN-NAM
Bin0311	1	95.1116	95.8575	0.745953	101.315	CN-NAM
Bin0312	1	95.8575	96.6235	0.765993	101.583	CN-NAM
Bin0313	1	98.7607	99.1288	0.368061	102.967	CN-NAM
Bin0314	1	99.1288	99.9901	0.861251	103.026	CN-NAM
Bin0315	1	99.9901	100.905	0.91474	103.055	CN-NAM
Bin0316	1	100.905	102.245	1.33971	103.174	CN-NAM
Bin0317	1	102.245	102.948	0.703824	110.841	CN-NAM
Bin0318	1	102.948	103.681	0.732554	110.96	CN-NAM
Bin0319	1	120.848	121.399	0.551491	115.072	CN-NAM
Bin0320	1	121.399	121.8	0.400351	115.102	CN-NAM
Bin0321	1	151.023	152.503	1.47969	118.412	CN-NAM
Bin0322	1	162.267	162.463	0.196639	120.218	CN-NAM
Bin0323	1	162.463	163.46	0.996554	120.396	CN-NAM
Bin0324	1	163.46	164.088	0.627833	120.455	CN-NAM
Bin0325	1	166.925	167.864	0.939098	121.522	CN-NAM
Bin0326	1	167.864	168.466	0.602179	121.64	CN-NAM
Bin0327	1	168.466	169.985	1.51877	121.729	CN-NAM
Bin0328	1	169.985	170.473	0.487904	122.702	CN-NAM
Bin0329	1	170.473	170.847	0.373852	122.85	CN-NAM
Bin0330	1	170.847	171.535	0.688207	122.968	CN-NAM
Bin0331	1	172.471	173.233	0.762481	123.327	CN-NAM
Bin0332	1	173.846	174.229	0.38249	123.445	CN-NAM
Bin0333	1	174.229	174.374	0.145603	124.926	CN-NAM
Bin0334	1	174.374	174.542	0.168205	125.224	CN-NAM
Bin0335	1	174.542	174.846	0.303394	125.283	CN-NAM
Bin0336	1	174.846	175.592	0.745687	125.312	CN-NAM
Bin0337	1	175.592	175.893	0.301695	125.371	CN-NAM
Bin0338	1	175.893	176.054	0.16114	125.639	CN-NAM
Bin0339	1	176.054	176.841	0.787081	125.699	CN-NAM
Bin0340	1	176.841	177.052	0.210204	126.087	CN-NAM
Bin0341	1	177.052	177.612	0.560776	126.206	CN-NAM
Bin0342	1	177.612	178.009	0.396196	126.265	CN-NAM
Bin0343	1	178.009	178.424	0.415618	126.294	CN-NAM
Bin0344	1	178.424	179.184	0.76021	126.354	CN-NAM
Bin0345	1	179.184	179.587	0.402891	126.472	CN-NAM
Bin0346	1	179.587	179.645	0.057785	127.012	CN-NAM
Bin0347	1	179.645	179.72	0.074973	127.042	CN-NAM
Bin0348	1	179.72	179.868	0.148237	127.161	CN-NAM
Bin0349	1	179.868	179.981	0.112522	127.19	CN-NAM
Bin0350	1	179.981	180.399	0.417871	127.309	CN-NAM
Bin0351	1	180.399	180.608	0.20878	128.983	CN-NAM
Bin0352	1	180.608	180.624	0.016042	129.102	CN-NAM
Bin0353	1	180.69	181.494	0.804215	129.161	CN-NAM
Bin0354	1	181.494	182.086	0.591502	129.22	CN-NAM
Bin0355	1	182.086	182.197	0.111272	129.339	CN-NAM
Bin0356	1	182.197	182.355	0.158031	129.398	CN-NAM
Bin0357	1	182.355	182.541	0.185789	129.606	CN-NAM
Bin0358	1	182.541	182.793	0.252054	130.269	CN-NAM
Bin0359	1	182.793	182.903	0.109838	130.357	CN-NAM
Bin0360	1	182.903	183.776	0.872997	130.417	CN-NAM
Bin0361	1	183.776	183.797	0.020917	130.535	CN-NAM
Bin0362	1	183.797	183.816	0.01923	133.214	CN-NAM
Bin0363	1	183.816	183.909	0.092783	133.244	CN-NAM
Bin0364	1	183.909	184.63	0.721576	133.274	CN-NAM
Bin0365	1	184.63	184.7	0.069575	133.303	CN-NAM
Bin0366	1	187.269	187.398	0.129667	133.722	CN-NAM
Bin0367	1	187.59	187.884	0.293941	133.811	CN-NAM
Bin0368	1	188.032	188.064	0.032047	133.989	CN-NAM
Bin0369	1	188.11	188.477	0.367101	134.59	CN-NAM
Bin0370	1	188.933	189.594	0.660472	134.828	CN-NAM
Bin0371	1	189.594	190.758	1.16384	134.887	CN-NAM
Bin0372	1	191.089	191.37	0.280841	137.124	CN-NAM
Bin0373	1	191.37	191.581	0.211618	137.273	CN-NAM
Bin0374	1	191.581	191.894	0.312314	137.481	CN-NAM
Bin0375	1	191.894	192.317	0.423034	137.689	CN-NAM
Bin0376	1	192.317	192.492	0.175278	137.837	CN-NAM
Bin0377	1	192.492	193.042	0.550056	137.867	CN-NAM
Bin0378	1	193.042	193.164	0.122161	138.346	CN-NAM
Bin0379	1	193.164	193.317	0.152963	138.376	CN-NAM
Bin0380	1	193.317	193.792	0.474503	138.435	CN-NAM
Bin0381	1	193.792	194.289	0.497235	138.524	CN-NAM
Bin0382	1	194.933	195.181	0.248066	139.812	CN-NAM
Bin0383	1	195.181	195.338	0.157094	149.954	CN-NAM
Bin0384	1	195.338	195.557	0.219111	150.043	CN-NAM
Bin0385	1	195.557	195.776	0.21873	150.102	CN-NAM
Bin0386	1	195.776	196.052	0.275446	150.43	CN-NAM
Bin0387	1	196.052	196.2	0.148902	151.34	CN-NAM
Bin0388	1	196.2	196.428	0.227142	151.519	CN-NAM
Bin0389	1	196.428	196.586	0.158652	151.548	CN-NAM
Bin0390	1	196.586	196.692	0.106026	151.607	CN-NAM
Bin0391	1	196.692	197.056	0.363701	151.996	CN-NAM
Bin0392	1	197.056	197.39	0.333708	152.025	CN-NAM
Bin0393	1	197.39	197.749	0.35908	152.055	CN-NAM
Bin0394	1	197.749	198.278	0.529513	153.375	CN-NAM
Bin0395	1	198.278	198.307	0.028541	153.405	CN-NAM
Bin0396	1	198.307	198.934	0.627286	153.672	CN-NAM
Bin0397	1	198.934	199.27	0.336214	153.702	CN-NAM
Bin0398	1	199.27	199.613	0.342843	154.03	CN-NAM
Bin0399	1	199.613	199.738	0.124554	154.089	CN-NAM
Bin0400	1	199.738	200.001	0.262867	154.875	CN-NAM
Bin0401	1	200.001	200.16	0.159852	154.994	CN-NAM
Bin0402	1	200.16	200.265	0.104995	155.023	CN-NAM
Bin0403	1	200.265	200.479	0.21387	155.291	CN-NAM
Bin0404	1	200.479	200.637	0.157664	155.351	CN-NAM
Bin0405	1	200.637	200.91	0.273104	155.469	CN-NAM
Bin0406	1	200.91	201.638	0.728184	155.888	CN-NAM
Bin0407	1	201.638	201.74	0.101383	155.917	CN-NAM
Bin0408	1	201.74	202.167	0.427193	155.977	CN-NAM
Bin0409	1	202.167	202.604	0.436875	156.095	CN-NAM
Bin0410	1	202.604	202.645	0.0411	156.514	CN-NAM
Bin0411	1	202.645	203.714	1.069	156.603	CN-NAM
Bin0412	1	203.714	204.256	0.541989	156.751	CN-NAM
Bin0413	1	204.256	204.438	0.182227	156.84	CN-NAM
Bin0414	1	204.438	204.865	0.427179	157.75	CN-NAM
Bin0415	1	204.865	205.242	0.376549	157.809	CN-NAM
Bin0416	1	205.242	205.562	0.320461	157.958	CN-NAM
Bin0417	1	205.562	206.062	0.49986	158.017	CN-NAM
Bin0418	1	206.062	206.075	0.013272	158.046	CN-NAM
Bin0419	1	206.075	206.339	0.263901	158.894	CN-NAM
Bin0420	1	206.339	206.432	0.092351	158.924	CN-NAM
Bin0421	1	206.432	206.788	0.356052	159.042	CN-NAM
Bin0422	1	206.788	206.859	0.071507	160.587	CN-NAM
Bin0423	1	206.859	207.177	0.317489	160.676	CN-NAM
Bin0424	1	207.177	207.321	0.144336	160.735	CN-NAM
Bin0425	1	207.321	207.388	0.067073	160.943	CN-NAM
Bin0426	1	207.388	207.528	0.13991	160.973	CN-NAM
Bin0427	1	207.528	207.709	0.180902	161.121	CN-NAM
Bin0428	1	207.709	208.059	0.350328	161.21	CN-NAM
Bin0429	1	208.059	208.275	0.216069	164.808	CN-NAM
Bin0430	1	208.275	208.315	0.04023	165.076	CN-NAM
Bin0431	1	208.315	208.734	0.418582	165.106	CN-NAM
Bin0432	1	208.734	208.818	0.084136	165.344	CN-NAM
Bin0433	1	208.818	208.963	0.144348	165.432	CN-NAM
Bin0434	1	208.963	209.12	0.157768	165.462	CN-NAM
Bin0435	1	209.12	209.231	0.110879	166.125	CN-NAM
Bin0436	1	209.231	209.592	0.360612	166.363	CN-NAM
Bin0437	1	209.592	210.097	0.504927	166.481	CN-NAM
Bin0438	1	210.097	210.463	0.366777	166.511	CN-NAM
Bin0439	1	210.463	210.664	0.200434	166.779	CN-NAM
Bin0440	1	210.664	211.002	0.338185	166.927	CN-NAM
Bin0441	1	211.002	211.256	0.254357	167.682	CN-NAM
Bin0442	1	211.256	211.324	0.067643	167.771	CN-NAM
Bin0443	1	211.324	211.451	0.127291	170.347	CN-NAM
Bin0444	1	211.451	211.52	0.068745	170.406	CN-NAM
Bin0445	1	211.52	212.167	0.646639	170.674	CN-NAM
Bin0446	1	212.167	212.298	0.13116	170.793	CN-NAM
Bin0447	1	212.298	212.574	0.27561	170.822	CN-NAM
Bin0448	1	212.574	212.979	0.405923	171.09	CN-NAM
Bin0449	1	212.979	213.094	0.114429	171.269	CN-NAM
Bin0450	1	213.094	213.231	0.136905	171.298	CN-NAM
Bin0451	1	213.231	214.114	0.883238	171.961	CN-NAM
Bin0452	1	214.114	214.308	0.194143	172.109	CN-NAM
Bin0453	1	214.308	214.72	0.411522	172.467	CN-NAM
Bin0454	1	214.72	214.842	0.122015	172.497	CN-NAM
Bin0455	1	214.842	215.092	0.250267	172.705	CN-NAM
Bin0456	1	215.092	215.34	0.247688	174.841	CN-NAM
Bin0457	1	215.34	215.908	0.568374	174.96	CN-NAM
Bin0458	1	215.908	215.997	0.089106	175.439	CN-NAM
Bin0459	1	215.997	216.69	0.692393	175.498	CN-NAM
Bin0460	1	216.69	216.929	0.239792	175.706	CN-NAM
Bin0461	1	216.929	217.21	0.280601	175.825	CN-NAM
Bin0462	1	217.21	217.275	0.06465	176.642	CN-NAM
Bin0463	1	217.275	217.639	0.364312	176.761	CN-NAM
Bin0464	1	217.639	217.892	0.253308	177.331	CN-NAM
Bin0465	1	217.892	218.419	0.527137	177.361	CN-NAM
Bin0466	1	218.419	219.372	0.952212	177.509	CN-NAM
Bin0467	1	219.372	219.57	0.198706	177.568	CN-NAM
Bin0468	1	219.57	220.058	0.487281	177.598	CN-NAM
Bin0469	1	220.058	220.373	0.315259	177.746	CN-NAM
Bin0470	1	220.373	220.828	0.454893	177.865	CN-NAM
Bin0471	1	220.828	222.009	1.18151	178.223	CN-NAM
Bin0472	1	222.009	222.305	0.295466	178.312	CN-NAM
Bin0473	1	222.305	222.608	0.303423	178.431	CN-NAM
Bin0474	1	222.608	222.955	0.346659	178.759	CN-NAM
Bin0475	1	222.955	222.976	0.021247	178.818	CN-NAM
Bin0476	1	222.976	223.214	0.238336	178.847	CN-NAM
Bin0477	1	223.214	223.76	0.545222	179.236	CN-NAM
Bin0478	1	223.76	223.83	0.07086	179.746	CN-NAM
Bin0479	1	223.83	223.975	0.144275	179.775	CN-NAM
Bin0480	1	223.975	224.102	0.126997	186.268	CN-NAM
Bin0481	1	224.102	224.37	0.268395	186.357	CN-NAM
Bin0482	1	224.37	224.572	0.201502	186.505	CN-NAM
Bin0483	1	224.572	224.926	0.354545	186.924	CN-NAM
Bin0484	1	224.926	225.033	0.106547	186.953	CN-NAM
Bin0485	1	225.033	225.623	0.58995	187.677	CN-NAM
Bin0486	1	225.623	225.869	0.245946	187.707	CN-NAM
Bin0487	1	225.869	226.172	0.303245	187.885	CN-NAM
Bin0488	1	226.172	226.316	0.143779	187.915	CN-NAM
Bin0489	1	226.316	226.647	0.331833	188.303	CN-NAM
Bin0490	1	226.647	226.934	0.286111	188.392	CN-NAM
Bin0491	1	226.934	227.241	0.307452	188.451	CN-NAM
Bin0492	1	227.241	227.833	0.592305	188.481	CN-NAM
Bin0493	1	227.833	228.051	0.217256	188.57	CN-NAM
Bin0494	1	228.051	228.255	0.204589	190.342	CN-NAM
Bin0495	1	228.255	228.555	0.29996	190.431	CN-NAM
Bin0496	1	228.555	229.122	0.566552	190.461	CN-NAM
Bin0497	1	229.122	229.206	0.084213	190.49	CN-NAM
Bin0498	1	229.206	229.367	0.161382	191.338	CN-NAM
Bin0499	1	229.367	229.571	0.203961	191.457	CN-NAM
Bin0500	1	229.571	230.179	0.607365	191.486	CN-NAM
Bin0501	1	230.179	230.369	0.190697	192.088	CN-NAM
Bin0502	1	230.369	230.718	0.348318	192.117	CN-NAM
Bin0503	1	230.718	230.834	0.116844	192.236	CN-NAM
Bin0504	1	230.834	230.88	0.045068	192.265	CN-NAM
Bin0505	1	230.88	231.183	0.303063	192.867	CN-NAM
Bin0506	1	231.704	232.345	0.640741	193.316	CN-NAM
Bin0507	1	232.345	232.742	0.397265	193.375	CN-NAM
Bin0508	1	232.742	233.331	0.588958	193.613	CN-NAM
Bin0509	1	235.667	235.975	0.307571	195.484	CN-NAM
Bin0510	1	235.975	236.574	0.599461	195.632	CN-NAM
Bin0511	1	237.05	237.178	0.127695	196.081	CN-NAM
Bin0512	1	237.178	237.584	0.405619	196.111	CN-NAM
Bin0513	1	237.584	238.464	0.880889	196.199	CN-NAM
Bin0514	1	238.464	239.208	0.743318	196.318	CN-NAM
Bin0515	1	239.829	240.053	0.223484	196.586	CN-NAM
Bin0516	1	240.053	240.38	0.327293	196.705	CN-NAM
Bin0517	1	240.38	240.767	0.387082	196.734	CN-NAM
Bin0518	1	240.767	240.826	0.059055	196.853	CN-NAM
Bin0519	1	240.826	241.481	0.654695	197.181	CN-NAM
Bin0520	1	241.481	241.502	0.021199	197.691	CN-NAM
Bin0521	1	241.502	242.709	1.20704	197.75	CN-NAM
Bin0522	1	242.709	243.128	0.418744	197.809	CN-NAM
Bin0523	1	243.128	243.665	0.536809	199.065	CN-NAM
Bin0524	1	243.665	243.814	0.149873	199.243	CN-NAM
Bin0525	1	243.814	244.515	0.700196	199.273	CN-NAM
Bin0526	1	244.515	244.826	0.311342	199.362	CN-NAM
Bin0527	1	244.826	244.978	0.152137	199.391	CN-NAM
Bin0528	1	244.978	245.035	0.05719	199.421	CN-NAM
Bin0529	1	245.035	245.741	0.705705	199.54	CN-NAM
Bin0530	1	245.741	245.791	0.049656	199.599	CN-NAM
Bin0531	1	245.791	245.87	0.079147	201.079	CN-NAM
Bin0532	1	245.87	246.201	0.331383	201.109	CN-NAM
Bin0533	1	246.201	246.464	0.263292	201.197	CN-NAM
Bin0534	1	246.464	246.547	0.082478	201.616	CN-NAM
Bin0535	1	246.547	246.709	0.161848	201.675	CN-NAM
Bin0536	1	246.709	247.622	0.91287	201.764	CN-NAM
Bin0537	1	247.622	248.734	1.11193	201.972	CN-NAM
Bin0538	1	248.753	249.177	0.423132	202.091	CN-NAM
Bin0539	1	249.177	249.42	0.243721	203.001	CN-NAM
Bin0540	1	249.42	249.504	0.084226	203.09	CN-NAM
Bin0541	1	249.504	250.888	1.3836	203.179	CN-NAM
Bin0542	1	250.888	251.156	0.268111	203.357	CN-NAM
Bin0543	1	251.156	251.685	0.528406	203.655	CN-NAM
Bin0544	1	251.685	251.71	0.025401	211.412	CN-NAM
Bin0545	1	251.71	251.993	0.282872	211.441	CN-NAM
Bin0546	1	251.993	252.376	0.382974	211.471	CN-NAM
Bin0547	1	252.376	252.48	0.104475	211.53	CN-NAM
Bin0548	1	252.48	253.16	0.680147	211.708	CN-NAM
Bin0549	1	253.16	253.268	0.10786	211.768	CN-NAM
Bin0550	1	253.268	253.303	0.034454	212.338	CN-NAM
Bin0551	1	253.303	253.316	0.012921	212.546	CN-NAM
Bin0552	1	253.316	253.507	0.191006	212.576	CN-NAM
Bin0553	1	253.507	253.719	0.212466	212.606	CN-NAM
Bin0554	1	253.719	254.245	0.525548	212.784	CN-NAM
Bin0555	1	254.245	254.559	0.314665	213.756	CN-NAM
Bin0556	1	254.559	254.807	0.247848	213.934	CN-NAM
Bin0557	1	254.807	255.325	0.517819	214.023	CN-NAM
Bin0558	1	255.325	256.286	0.961249	214.112	CN-NAM
Bin0559	1	256.286	256.483	0.196671	214.231	CN-NAM
Bin0560	1	256.483	256.514	0.030882	214.924	CN-NAM
Bin0561	1	256.514	256.661	0.147236	214.954	CN-NAM
Bin0562	1	256.661	256.822	0.161205	215.222	CN-NAM
Bin0563	1	256.822	257.328	0.5054	215.43	CN-NAM
Bin0564	1	257.328	257.577	0.249304	215.548	CN-NAM
Bin0565	1	257.577	257.95	0.373396	215.607	CN-NAM
Bin0566	1	257.95	257.972	0.021728	215.637	CN-NAM
Bin0567	1	257.972	258.353	0.381131	217.247	CN-NAM
Bin0568	1	258.353	258.383	0.029405	217.276	CN-NAM
Bin0569	1	258.383	258.522	0.138935	217.908	CN-NAM
Bin0570	1	258.522	258.652	0.129952	218.086	CN-NAM
Bin0571	1	258.652	258.796	0.144855	218.145	CN-NAM
Bin0572	1	258.796	258.956	0.159674	218.473	CN-NAM
Bin0573	1	258.956	259.018	0.061506	218.711	CN-NAM
Bin0574	1	259.018	259.211	0.193263	218.741	CN-NAM
Bin0575	1	259.211	259.376	0.165214	218.771	CN-NAM
Bin0576	1	259.376	259.773	0.397136	218.889	CN-NAM
Bin0577	1	259.773	260.142	0.369244	219.127	CN-NAM
Bin0578	1	260.142	260.515	0.372229	219.79	CN-NAM
Bin0579	1	260.515	260.711	0.196248	219.849	CN-NAM
Bin0580	1	260.711	261.503	0.792262	220.207	CN-NAM
Bin0581	1	261.503	262.163	0.65979	220.266	CN-NAM
Bin0582	1	262.163	262.392	0.229314	220.415	CN-NAM
Bin0583	1	262.392	262.543	0.150253	220.504	CN-NAM
Bin0584	1	262.543	262.937	0.394597	220.652	CN-NAM
Bin0585	1	262.937	263.001	0.06423	220.682	CN-NAM
Bin0586	1	263.001	263.149	0.147534	221.437	CN-NAM
Bin0587	1	263.149	263.394	0.244892	221.525	CN-NAM
Bin0588	1	263.394	263.732	0.337883	221.555	CN-NAM
Bin0589	1	263.732	264.203	0.471607	221.644	CN-NAM
Bin0590	1	264.203	264.529	0.325931	221.942	CN-NAM
Bin0591	1	264.529	265.41	0.881308	222.031	CN-NAM
Bin0592	1	265.41	265.522	0.111185	222.12	CN-NAM
Bin0593	1	265.522	265.591	0.069706	223.827	CN-NAM
Bin0594	1	265.591	266.047	0.455266	223.856	CN-NAM
Bin0595	1	266.047	266.369	0.322142	223.945	CN-NAM
Bin0596	1	266.369	267.001	0.632013	224.243	CN-NAM
Bin0597	1	267.001	267.161	0.159752	224.302	CN-NAM
Bin0598	1	267.161	267.543	0.382274	224.51	CN-NAM
Bin0599	1	267.543	267.88	0.336901	224.54	CN-NAM
Bin0600	1	267.88	268.168	0.288553	225.357	CN-NAM
Bin0601	1	268.168	268.559	0.390898	225.416	CN-NAM
Bin0602	1	268.559	268.736	0.177192	225.446	CN-NAM
Bin0603	1	268.736	268.937	0.200931	225.714	CN-NAM
Bin0604	1	268.937	268.949	0.011787	225.743	CN-NAM
Bin0605	1	268.949	269.037	0.088049	225.891	CN-NAM
Bin0606	1	269.037	269.144	0.106736	225.98	CN-NAM
Bin0607	1	269.144	269.505	0.361144	226.039	CN-NAM
Bin0608	1	269.505	270.03	0.525385	226.519	CN-NAM
Bin0609	1	270.03	270.834	0.803683	226.578	CN-NAM
Bin0610	1	270.834	270.982	0.148398	226.608	CN-NAM
Bin0611	1	270.982	271.11	0.127539	226.816	CN-NAM
Bin0612	1	271.11	271.127	0.017112	226.845	CN-NAM
Bin0613	1	271.127	271.334	0.206423	226.904	CN-NAM
Bin0614	1	271.334	271.764	0.430471	227.232	CN-NAM
Bin0615	1	271.764	272.344	0.579772	227.712	CN-NAM
Bin0616	1	272.344	272.441	0.096936	229.517	CN-NAM
Bin0617	1	272.441	272.833	0.392004	229.576	CN-NAM
Bin0618	1	272.833	272.94	0.107423	230.208	CN-NAM
Bin0619	1	272.94	273.299	0.358872	230.238	CN-NAM
Bin0620	1	273.299	273.37	0.070682	230.386	CN-NAM
Bin0621	1	273.37	274.424	1.05446	230.624	CN-NAM
Bin0622	1	274.424	274.53	0.106103	230.743	CN-NAM
Bin0623	1	274.53	274.724	0.193452	230.891	CN-NAM
Bin0624	1	274.724	274.881	0.157744	231.099	CN-NAM
Bin0625	1	274.881	274.983	0.101199	231.158	CN-NAM
Bin0626	1	274.983	275.034	0.050895	231.486	CN-NAM
Bin0627	1	275.034	275.382	0.348289	232.365	CN-NAM
Bin0628	1	275.382	275.68	0.297721	232.454	CN-NAM
Bin0629	1	275.68	275.691	0.010971	232.484	CN-NAM
Bin0630	1	275.691	275.732	0.041025	232.513	CN-NAM
Bin0631	1	275.732	276.119	0.387724	232.751	CN-NAM
Bin0632	1	276.119	276.303	0.1833	232.87	CN-NAM
Bin0633	1	276.303	276.43	0.12702	233.258	CN-NAM
Bin0634	1	276.43	276.68	0.250828	233.407	CN-NAM
Bin0635	1	276.68	276.982	0.301547	233.615	CN-NAM
Bin0636	1	276.982	277.843	0.861449	234.185	CN-NAM
Bin0637	1	277.843	278.041	0.197917	234.274	CN-NAM
Bin0638	1	278.041	278.352	0.310958	234.304	CN-NAM
Bin0639	1	278.352	278.448	0.095809	234.333	CN-NAM
Bin0640	1	278.448	278.605	0.156483	234.571	CN-NAM
Bin0641	1	278.605	278.712	0.107284	234.96	CN-NAM
Bin0642	1	278.712	279.117	0.404821	235.078	CN-NAM
Bin0643	1	279.117	279.184	0.067702	235.167	CN-NAM
Bin0644	1	279.184	279.411	0.226183	235.707	CN-NAM
Bin0645	1	279.411	279.564	0.153275	235.737	CN-NAM
Bin0646	1	279.564	279.652	0.088411	240.037	CN-NAM
Bin0647	1	279.652	279.679	0.026867	240.245	CN-NAM
Bin0648	1	279.679	279.912	0.232502	240.275	CN-NAM
Bin0649	1	279.912	280.219	0.307615	241.154	CN-NAM
Bin0650	1	280.219	280.343	0.124036	241.183	CN-NAM
Bin0651	1	280.343	280.683	0.339514	241.331	CN-NAM
Bin0652	1	280.683	280.826	0.143503	241.361	CN-NAM
Bin0653	1	280.826	280.977	0.150972	241.48	CN-NAM
Bin0654	1	280.977	281.071	0.093911	241.748	CN-NAM
Bin0655	1	281.071	281.161	0.08983	241.777	CN-NAM
Bin0656	1	281.161	281.522	0.361243	242.656	CN-NAM
Bin0657	1	281.522	281.633	0.110242	242.954	CN-NAM
Bin0658	1	281.633	281.663	0.030084	243.162	CN-NAM
Bin0659	1	281.663	281.82	0.157747	243.192	CN-NAM
Bin0660	1	281.82	281.908	0.087993	243.854	CN-NAM
Bin0661	1	281.908	282.41	0.501395	244.062	CN-NAM
Bin0662	1	282.41	282.527	0.117583	244.092	CN-NAM
Bin0663	1	282.527	282.743	0.215223	244.3	CN-NAM
Bin0664	1	282.743	282.896	0.153491	244.359	CN-NAM
Bin0665	1	282.896	283.192	0.295862	244.869	CN-NAM
Bin0666	1	283.192	283.251	0.059513	244.928	CN-NAM
Bin0667	1	283.251	283.48	0.228118	245.047	CN-NAM
Bin0668	1	283.48	283.602	0.122132	245.136	CN-NAM
Bin0669	1	283.602	284.059	0.457403	246.139	CN-NAM
Bin0670	1	284.059	285.077	1.01799	246.318	CN-NAM
Bin0671	1	285.077	285.125	0.04798	246.347	CN-NAM
Bin0672	1	285.125	285.31	0.184942	246.766	CN-NAM
Bin0673	1	285.31	285.523	0.213345	246.855	CN-NAM
Bin0674	1	285.523	285.785	0.261702	248.562	CN-NAM
Bin0675	1	285.785	285.966	0.180553	248.591	CN-NAM
Bin0676	1	285.966	286.183	0.21695	248.889	CN-NAM
Bin0677	1	286.183	286.363	0.18033	249.008	CN-NAM
Bin0678	1	286.363	286.399	0.036607	249.097	CN-NAM
Bin0679	1	286.399	286.452	0.052219	249.126	CN-NAM
Bin0680	1	286.452	286.85	0.398707	249.394	CN-NAM
Bin0681	1	286.85	286.988	0.137145	249.843	CN-NAM
Bin0682	1	286.988	287.474	0.486757	249.992	CN-NAM
Bin0683	1	287.474	287.583	0.108975	250.051	CN-NAM
Bin0684	1	287.583	287.803	0.220065	253.722	CN-NAM
Bin0685	1	287.803	287.982	0.178382	253.81	CN-NAM
Bin0686	1	287.982	288.013	0.03134	253.84	CN-NAM
Bin0687	1	288.013	288.103	0.090044	253.959	CN-NAM
Bin0688	1	288.103	288.39	0.28731	254.107	CN-NAM
Bin0689	1	288.39	288.696	0.305905	254.617	CN-NAM
Bin0690	1	288.696	288.732	0.035728	254.646	CN-NAM
Bin0691	1	288.732	288.856	0.123642	255.187	CN-NAM
Bin0692	1	288.856	289.267	0.411523	255.305	CN-NAM
Bin0693	1	289.267	289.287	0.019592	255.998	CN-NAM
Bin0694	1	289.287	289.562	0.275411	256.087	CN-NAM
Bin0695	1	289.562	289.788	0.225682	256.265	CN-NAM
Bin0696	1	289.788	290.121	0.332855	256.354	CN-NAM
Bin0697	1	290.121	290.201	0.080225	257.452	CN-NAM
Bin0698	1	290.201	290.286	0.084633	257.75	CN-NAM
Bin0699	1	290.286	290.521	0.235691	257.929	CN-NAM
Bin0700	1	290.521	290.589	0.068145	257.958	CN-NAM
Bin0701	1	290.589	290.953	0.363288	258.438	CN-NAM
Bin0702	1	290.953	291.726	0.773145	258.556	CN-NAM
Bin0703	1	291.726	291.902	0.17584	259.127	CN-NAM
Bin0704	1	291.902	292.086	0.183777	259.216	CN-NAM
Bin0705	1	292.086	292.337	0.251199	260.157	CN-NAM
Bin0706	1	292.337	292.517	0.180614	260.335	CN-NAM
Bin0707	1	292.517	292.875	0.35816	264.042	CN-NAM
Bin0708	1	292.875	293.009	0.133093	264.101	CN-NAM
Bin0709	1	293.009	293.152	0.143139	264.46	CN-NAM
Bin0710	1	293.152	293.327	0.17552	264.608	CN-NAM
Bin0711	1	293.327	293.456	0.128686	264.638	CN-NAM
Bin0712	1	293.456	293.574	0.118324	264.966	CN-NAM
Bin0713	1	293.574	293.628	0.053417	264.995	CN-NAM
Bin0714	1	293.628	293.93	0.302564	265.293	CN-NAM
Bin0715	1	293.93	294.044	0.113909	265.352	CN-NAM
Bin0716	1	294.044	294.133	0.088625	266.015	CN-NAM
Bin0717	1	294.133	294.493	0.359998	266.193	CN-NAM
Bin0718	1	294.493	294.813	0.32033	266.252	CN-NAM
Bin0719	1	294.813	295.107	0.293598	266.341	CN-NAM
Bin0720	1	295.107	295.262	0.155001	266.579	CN-NAM
Bin0721	1	295.262	295.305	0.042892	266.609	CN-NAM
Bin0722	1	295.305	295.347	0.042843	268.612	CN-NAM
Bin0723	1	295.347	295.436	0.089075	268.642	CN-NAM
Bin0724	1	295.436	295.548	0.111912	269.121	CN-NAM
Bin0725	1	295.548	295.629	0.081036	269.15	CN-NAM
Bin0726	1	295.629	295.876	0.246726	269.359	CN-NAM
Bin0727	1	295.876	295.997	0.121238	269.899	CN-NAM
Bin0728	1	295.997	296.204	0.206485	269.958	CN-NAM
Bin0729	1	296.204	296.661	0.456756	271.056	CN-NAM
Bin0730	1	296.661	296.768	0.107007	271.444	CN-NAM
Bin0731	1	296.768	296.846	0.078356	271.863	CN-NAM
Bin0732	1	296.846	296.96	0.113881	272.041	CN-NAM
Bin0733	1	296.96	297.048	0.088287	272.071	CN-NAM
Bin0734	1	297.048	297.144	0.095623	272.189	CN-NAM
Bin0735	1	297.144	297.604	0.459707	272.368	CN-NAM
Bin0736	1	297.604	297.75	0.14682	272.427	CN-NAM
Bin0737	1	297.75	297.96	0.210061	272.876	CN-NAM
Bin0738	1	297.96	297.975	0.014577	273.693	CN-NAM
Bin0739	1	297.975	298.156	0.181039	273.782	CN-NAM
Bin0740	1	298.156	298.311	0.155473	275.23	CN-NAM
Bin0741	1	298.311	298.411	0.099524	275.408	CN-NAM
Bin0742	1	298.411	298.58	0.169076	275.497	CN-NAM
Bin0743	1	298.58	298.735	0.154999	275.556	CN-NAM
Bin0744	1	298.735	298.963	0.228061	275.794	CN-NAM
Bin0745	1	298.963	298.983	0.020289	277.21	CN-NAM
Bin0746	1	298.983	299.193	0.210053	277.269	CN-NAM
Bin0747	1	299.193	299.405	0.212002	277.809	CN-NAM
Bin0748	1	299.405	299.463	0.057139	278.107	CN-NAM
Bin0749	1	299.463	299.606	0.143687	278.256	CN-NAM
Bin0750	1	299.606	299.974	0.367872	278.344	CN-NAM
Bin0751	1	299.974	301.02	1.04543	281.232	CN-NAM
Bin0752	2	1.43561	1.53841	0.102801	0	CN-NAM
Bin0753	2	1.53841	1.63019	0.091772	0.419	CN-NAM
Bin0754	2	1.63019	1.6949	0.064716	0.989	CN-NAM
Bin0755	2	1.6949	1.77551	0.080608	1.257	CN-NAM
Bin0756	2	1.77551	1.91882	0.143311	1.287	CN-NAM
Bin0757	2	1.91882	1.95612	0.037294	1.346	CN-NAM
Bin0758	2	1.95612	1.97298	0.016861	1.584	CN-NAM
Bin0759	2	1.97298	2.06959	0.096613	1.643	CN-NAM
Bin0760	2	2.06959	2.11026	0.040672	2.741	CN-NAM
Bin0761	2	2.11026	2.22246	0.112203	2.771	CN-NAM
Bin0762	2	2.22246	2.3615	0.139039	3.159	CN-NAM
Bin0763	2	2.3615	2.47612	0.114616	3.219	CN-NAM
Bin0764	2	2.47612	2.53658	0.060462	4.926	CN-NAM
Bin0765	2	2.53658	2.62805	0.091465	5.194	CN-NAM
Bin0766	2	2.62805	2.67534	0.047295	5.253	CN-NAM
Bin0767	2	2.67534	2.81115	0.135813	5.611	CN-NAM
Bin0768	2	2.81115	3.07295	0.261799	5.67	CN-NAM
Bin0769	2	3.07295	3.09578	0.022831	5.789	CN-NAM
Bin0770	2	3.09578	3.1055	0.009712	5.848	CN-NAM
Bin0771	2	3.1055	3.23057	0.125075	6.327	CN-NAM
Bin0772	2	3.23057	3.33552	0.104953	6.387	CN-NAM
Bin0773	2	3.33552	3.37631	0.04079	7.049	CN-NAM
Bin0774	2	3.37631	3.55304	0.17673	7.108	CN-NAM
Bin0775	2	3.55304	3.58316	0.030114	8.206	CN-NAM
Bin0776	2	3.58316	3.73538	0.15222	8.385	CN-NAM
Bin0777	2	3.73538	3.74712	0.011744	8.414	CN-NAM
Bin0778	2	3.74712	3.77214	0.025022	8.622	CN-NAM
Bin0779	2	3.77214	3.87278	0.100639	8.681	CN-NAM
Bin0780	2	3.87278	3.97336	0.100578	9.344	CN-NAM
Bin0781	2	3.97336	4.04643	0.073068	9.403	CN-NAM
Bin0782	2	4.04643	4.16047	0.114036	9.792	CN-NAM
Bin0783	2	4.16047	4.20866	0.048197	9.851	CN-NAM
Bin0784	2	4.20866	4.30291	0.094252	10.059	CN-NAM
Bin0785	2	4.30291	4.3433	0.040389	10.845	CN-NAM
Bin0786	2	4.3433	4.65907	0.31577	10.904	CN-NAM
Bin0787	2	4.65907	4.66476	0.005689	10.934	CN-NAM
Bin0788	2	4.66476	4.98871	0.323945	11.627	CN-NAM
Bin0789	2	4.98871	5.06768	0.078971	11.805	CN-NAM
Bin0790	2	5.06768	5.22975	0.162075	12.778	CN-NAM
Bin0791	2	5.22975	5.30013	0.070372	12.807	CN-NAM
Bin0792	2	5.30013	5.54736	0.247234	16.551	CN-NAM
Bin0793	2	5.54736	5.56385	0.016487	16.909	CN-NAM
Bin0794	2	5.56385	5.5737	0.009855	16.968	CN-NAM
Bin0795	2	5.5737	5.81589	0.242193	16.998	CN-NAM
Bin0796	2	5.81589	5.83266	0.016768	17.057	CN-NAM
Bin0797	2	5.83266	5.9215	0.088839	17.265	CN-NAM
Bin0798	2	5.9215	6.17138	0.249874	17.744	CN-NAM
Bin0799	2	6.17138	6.19005	0.018678	18.133	CN-NAM
Bin0800	2	6.19005	6.36062	0.170568	18.162	CN-NAM
Bin0801	2	6.36062	6.56635	0.205726	18.43	CN-NAM
Bin0802	2	6.56635	6.59702	0.030671	18.971	CN-NAM
Bin0803	2	6.59702	6.71486	0.117841	19	CN-NAM
Bin0804	2	6.71486	6.73623	0.021372	19.91	CN-NAM
Bin0805	2	6.73623	6.97343	0.237203	19.94	CN-NAM
Bin0806	2	6.97343	7.17725	0.20382	20.118	CN-NAM
Bin0807	2	7.17725	7.21992	0.042669	20.719	CN-NAM
Bin0808	2	7.21992	7.28967	0.069748	20.898	CN-NAM
Bin0809	2	7.28967	7.62575	0.336075	20.927	CN-NAM
Bin0810	2	7.62575	7.73309	0.107346	21.225	CN-NAM
Bin0811	2	7.73309	8.28576	0.552671	21.284	CN-NAM
Bin0812	2	8.28576	8.80223	0.516471	21.343	CN-NAM
Bin0813	2	8.80223	8.90188	0.099642	21.581	CN-NAM
Bin0814	2	8.90188	9.08293	0.181057	22.774	CN-NAM
Bin0815	2	9.08293	9.12988	0.04695	22.893	CN-NAM
Bin0816	2	9.12988	9.31627	0.186392	23.617	CN-NAM
Bin0817	2	9.31627	9.36495	0.048672	23.676	CN-NAM
Bin0818	2	9.36495	9.4265	0.06155	23.825	CN-NAM
Bin0819	2	9.4265	9.43296	0.006459	23.913	CN-NAM
Bin0820	2	9.43296	9.50399	0.071036	30.406	CN-NAM
Bin0821	2	9.50399	9.92216	0.418172	30.465	CN-NAM
Bin0822	2	9.92216	10.2108	0.288624	30.763	CN-NAM
Bin0823	2	10.2108	10.3665	0.155722	30.793	CN-NAM
Bin0824	2	10.3665	10.4953	0.128824	30.941	CN-NAM
Bin0825	2	10.4953	10.5103	0.014954	30.971	CN-NAM
Bin0826	2	10.5103	10.6082	0.097882	31.089	CN-NAM
Bin0827	2	10.6082	10.6506	0.042447	31.297	CN-NAM
Bin0828	2	10.6506	10.7825	0.13188	33.874	CN-NAM
Bin0829	2	10.7825	11.1968	0.414294	33.933	CN-NAM
Bin0830	2	11.1968	11.3702	0.17337	34.291	CN-NAM
Bin0831	2	11.3702	11.3978	0.027628	34.35	CN-NAM
Bin0832	2	11.3978	11.6283	0.230486	34.38	CN-NAM
Bin0833	2	11.6283	11.6795	0.051196	34.829	CN-NAM
Bin0834	2	11.6795	11.7529	0.073447	34.858	CN-NAM
Bin0835	2	11.7529	12.1018	0.348898	35.552	CN-NAM
Bin0836	2	12.1018	12.1122	0.010356	35.611	CN-NAM
Bin0837	2	12.1122	12.1955	0.083313	35.819	CN-NAM
Bin0838	2	12.1955	12.2417	0.046207	35.849	CN-NAM
Bin0839	2	12.2417	12.2523	0.010578	37.01	CN-NAM
Bin0840	2	12.2523	12.3381	0.085864	37.188	CN-NAM
Bin0841	2	12.3381	12.7986	0.460435	37.247	CN-NAM
Bin0842	2	12.7986	13.1021	0.303567	37.366	CN-NAM
Bin0843	2	13.1021	13.2809	0.17877	37.395	CN-NAM
Bin0844	2	13.2809	13.2969	0.015947	37.454	CN-NAM
Bin0845	2	13.2969	13.5424	0.245518	39.491	CN-NAM
Bin0846	2	13.5424	13.5942	0.051811	39.879	CN-NAM
Bin0847	2	13.5942	13.7776	0.183397	39.909	CN-NAM
Bin0848	2	13.7776	13.8807	0.103108	40.177	CN-NAM
Bin0849	2	13.8807	14.2193	0.338637	40.236	CN-NAM
Bin0850	2	14.2193	14.334	0.114631	41.084	CN-NAM
Bin0851	2	14.334	14.4621	0.128121	41.143	CN-NAM
Bin0852	2	14.4621	14.5373	0.075191	41.381	CN-NAM
Bin0853	2	14.5373	14.7153	0.178069	41.44	CN-NAM
Bin0854	2	14.7153	14.8046	0.089307	41.559	CN-NAM
Bin0855	2	14.8046	14.9406	0.135948	41.857	CN-NAM
Bin0856	2	14.9406	15.0184	0.077839	42.798	CN-NAM
Bin0857	2	15.0184	15.2421	0.223694	42.857	CN-NAM
Bin0858	2	15.2421	15.4723	0.230213	42.976	CN-NAM
Bin0859	2	15.4723	15.8962	0.423844	43.274	CN-NAM
Bin0860	2	15.8962	15.9943	0.098117	43.303	CN-NAM
Bin0861	2	15.9943	16.2238	0.229541	44.182	CN-NAM
Bin0862	2	16.2238	16.3423	0.118451	44.242	CN-NAM
Bin0863	2	16.3423	16.5404	0.198127	44.57	CN-NAM
Bin0864	2	16.5404	16.6441	0.103715	44.658	CN-NAM
Bin0865	2	16.6441	16.6756	0.031516	44.837	CN-NAM
Bin0866	2	16.6756	16.8674	0.19178	46.973	CN-NAM
Bin0867	2	16.8674	16.9291	0.061701	47.003	CN-NAM
Bin0868	2	16.9291	17.2306	0.301437	47.271	CN-NAM
Bin0869	2	17.2306	17.5442	0.313666	47.538	CN-NAM
Bin0870	2	17.5442	17.6831	0.138899	47.598	CN-NAM
Bin0871	2	17.6831	17.7884	0.105255	47.627	CN-NAM
Bin0872	2	17.7884	17.8624	0.074008	48.016	CN-NAM
Bin0873	2	17.8624	18.1189	0.25648	48.075	CN-NAM
Bin0874	2	18.1189	18.1328	0.013925	48.104	CN-NAM
Bin0875	2	18.1328	18.2036	0.070775	48.134	CN-NAM
Bin0876	2	18.2036	18.3086	0.105034	48.342	CN-NAM
Bin0877	2	18.3086	18.616	0.307362	50.579	CN-NAM
Bin0878	2	18.616	18.761	0.144991	50.638	CN-NAM
Bin0879	2	18.761	19.1446	0.38365	50.757	CN-NAM
Bin0880	2	19.1446	19.2591	0.114497	51.175	CN-NAM
Bin0881	2	19.2591	19.4392	0.180051	51.235	CN-NAM
Bin0882	2	19.4392	20.0055	0.566314	51.353	CN-NAM
Bin0883	2	20.0055	20.0963	0.090799	52.294	CN-NAM
Bin0884	2	20.0963	20.1223	0.02602	52.324	CN-NAM
Bin0885	2	20.1223	20.3631	0.240776	52.502	CN-NAM
Bin0886	2	20.3631	20.564	0.200922	52.561	CN-NAM
Bin0887	2	20.564	20.7154	0.151416	52.621	CN-NAM
Bin0888	2	20.7154	20.9585	0.24314	52.769	CN-NAM
Bin0889	2	20.9585	21.3009	0.342362	53.462	CN-NAM
Bin0890	2	21.3009	21.6266	0.325643	53.521	CN-NAM
Bin0891	2	21.6266	21.7908	0.164286	53.91	CN-NAM
Bin0892	2	21.7908	21.8728	0.08198	53.939	CN-NAM
Bin0893	2	21.8728	22.0374	0.164621	54.088	CN-NAM
Bin0894	2	22.0374	22.6075	0.570013	54.147	CN-NAM
Bin0895	2	22.6075	22.8816	0.274176	54.445	CN-NAM
Bin0896	2	22.8816	22.9428	0.061181	54.504	CN-NAM
Bin0897	2	22.9428	22.9951	0.052333	54.742	CN-NAM
Bin0898	2	22.9951	23.3162	0.321042	55.528	CN-NAM
Bin0899	2	23.3162	23.7075	0.391332	55.736	CN-NAM
Bin0900	2	23.7075	23.7371	0.029586	56.399	CN-NAM
Bin0901	2	23.7371	23.8773	0.140161	56.428	CN-NAM
Bin0902	2	23.8773	24.1696	0.292373	56.547	CN-NAM
Bin0903	2	24.1696	24.4489	0.279237	62.871	CN-NAM
Bin0904	2	24.4489	24.8734	0.424493	62.901	CN-NAM
Bin0905	2	24.8734	25.1648	0.291453	63.049	CN-NAM
Bin0906	2	26.4351	26.9307	0.495519	63.257	CN-NAM
Bin0907	2	26.9767	27.5916	0.614895	63.828	CN-NAM
Bin0908	2	27.5916	27.764	0.172352	64.006	CN-NAM
Bin0909	2	27.764	27.8691	0.105131	64.036	CN-NAM
Bin0910	2	27.8691	28.044	0.174922	64.095	CN-NAM
Bin0911	2	28.044	28.3013	0.257238	64.125	CN-NAM
Bin0912	2	28.3013	28.31	0.008761	64.154	CN-NAM
Bin0913	2	28.31	28.6451	0.335096	65.189	CN-NAM
Bin0914	2	28.6451	28.6739	0.028743	65.249	CN-NAM
Bin0915	2	28.6739	29.0533	0.379428	65.308	CN-NAM
Bin0916	2	29.0533	29.1102	0.056943	65.606	CN-NAM
Bin0917	2	29.1102	29.5218	0.411611	65.635	CN-NAM
Bin0918	2	29.5218	29.6651	0.143255	65.963	CN-NAM
Bin0919	2	29.6651	30.2323	0.567206	66.052	CN-NAM
Bin0920	2	30.2323	30.3987	0.16637	66.111	CN-NAM
Bin0921	2	30.3987	30.5734	0.174727	66.2	CN-NAM
Bin0922	2	30.5734	30.8109	0.237527	66.955	CN-NAM
Bin0923	2	30.8109	30.9974	0.186432	66.985	CN-NAM
Bin0924	2	30.9974	31.9211	0.923709	67.163	CN-NAM
Bin0925	2	31.9211	32.0397	0.118662	67.341	CN-NAM
Bin0926	2	32.0397	32.9503	0.910595	67.4	CN-NAM
Bin0927	2	32.9503	33.3451	0.394763	67.46	CN-NAM
Bin0928	2	33.3451	33.5342	0.189101	67.758	CN-NAM
Bin0929	2	33.5342	33.6792	0.144983	67.906	CN-NAM
Bin0930	2	33.6792	34.4339	0.754729	67.965	CN-NAM
Bin0931	2	34.4339	34.4748	0.040859	68.323	CN-NAM
Bin0932	2	34.4748	34.5675	0.092724	68.353	CN-NAM
Bin0933	2	34.5675	35.2621	0.694605	68.472	CN-NAM
Bin0934	2	35.2621	36.1378	0.875724	68.501	CN-NAM
Bin0935	2	36.1378	36.4486	0.310827	68.531	CN-NAM
Bin0936	2	36.4486	36.5889	0.140223	68.679	CN-NAM
Bin0937	2	36.5889	36.6182	0.029373	68.709	CN-NAM
Bin0938	2	36.6182	36.8227	0.204492	68.738	CN-NAM
Bin0939	2	36.8227	36.8399	0.017159	69.994	CN-NAM
Bin0940	2	36.8399	36.9365	0.096624	70.024	CN-NAM
Bin0941	2	36.9365	37.4156	0.479146	70.054	CN-NAM
Bin0942	2	37.4156	37.8448	0.429126	70.143	CN-NAM
Bin0943	2	37.8448	38.1922	0.347391	70.291	CN-NAM
Bin0944	2	38.1922	38.5636	0.371444	70.499	CN-NAM
Bin0945	2	38.5636	38.757	0.193365	70.528	CN-NAM
Bin0946	2	38.757	39.0276	0.270604	70.647	CN-NAM
Bin0947	2	39.0276	39.5418	0.514179	71.005	CN-NAM
Bin0948	2	39.5418	40.139	0.597238	71.699	CN-NAM
Bin0949	2	40.139	40.5926	0.453634	71.847	CN-NAM
Bin0950	2	40.5926	40.8638	0.271191	71.906	CN-NAM
Bin0951	2	40.8638	41.0317	0.167873	72.355	CN-NAM
Bin0952	2	41.0317	41.2445	0.212806	72.414	CN-NAM
Bin0953	2	41.2445	41.6219	0.377409	72.563	CN-NAM
Bin0954	2	41.6219	41.8964	0.274523	72.592	CN-NAM
Bin0955	2	41.8964	42.1054	0.208926	72.8	CN-NAM
Bin0956	2	42.1054	42.801	0.695672	73.249	CN-NAM
Bin0957	2	42.801	43.2005	0.399431	73.338	CN-NAM
Bin0958	2	43.2005	43.5519	0.351464	73.516	CN-NAM
Bin0959	2	43.5519	43.6339	0.081979	73.546	CN-NAM
Bin0960	2	43.6339	44.261	0.627062	73.724	CN-NAM
Bin0961	2	44.261	44.3318	0.070855	73.783	CN-NAM
Bin0962	2	44.3318	44.3791	0.047278	73.813	CN-NAM
Bin0963	2	44.3791	44.3911	0.012037	74.323	CN-NAM
Bin0964	2	44.3911	44.9412	0.550061	74.352	CN-NAM
Bin0965	2	44.9412	45.7653	0.824145	74.411	CN-NAM
Bin0966	2	45.7653	45.9575	0.192158	74.441	CN-NAM
Bin0967	2	45.9575	45.9861	0.028622	74.649	CN-NAM
Bin0968	2	45.9861	46.2565	0.270404	74.679	CN-NAM
Bin0969	2	46.2565	46.7336	0.477049	81.003	CN-NAM
Bin0970	2	46.7336	47.3094	0.575869	81.033	CN-NAM
Bin0971	2	47.3094	47.4217	0.112292	81.361	CN-NAM
Bin0972	2	47.4217	47.5586	0.13691	81.539	CN-NAM
Bin0973	2	47.5586	48.1779	0.619271	81.598	CN-NAM
Bin0974	2	48.1779	48.4185	0.240622	81.746	CN-NAM
Bin0975	2	48.4185	49.0157	0.597172	81.776	CN-NAM
Bin0976	2	49.0157	50.6441	1.62841	82.225	CN-NAM
Bin0977	2	50.6441	51.2315	0.587369	82.433	CN-NAM
Bin0978	2	51.2315	51.4419	0.210437	82.581	CN-NAM
Bin0979	2	51.4419	51.7507	0.3088	82.67	CN-NAM
Bin0980	2	51.7507	52.3261	0.575365	82.7	CN-NAM
Bin0981	2	52.3261	54.0939	1.76777	82.789	CN-NAM
Bin0982	2	54.0939	54.2047	0.1108	82.818	CN-NAM
Bin0983	2	54.2047	54.9595	0.754847	82.848	CN-NAM
Bin0984	2	54.9595	55.5584	0.598889	82.966	CN-NAM
Bin0985	2	55.5584	55.8003	0.241931	83.145	CN-NAM
Bin0986	2	55.8936	56.7043	0.810702	83.263	CN-NAM
Bin0987	2	56.7043	57.1276	0.423325	83.561	CN-NAM
Bin0988	2	57.1276	57.6694	0.541775	83.591	CN-NAM
Bin0989	2	57.6694	58.4917	0.822313	84.501	CN-NAM
Bin0990	2	58.4917	58.765	0.273363	84.53	CN-NAM
Bin0991	2	58.765	59.7113	0.946213	84.738	CN-NAM
Bin0992	2	59.7113	60.0704	0.35917	84.798	CN-NAM
Bin0993	2	60.0704	60.655	0.584534	85.006	CN-NAM
Bin0994	2	60.655	60.6659	0.010901	85.035	CN-NAM
Bin0995	2	60.6659	60.8719	0.205988	85.065	CN-NAM
Bin0996	2	60.8719	60.9484	0.076592	85.154	CN-NAM
Bin0997	2	60.9484	61.2438	0.295329	85.724	CN-NAM
Bin0998	2	61.8458	62.1	0.254208	85.903	CN-NAM
Bin0999	2	62.1	62.5178	0.417838	85.962	CN-NAM
Bin1000	2	62.5178	62.7612	0.243345	85.991	CN-NAM
Bin1001	2	62.7612	63.9374	1.17627	86.14	CN-NAM
Bin1002	2	63.9374	64.3902	0.452752	86.772	CN-NAM
Bin1003	2	64.3902	64.6981	0.30791	86.89	CN-NAM
Bin1004	2	64.6981	65.1346	0.436522	86.949	CN-NAM
Bin1005	2	65.1346	65.1888	0.054161	86.979	CN-NAM
Bin1006	2	65.1888	66.7457	1.55694	87.009	CN-NAM
Bin1007	2	66.7457	67.7553	1.00962	87.068	CN-NAM
Bin1008	2	78.4965	81.9797	3.48318	89.204	CN-NAM
Bin1009	2	113.017	114.783	1.76557	91.24	CN-NAM
Bin1010	2	115.013	115.428	0.414892	91.329	CN-NAM
Bin1011	2	115.428	117.437	2.00853	91.567	CN-NAM
Bin1012	2	117.437	117.918	0.481347	91.656	CN-NAM
Bin1013	2	118.477	118.536	0.058441	91.954	CN-NAM
Bin1014	2	118.536	119.284	0.748121	91.984	CN-NAM
Bin1015	2	119.284	120.761	1.47698	92.043	CN-NAM
Bin1016	2	120.761	122.701	1.94055	92.614	CN-NAM
Bin1017	2	122.701	123.597	0.895113	92.732	CN-NAM
Bin1018	2	123.597	125.916	2.31946	92.791	CN-NAM
Bin1019	2	125.916	126.887	0.971221	92.851	CN-NAM
Bin1020	2	126.887	127.45	0.562678	92.88	CN-NAM
Bin1021	2	127.45	127.754	0.304179	93.088	CN-NAM
Bin1022	2	127.754	127.825	0.070398	93.147	CN-NAM
Bin1023	2	127.825	129.699	1.87454	93.177	CN-NAM
Bin1024	2	129.699	131.349	1.6496	93.535	CN-NAM
Bin1025	2	136.179	136.786	0.607221	93.924	CN-NAM
Bin1026	2	136.786	136.964	0.177982	93.983	CN-NAM
Bin1027	2	136.964	139.137	2.17272	94.8	CN-NAM
Bin1028	2	140.275	141.16	0.885389	95.008	CN-NAM
Bin1029	2	141.16	141.342	0.181618	95.067	CN-NAM
Bin1030	2	141.342	141.616	0.27431	95.126	CN-NAM
Bin1031	2	141.616	143.044	1.42813	95.364	CN-NAM
Bin1032	2	143.044	143.259	0.214877	96.716	CN-NAM
Bin1033	2	143.259	143.521	0.262059	96.775	CN-NAM
Bin1034	2	143.521	144.074	0.552646	96.983	CN-NAM
Bin1035	2	144.074	144.802	0.728042	97.042	CN-NAM
Bin1036	2	144.802	144.983	0.181521	97.072	CN-NAM
Bin1037	2	144.983	145.991	1.0082	97.582	CN-NAM
Bin1038	2	145.991	146.408	0.416705	97.671	CN-NAM
Bin1039	2	148.877	149.335	0.458568	99.054	CN-NAM
Bin1040	2	149.335	150.103	0.767399	99.233	CN-NAM
Bin1041	2	150.103	150.143	0.040733	99.262	CN-NAM
Bin1042	2	150.143	150.7	0.556965	99.321	CN-NAM
Bin1043	2	150.7	150.804	0.103385	99.351	CN-NAM
Bin1044	2	150.804	151.57	0.766135	99.44	CN-NAM
Bin1045	2	151.57	151.735	0.164702	99.529	CN-NAM
Bin1046	2	151.735	152.2	0.464977	99.558	CN-NAM
Bin1047	2	152.2	152.421	0.221322	99.588	CN-NAM
Bin1048	2	152.421	152.915	0.494552	99.617	CN-NAM
Bin1049	2	153.026	153.13	0.104418	100.188	CN-NAM
Bin1050	2	153.13	153.524	0.393654	100.218	CN-NAM
Bin1051	2	153.524	154.493	0.969769	100.336	CN-NAM
Bin1052	2	154.493	154.608	0.114583	100.396	CN-NAM
Bin1053	2	154.608	155.075	0.467241	100.634	CN-NAM
Bin1054	2	155.075	156.282	1.20683	100.663	CN-NAM
Bin1055	2	156.282	156.329	0.046562	100.931	CN-NAM
Bin1056	2	156.329	156.88	0.551618	100.961	CN-NAM
Bin1057	2	156.88	157.235	0.35495	100.99	CN-NAM
Bin1058	2	157.235	158.388	1.15232	101.079	CN-NAM
Bin1059	2	158.388	158.725	0.337648	101.198	CN-NAM
Bin1060	2	158.725	159.099	0.373271	101.227	CN-NAM
Bin1061	2	159.099	160.727	1.62864	101.465	CN-NAM
Bin1062	2	160.727	161.229	0.50173	103.172	CN-NAM
Bin1063	2	161.229	161.698	0.469287	103.202	CN-NAM
Bin1064	2	161.698	162.583	0.885125	103.38	CN-NAM
Bin1065	2	162.583	163.825	1.2418	103.951	CN-NAM
Bin1066	2	163.825	164.89	1.06469	104.189	CN-NAM
Bin1067	2	167.011	167.175	0.163771	104.307	CN-NAM
Bin1068	2	167.175	167.993	0.818465	104.545	CN-NAM
Bin1069	2	167.993	168.55	0.557039	104.605	CN-NAM
Bin1070	2	168.55	168.982	0.431615	105.421	CN-NAM
Bin1071	2	168.982	169.364	0.381916	105.481	CN-NAM
Bin1072	2	169.364	169.783	0.419642	105.659	CN-NAM
Bin1073	2	169.783	170.226	0.442818	105.688	CN-NAM
Bin1074	2	170.226	170.868	0.641501	105.986	CN-NAM
Bin1075	2	170.868	172.147	1.279	106.105	CN-NAM
Bin1076	2	172.147	173.605	1.45865	106.313	CN-NAM
Bin1077	2	173.605	173.947	0.341716	106.461	CN-NAM
Bin1078	2	173.947	174.339	0.392185	106.52	CN-NAM
Bin1079	2	174.339	174.47	0.130452	106.58	CN-NAM
Bin1080	2	174.47	175.085	0.61566	106.968	CN-NAM
Bin1081	2	175.085	175.628	0.542844	107.027	CN-NAM
Bin1082	2	175.628	175.754	0.125763	107.875	CN-NAM
Bin1083	2	175.754	176.019	0.264922	107.905	CN-NAM
Bin1084	2	176.019	176.609	0.590556	107.994	CN-NAM
Bin1085	2	176.609	177.188	0.578344	108.112	CN-NAM
Bin1086	2	177.188	177.75	0.562639	108.261	CN-NAM
Bin1087	2	177.75	177.897	0.146493	108.589	CN-NAM
Bin1088	2	177.897	178.383	0.486367	108.618	CN-NAM
Bin1089	2	178.383	179.011	0.627577	108.796	CN-NAM
Bin1090	2	179.011	179.393	0.382621	108.856	CN-NAM
Bin1091	2	179.393	179.438	0.04454	109.335	CN-NAM
Bin1092	2	179.438	179.803	0.364964	109.364	CN-NAM
Bin1093	2	179.803	180.156	0.353026	109.394	CN-NAM
Bin1094	2	180.156	180.166	0.009855	109.843	CN-NAM
Bin1095	2	180.166	180.661	0.494901	109.873	CN-NAM
Bin1096	2	180.661	180.824	0.163639	109.902	CN-NAM
Bin1097	2	180.824	181.348	0.523211	110.26	CN-NAM
Bin1098	2	181.348	181.877	0.529803	110.379	CN-NAM
Bin1099	2	181.877	182.61	0.732763	110.919	CN-NAM
Bin1100	2	182.61	183.105	0.495266	111.521	CN-NAM
Bin1101	2	183.105	183.184	0.079019	111.759	CN-NAM
Bin1102	2	183.184	183.56	0.376112	111.788	CN-NAM
Bin1103	2	183.56	183.753	0.192224	111.936	CN-NAM
Bin1104	2	183.753	184.001	0.248176	116.388	CN-NAM
Bin1105	2	184.001	184.012	0.010932	116.447	CN-NAM
Bin1106	2	184.012	184.172	0.160362	116.805	CN-NAM
Bin1107	2	184.172	184.646	0.473487	116.864	CN-NAM
Bin1108	2	184.646	184.89	0.244513	116.923	CN-NAM
Bin1109	2	184.89	185.018	0.127379	117.012	CN-NAM
Bin1110	2	185.018	185.113	0.095188	117.19	CN-NAM
Bin1111	2	185.113	185.234	0.121738	117.22	CN-NAM
Bin1112	2	185.234	185.378	0.143158	117.249	CN-NAM
Bin1113	2	185.378	185.691	0.313529	117.517	CN-NAM
Bin1114	2	185.691	185.784	0.093253	118.647	CN-NAM
Bin1115	2	185.784	186.176	0.391861	118.677	CN-NAM
Bin1116	2	186.176	186.198	0.021847	118.736	CN-NAM
Bin1117	2	186.198	186.462	0.264032	119.004	CN-NAM
Bin1118	2	186.462	186.789	0.327123	119.453	CN-NAM
Bin1119	2	186.789	187.052	0.262933	119.571	CN-NAM
Bin1120	2	187.052	187.124	0.071361	119.96	CN-NAM
Bin1121	2	187.124	187.443	0.319769	119.989	CN-NAM
Bin1122	2	187.443	187.635	0.192125	120.408	CN-NAM
Bin1123	2	187.635	188.053	0.417929	120.467	CN-NAM
Bin1124	2	188.053	188.153	0.099942	120.825	CN-NAM
Bin1125	2	188.153	188.401	0.247874	120.914	CN-NAM
Bin1126	2	188.401	188.9	0.498902	122.107	CN-NAM
Bin1127	2	188.9	189.205	0.304981	122.285	CN-NAM
Bin1128	2	189.205	189.273	0.068085	122.315	CN-NAM
Bin1129	2	189.273	189.498	0.224601	122.463	CN-NAM
Bin1130	2	189.498	189.572	0.073968	122.522	CN-NAM
Bin1131	2	189.572	189.633	0.06083	122.82	CN-NAM
Bin1132	2	189.633	189.715	0.082053	122.85	CN-NAM
Bin1133	2	189.715	189.839	0.124668	125.053	CN-NAM
Bin1134	2	189.839	190.157	0.318019	125.202	CN-NAM
Bin1135	2	190.157	191.114	0.95689	125.47	CN-NAM
Bin1136	2	191.114	191.659	0.544913	125.678	CN-NAM
Bin1137	2	191.659	192.254	0.594999	125.856	CN-NAM
Bin1138	2	192.254	192.433	0.17873	126.094	CN-NAM
Bin1139	2	192.433	193.501	1.06852	126.942	CN-NAM
Bin1140	2	193.501	193.842	0.340365	127.27	CN-NAM
Bin1141	2	193.842	194.35	0.507911	127.388	CN-NAM
Bin1142	2	194.35	194.48	0.129908	127.418	CN-NAM
Bin1143	2	194.48	194.494	0.014545	127.477	CN-NAM
Bin1144	2	194.494	195.036	0.542243	127.655	CN-NAM
Bin1145	2	195.036	195.537	0.50036	129.2	CN-NAM
Bin1146	2	195.537	195.739	0.202296	129.23	CN-NAM
Bin1147	2	195.739	196.085	0.345647	129.289	CN-NAM
Bin1148	2	196.085	196.292	0.207687	129.557	CN-NAM
Bin1149	2	196.292	196.527	0.234607	129.616	CN-NAM
Bin1150	2	196.527	196.534	0.007481	129.646	CN-NAM
Bin1151	2	196.534	197.094	0.559476	130.278	CN-NAM
Bin1152	2	197.094	197.209	0.115385	130.307	CN-NAM
Bin1153	2	197.209	197.381	0.172109	130.366	CN-NAM
Bin1154	2	197.381	197.597	0.215546	130.574	CN-NAM
Bin1155	2	197.597	197.685	0.08811	130.604	CN-NAM
Bin1156	2	197.685	198.03	0.345074	130.693	CN-NAM
Bin1157	2	198.03	198.392	0.361614	130.752	CN-NAM
Bin1158	2	198.392	198.4	0.008195	130.782	CN-NAM
Bin1159	2	198.4	198.8	0.400392	130.96	CN-NAM
Bin1160	2	198.8	198.907	0.106934	130.989	CN-NAM
Bin1161	2	198.907	199.174	0.26647	131.048	CN-NAM
Bin1162	2	199.174	199.456	0.281879	132.241	CN-NAM
Bin1163	2	199.456	199.547	0.091576	132.3	CN-NAM
Bin1164	2	199.547	199.819	0.272179	132.568	CN-NAM
Bin1165	2	199.819	200.892	1.07251	132.598	CN-NAM
Bin1166	2	200.892	201.966	1.07396	132.806	CN-NAM
Bin1167	2	201.966	202.157	0.191285	132.954	CN-NAM
Bin1168	2	202.157	202.418	0.260399	133.313	CN-NAM
Bin1169	2	202.418	202.642	0.22422	133.914	CN-NAM
Bin1170	2	202.642	202.75	0.10787	133.973	CN-NAM
Bin1171	2	202.75	203.252	0.502095	134.003	CN-NAM
Bin1172	2	203.252	203.624	0.372393	134.391	CN-NAM
Bin1173	2	203.624	203.767	0.1425	134.421	CN-NAM
Bin1174	2	203.767	203.945	0.178645	134.689	CN-NAM
Bin1175	2	203.945	204.077	0.131951	134.807	CN-NAM
Bin1176	2	204.077	204.167	0.089443	134.866	CN-NAM
Bin1177	2	204.167	204.327	0.160346	134.985	CN-NAM
Bin1178	2	204.327	204.555	0.227931	135.223	CN-NAM
Bin1179	2	204.555	204.874	0.318773	135.642	CN-NAM
Bin1180	2	204.874	205.035	0.161343	135.701	CN-NAM
Bin1181	2	205.035	205.051	0.016099	138.693	CN-NAM
Bin1182	2	205.051	205.798	0.747107	138.723	CN-NAM
Bin1183	2	205.798	205.942	0.143876	138.841	CN-NAM
Bin1184	2	205.942	206.128	0.18574	139.473	CN-NAM
Bin1185	2	206.128	206.49	0.362289	139.562	CN-NAM
Bin1186	2	206.49	206.625	0.135204	139.71	CN-NAM
Bin1187	2	206.625	206.753	0.127981	139.769	CN-NAM
Bin1188	2	206.753	207.041	0.287536	139.799	CN-NAM
Bin1189	2	207.041	207.227	0.186196	139.829	CN-NAM
Bin1190	2	207.227	207.355	0.12844	140.247	CN-NAM
Bin1191	2	207.355	207.699	0.343215	140.396	CN-NAM
Bin1192	2	207.699	207.838	0.138911	140.425	CN-NAM
Bin1193	2	207.838	208.12	0.282074	140.514	CN-NAM
Bin1194	2	208.12	208.377	0.257501	140.692	CN-NAM
Bin1195	2	208.377	208.534	0.156813	140.811	CN-NAM
Bin1196	2	208.534	208.882	0.348227	140.84	CN-NAM
Bin1197	2	208.882	208.942	0.059263	140.9	CN-NAM
Bin1198	2	208.942	209.109	0.16738	142.705	CN-NAM
Bin1199	2	209.109	209.277	0.168112	142.853	CN-NAM
Bin1200	2	209.277	209.584	0.307287	143.001	CN-NAM
Bin1201	2	209.584	209.998	0.413377	143.031	CN-NAM
Bin1202	2	209.998	210.06	0.062351	143.51	CN-NAM
Bin1203	2	210.06	210.388	0.328344	143.748	CN-NAM
Bin1204	2	210.388	210.623	0.234829	143.867	CN-NAM
Bin1205	2	210.623	210.744	0.120894	143.926	CN-NAM
Bin1206	2	210.744	211.345	0.60111	143.956	CN-NAM
Bin1207	2	211.345	211.496	0.150677	144.045	CN-NAM
Bin1208	2	211.496	211.508	0.012266	144.074	CN-NAM
Bin1209	2	211.508	211.517	0.008585	144.829	CN-NAM
Bin1210	2	211.517	211.659	0.142231	144.888	CN-NAM
Bin1211	2	211.659	211.772	0.11257	144.918	CN-NAM
Bin1212	2	211.772	212.245	0.473891	145.007	CN-NAM
Bin1213	2	212.245	212.422	0.176357	145.155	CN-NAM
Bin1214	2	212.422	212.528	0.106382	146.222	CN-NAM
Bin1215	2	212.528	212.796	0.267801	146.58	CN-NAM
Bin1216	2	212.796	213.168	0.372146	146.639	CN-NAM
Bin1217	2	213.168	213.232	0.064296	146.758	CN-NAM
Bin1218	2	213.232	213.581	0.34825	146.936	CN-NAM
Bin1219	2	213.581	213.801	0.220779	147.355	CN-NAM
Bin1220	2	213.801	213.992	0.190867	147.443	CN-NAM
Bin1221	2	213.992	214.078	0.085895	147.741	CN-NAM
Bin1222	2	214.078	214.234	0.155354	147.771	CN-NAM
Bin1223	2	214.234	214.666	0.432941	147.89	CN-NAM
Bin1224	2	214.666	214.851	0.184724	147.919	CN-NAM
Bin1225	2	214.851	214.95	0.09923	148.398	CN-NAM
Bin1226	2	214.95	215.041	0.090949	149.402	CN-NAM
Bin1227	2	215.041	215.257	0.215205	149.461	CN-NAM
Bin1228	2	215.257	215.339	0.082333	149.491	CN-NAM
Bin1229	2	215.339	215.554	0.214706	149.669	CN-NAM
Bin1230	2	215.554	215.946	0.392649	149.907	CN-NAM
Bin1231	2	215.946	216.038	0.092207	149.937	CN-NAM
Bin1232	2	216.038	216.191	0.15237	149.966	CN-NAM
Bin1233	2	216.191	216.61	0.418825	150.355	CN-NAM
Bin1234	2	216.61	216.756	0.146656	152.193	CN-NAM
Bin1235	2	216.756	216.848	0.091504	152.311	CN-NAM
Bin1236	2	216.848	217.012	0.163894	152.371	CN-NAM
Bin1237	2	217.012	217.343	0.331265	152.519	CN-NAM
Bin1238	2	217.343	217.457	0.114126	153.029	CN-NAM
Bin1239	2	217.457	217.633	0.17616	153.058	CN-NAM
Bin1240	2	217.633	217.822	0.188313	153.296	CN-NAM
Bin1241	2	217.822	218.219	0.397278	153.326	CN-NAM
Bin1242	2	218.219	218.638	0.419319	153.474	CN-NAM
Bin1243	2	218.638	219.018	0.379807	153.533	CN-NAM
Bin1244	2	219.018	219.169	0.151315	154.043	CN-NAM
Bin1245	2	219.169	219.39	0.220313	154.132	CN-NAM
Bin1246	2	219.39	219.481	0.091517	154.221	CN-NAM
Bin1247	2	219.481	219.66	0.178601	154.25	CN-NAM
Bin1248	2	219.66	219.902	0.241893	154.488	CN-NAM
Bin1249	2	219.902	220.145	0.242987	158.232	CN-NAM
Bin1250	2	220.145	220.232	0.08708	158.47	CN-NAM
Bin1251	2	220.232	220.469	0.237348	158.559	CN-NAM
Bin1252	2	220.469	220.624	0.154776	158.588	CN-NAM
Bin1253	2	220.624	220.728	0.103708	158.707	CN-NAM
Bin1254	2	220.728	220.879	0.15101	158.855	CN-NAM
Bin1255	2	220.879	221.651	0.772008	159.244	CN-NAM
Bin1256	2	221.651	222.268	0.617708	159.303	CN-NAM
Bin1257	2	222.268	222.435	0.166704	159.392	CN-NAM
Bin1258	2	222.435	222.648	0.213046	159.841	CN-NAM
Bin1259	2	222.648	222.688	0.039742	159.989	CN-NAM
Bin1260	2	222.688	222.731	0.043534	160.019	CN-NAM
Bin1261	2	222.731	222.962	0.231084	160.197	CN-NAM
Bin1262	2	222.962	223.169	0.206688	160.286	CN-NAM
Bin1263	2	223.169	223.397	0.227486	160.796	CN-NAM
Bin1264	2	223.397	223.589	0.192295	160.825	CN-NAM
Bin1265	2	223.589	223.707	0.118074	160.973	CN-NAM
Bin1266	2	223.707	223.793	0.085662	161.003	CN-NAM
Bin1267	2	223.793	223.943	0.150622	161.211	CN-NAM
Bin1268	2	223.943	224.174	0.231177	162.372	CN-NAM
Bin1269	2	224.174	224.237	0.062467	162.402	CN-NAM
Bin1270	2	224.237	224.467	0.230388	162.7	CN-NAM
Bin1271	2	224.467	224.905	0.437699	162.789	CN-NAM
Bin1272	2	224.905	225.158	0.252713	162.937	CN-NAM
Bin1273	2	225.158	225.529	0.371592	163.085	CN-NAM
Bin1274	2	225.529	225.679	0.149403	163.81	CN-NAM
Bin1275	2	225.679	225.857	0.178559	163.839	CN-NAM
Bin1276	2	225.857	226.326	0.46882	164.197	CN-NAM
Bin1277	2	226.326	226.392	0.066385	164.227	CN-NAM
Bin1278	2	226.392	226.419	0.026932	164.286	CN-NAM
Bin1279	2	226.419	226.698	0.278243	164.494	CN-NAM
Bin1280	2	226.698	228.046	1.34839	164.672	CN-NAM
Bin1281	2	228.046	228.859	0.813081	165.834	CN-NAM
Bin1282	2	228.859	228.984	0.125432	165.863	CN-NAM
Bin1283	2	228.984	229.12	0.135199	166.071	CN-NAM
Bin1284	2	229.12	229.298	0.178412	168.682	CN-NAM
Bin1285	2	229.298	229.452	0.153467	168.741	CN-NAM
Bin1286	2	229.452	229.919	0.466961	168.859	CN-NAM
Bin1287	2	229.919	230.388	0.46976	168.978	CN-NAM
Bin1288	2	230.388	230.867	0.478625	169.097	CN-NAM
Bin1289	2	230.867	230.918	0.051188	170.038	CN-NAM
Bin1290	2	230.918	230.941	0.023331	170.127	CN-NAM
Bin1291	2	230.941	231.238	0.296607	170.759	CN-NAM
Bin1292	2	231.238	231.359	0.121025	170.818	CN-NAM
Bin1293	2	231.359	232.001	0.641451	170.996	CN-NAM
Bin1294	2	232.001	232.349	0.348833	171.294	CN-NAM
Bin1295	2	232.349	232.359	0.009569	171.353	CN-NAM
Bin1296	2	232.359	232.381	0.022297	172.047	CN-NAM
Bin1297	2	232.381	232.482	0.101213	172.106	CN-NAM
Bin1298	2	232.482	232.584	0.101467	173.49	CN-NAM
Bin1299	2	232.584	232.715	0.131479	173.549	CN-NAM
Bin1300	2	232.715	232.877	0.161276	174.089	CN-NAM
Bin1301	2	232.877	232.987	0.110856	174.178	CN-NAM
Bin1302	2	232.987	233.11	0.122202	174.296	CN-NAM
Bin1303	2	233.11	233.4	0.290594	174.385	CN-NAM
Bin1304	2	233.4	233.425	0.024835	174.987	CN-NAM
Bin1305	2	233.425	233.551	0.125512	175.075	CN-NAM
Bin1306	2	233.551	233.592	0.041388	175.105	CN-NAM
Bin1307	2	233.592	233.673	0.081309	176.203	CN-NAM
Bin1308	2	233.673	233.738	0.064614	176.262	CN-NAM
Bin1309	2	233.738	234.031	0.293212	176.621	CN-NAM
Bin1310	2	234.031	234.103	0.072148	176.65	CN-NAM
Bin1311	2	234.103	234.228	0.125044	176.739	CN-NAM
Bin1312	2	234.228	234.259	0.031008	176.917	CN-NAM
Bin1313	2	234.259	234.433	0.174106	176.947	CN-NAM
Bin1314	2	234.433	235.055	0.621963	177.826	CN-NAM
Bin1315	2	236.351	236.61	0.258743	184.531	CN-NAM
Bin1316	2	236.61	236.973	0.363708	184.56	CN-NAM
Bin1317	3	0	1.72139	1.72139	0	CN-NAM
Bin1318	3	1.72139	1.84571	0.124321	0.119	CN-NAM
Bin1319	3	1.84571	1.90055	0.054839	0.149	CN-NAM
Bin1320	3	1.90055	1.97592	0.075373	0.208	CN-NAM
Bin1321	3	1.97592	1.99943	0.023503	0.267	CN-NAM
Bin1322	3	1.99943	2.06126	0.061834	0.625	CN-NAM
Bin1323	3	2.06126	2.13065	0.069384	0.655	CN-NAM
Bin1324	3	2.13065	2.6088	0.478154	3.265	CN-NAM
Bin1325	3	2.6088	2.62412	0.01532	3.354	CN-NAM
Bin1326	3	2.62412	2.68833	0.064206	4.327	CN-NAM
Bin1327	3	2.68833	2.75869	0.07036	4.416	CN-NAM
Bin1328	3	2.75869	2.81251	0.053827	4.564	CN-NAM
Bin1329	3	2.81251	2.92028	0.107771	5.319	CN-NAM
Bin1330	3	2.92028	2.94226	0.021976	5.348	CN-NAM
Bin1331	3	2.94226	3.11657	0.174308	5.437	CN-NAM
Bin1332	3	3.11657	3.42823	0.311664	5.586	CN-NAM
Bin1333	3	3.42823	3.47158	0.043343	7.755	CN-NAM
Bin1334	3	3.47158	3.5506	0.079028	8.174	CN-NAM
Bin1335	3	3.5506	3.69286	0.142254	8.293	CN-NAM
Bin1336	3	3.69286	3.83419	0.141337	9.017	CN-NAM
Bin1337	3	3.83419	3.91293	0.078736	9.106	CN-NAM
Bin1338	3	3.91293	4.14699	0.234063	9.374	CN-NAM
Bin1339	3	4.14699	4.5403	0.393306	9.552	CN-NAM
Bin1340	3	4.5403	4.5774	0.0371	10.245	CN-NAM
Bin1341	3	4.5774	4.6802	0.102801	10.275	CN-NAM
Bin1342	3	4.6802	4.71372	0.033523	10.393	CN-NAM
Bin1343	3	4.71372	4.75298	0.03926	12.101	CN-NAM
Bin1344	3	4.75298	4.86195	0.108963	12.13	CN-NAM
Bin1345	3	4.86195	5.32165	0.459704	12.338	CN-NAM
Bin1346	3	5.32165	5.3513	0.029647	13.217	CN-NAM
Bin1347	3	5.3513	5.56811	0.216808	13.336	CN-NAM
Bin1348	3	5.56811	5.77649	0.208386	13.694	CN-NAM
Bin1349	3	5.77649	5.78632	0.00983	13.753	CN-NAM
Bin1350	3	5.78632	5.84643	0.060109	13.901	CN-NAM
Bin1351	3	5.84643	5.98797	0.141543	14.905	CN-NAM
Bin1352	3	5.98797	6.00179	0.013821	15.537	CN-NAM
Bin1353	3	6.00179	6.29326	0.291471	15.596	CN-NAM
Bin1354	3	6.29326	6.42654	0.133275	15.626	CN-NAM
Bin1355	3	6.42654	6.66092	0.234383	16.289	CN-NAM
Bin1356	3	6.66092	6.6771	0.016174	16.407	CN-NAM
Bin1357	3	6.6771	6.92617	0.249076	16.917	CN-NAM
Bin1358	3	6.92617	6.96423	0.038059	16.976	CN-NAM
Bin1359	3	6.96423	7.20457	0.240334	19.621	CN-NAM
Bin1360	3	7.20457	7.60443	0.399868	19.71	CN-NAM
Bin1361	3	7.60443	7.93728	0.332843	19.739	CN-NAM
Bin1362	3	7.93728	8.12105	0.183769	20.219	CN-NAM
Bin1363	3	8.12105	8.21612	0.09507	20.248	CN-NAM
Bin1364	3	8.21612	8.30074	0.084628	20.546	CN-NAM
Bin1365	3	8.30074	8.88135	0.580608	21.676	CN-NAM
Bin1366	3	8.88135	9.06536	0.184007	22.004	CN-NAM
Bin1367	3	9.06536	9.32327	0.257911	22.093	CN-NAM
Bin1368	3	9.32327	9.37955	0.056277	22.331	CN-NAM
Bin1369	3	9.37955	9.45034	0.070789	22.36	CN-NAM
Bin1370	3	9.45034	9.57863	0.128297	22.479	CN-NAM
Bin1371	3	9.57863	9.78192	0.203287	23.234	CN-NAM
Bin1372	3	9.78192	10.0674	0.285503	23.353	CN-NAM
Bin1373	3	10.0674	10.2213	0.153835	23.382	CN-NAM
Bin1374	3	10.2213	10.2735	0.05228	23.441	CN-NAM
Bin1375	3	10.2735	10.464	0.190481	23.62	CN-NAM
Bin1376	3	10.464	10.5139	0.049838	24.718	CN-NAM
Bin1377	3	10.5139	10.6848	0.170945	24.896	CN-NAM
Bin1378	3	10.6848	10.8434	0.158552	25.044	CN-NAM
Bin1379	3	10.8434	11.2097	0.366365	25.074	CN-NAM
Bin1380	3	11.2097	11.6506	0.440834	25.523	CN-NAM
Bin1381	3	12.1321	12.5255	0.393414	25.701	CN-NAM
Bin1382	3	12.5255	12.6058	0.080349	29.299	CN-NAM
Bin1383	3	12.6058	13.2054	0.599515	29.388	CN-NAM
Bin1384	3	13.2054	13.271	0.065677	29.447	CN-NAM
Bin1385	3	13.271	13.5387	0.267701	29.866	CN-NAM
Bin1386	3	13.5387	13.6839	0.145215	29.895	CN-NAM
Bin1387	3	13.6839	14.9302	1.24628	30.044	CN-NAM
Bin1388	3	14.9302	15.0566	0.126364	30.192	CN-NAM
Bin1389	3	15.0566	15.171	0.114449	30.222	CN-NAM
Bin1390	3	15.171	16.0319	0.860817	30.762	CN-NAM
Bin1391	3	16.0319	16.424	0.392154	30.94	CN-NAM
Bin1392	3	16.424	16.612	0.188037	30.969	CN-NAM
Bin1393	3	16.612	17.1821	0.570082	31.029	CN-NAM
Bin1394	3	17.1821	17.2861	0.103948	31.147	CN-NAM
Bin1395	3	17.2861	17.433	0.14695	31.177	CN-NAM
Bin1396	3	17.433	17.8239	0.390883	31.236	CN-NAM
Bin1397	3	17.8239	18.1839	0.35994	31.929	CN-NAM
Bin1398	3	18.1839	18.4343	0.250445	32.137	CN-NAM
Bin1399	3	18.4343	19.166	0.731743	32.197	CN-NAM
Bin1400	3	19.166	19.4587	0.292691	32.226	CN-NAM
Bin1401	3	19.4587	19.5577	0.098982	32.256	CN-NAM
Bin1402	3	19.5577	19.6674	0.109706	32.285	CN-NAM
Bin1403	3	19.6674	19.7553	0.087832	32.434	CN-NAM
Bin1404	3	19.7553	19.9403	0.185052	32.642	CN-NAM
Bin1405	3	19.9403	19.966	0.025726	32.671	CN-NAM
Bin1406	3	19.966	20.3068	0.340749	32.939	CN-NAM
Bin1407	3	20.3068	20.3777	0.070897	32.998	CN-NAM
Bin1408	3	20.3777	20.5339	0.1562	33.028	CN-NAM
Bin1409	3	20.5339	20.7146	0.180734	33.058	CN-NAM
Bin1410	3	20.7146	21.2609	0.546279	33.087	CN-NAM
Bin1411	3	21.2609	21.4634	0.202519	33.176	CN-NAM
Bin1412	3	21.4634	21.6799	0.216503	35.047	CN-NAM
Bin1413	3	21.6799	21.8563	0.176385	35.106	CN-NAM
Bin1414	3	21.8563	22.2504	0.394137	35.314	CN-NAM
Bin1415	3	22.2504	22.3433	0.09283	35.373	CN-NAM
Bin1416	3	22.3433	22.382	0.038732	35.403	CN-NAM
Bin1417	3	22.382	22.6214	0.239418	36.127	CN-NAM
Bin1418	3	22.6214	22.6836	0.06223	36.157	CN-NAM
Bin1419	3	22.6836	23.0773	0.393621	36.305	CN-NAM
Bin1420	3	23.0773	23.2109	0.133594	36.335	CN-NAM
Bin1421	3	23.2109	23.8971	0.686211	36.633	CN-NAM
Bin1422	3	23.8971	24.9679	1.07086	36.722	CN-NAM
Bin1423	3	24.9679	26.0068	1.03888	36.9	CN-NAM
Bin1424	3	26.0068	26.3089	0.302075	37.198	CN-NAM
Bin1425	3	26.3089	27.5508	1.24188	37.287	CN-NAM
Bin1426	3	27.5508	28.0083	0.457552	37.495	CN-NAM
Bin1427	3	28.0083	28.6106	0.602276	37.524	CN-NAM
Bin1428	3	28.6106	28.9214	0.31077	37.583	CN-NAM
Bin1429	3	28.9214	29.6524	0.731025	37.643	CN-NAM
Bin1430	3	29.6524	30.0574	0.404968	37.881	CN-NAM
Bin1431	3	30.0574	30.9222	0.864889	37.999	CN-NAM
Bin1432	3	30.9222	31.8052	0.88297	38.57	CN-NAM
Bin1433	3	31.8052	32.2411	0.435929	38.629	CN-NAM
Bin1434	3	32.2411	33.1259	0.884763	38.748	CN-NAM
Bin1435	3	33.1259	34.0696	0.943703	38.777	CN-NAM
Bin1436	3	34.0696	34.4975	0.42791	38.836	CN-NAM
Bin1437	3	34.4975	35.42	0.922486	38.925	CN-NAM
Bin1438	3	35.42	35.6673	0.24727	38.984	CN-NAM
Bin1439	3	35.6673	36.2173	0.550024	39.163	CN-NAM
Bin1440	3	36.2173	37.0926	0.875292	39.222	CN-NAM
Bin1441	3	37.0926	37.3525	0.259873	39.281	CN-NAM
Bin1442	3	38.1753	39.4775	1.30216	39.7	CN-NAM
Bin1443	3	39.4775	40.0639	0.58638	39.759	CN-NAM
Bin1444	3	40.0639	40.4464	0.382575	39.788	CN-NAM
Bin1445	3	40.4464	41.2413	0.794887	39.907	CN-NAM
Bin1446	3	41.2413	42.8649	1.62357	39.937	CN-NAM
Bin1447	3	42.8649	43.6585	0.793627	40.446	CN-NAM
Bin1448	3	43.6585	45.048	1.38944	40.565	CN-NAM
Bin1449	3	47.8477	48.3	0.452369	40.743	CN-NAM
Bin1450	3	48.3	49.1485	0.848526	40.773	CN-NAM
Bin1451	3	49.1485	51.2885	2.13997	41.497	CN-NAM
Bin1452	3	51.2885	52.2428	0.954247	41.586	CN-NAM
Bin1453	3	52.2428	52.8096	0.566821	41.974	CN-NAM
Bin1454	3	52.8096	53.7409	0.931317	42.004	CN-NAM
Bin1455	3	53.7409	54.3264	0.585475	42.063	CN-NAM
Bin1456	3	54.3264	55.1696	0.843211	42.152	CN-NAM
Bin1457	3	55.1696	55.8053	0.635715	42.181	CN-NAM
Bin1458	3	55.8053	56.477	0.671683	42.211	CN-NAM
Bin1459	3	56.477	56.9899	0.512937	42.419	CN-NAM
Bin1460	3	67.6943	69.8563	2.16198	43.082	CN-NAM
Bin1461	3	69.8563	75.5001	5.64378	43.2	CN-NAM
Bin1462	3	88.9461	89.45	0.503865	44.393	CN-NAM
Bin1463	3	106.132	108.145	2.0131	45.086	CN-NAM
Bin1464	3	108.145	108.452	0.307278	45.116	CN-NAM
Bin1465	3	108.452	109.827	1.37462	45.264	CN-NAM
Bin1466	3	109.827	111.57	1.74353	45.323	CN-NAM
Bin1467	3	111.57	113.073	1.50256	45.412	CN-NAM
Bin1468	3	113.073	113.346	0.273532	46.51	CN-NAM
Bin1469	3	113.346	113.897	0.550644	46.629	CN-NAM
Bin1470	3	113.897	114.779	0.882074	46.807	CN-NAM
Bin1471	3	114.779	114.883	0.103432	46.926	CN-NAM
Bin1472	3	114.883	116.211	1.32807	46.955	CN-NAM
Bin1473	3	116.211	117.255	1.04449	46.985	CN-NAM
Bin1474	3	117.255	118.064	0.808758	47.014	CN-NAM
Bin1475	3	118.064	118.288	0.224281	47.044	CN-NAM
Bin1476	3	118.288	119.697	1.40862	47.163	CN-NAM
Bin1477	3	119.697	119.976	0.279338	47.192	CN-NAM
Bin1478	3	121.665	122.059	0.393418	47.34	CN-NAM
Bin1479	3	122.059	122.102	0.042893	47.429	CN-NAM
Bin1480	3	122.102	122.494	0.392237	47.607	CN-NAM
Bin1481	3	122.494	123.868	1.37444	47.996	CN-NAM
Bin1482	3	123.868	126.108	2.2398	48.055	CN-NAM
Bin1483	3	126.108	127.514	1.40566	49.471	CN-NAM
Bin1484	3	127.514	127.545	0.030805	49.619	CN-NAM
Bin1485	3	127.545	128.233	0.688667	49.649	CN-NAM
Bin1486	3	128.233	128.65	0.417094	49.679	CN-NAM
Bin1487	3	128.65	128.666	0.01556	49.738	CN-NAM
Bin1488	3	128.666	129.045	0.37914	50.309	CN-NAM
Bin1489	3	129.045	129.163	0.11793	50.368	CN-NAM
Bin1490	3	129.163	130.718	1.55483	50.696	CN-NAM
Bin1491	3	130.718	131.331	0.612743	50.755	CN-NAM
Bin1492	3	131.331	132.385	1.05413	51.023	CN-NAM
Bin1493	3	132.385	132.841	0.456053	51.142	CN-NAM
Bin1494	3	132.841	133.049	0.207719	51.171	CN-NAM
Bin1495	3	133.049	133.523	0.474286	51.201	CN-NAM
Bin1496	3	133.523	134.351	0.828385	51.23	CN-NAM
Bin1497	3	134.351	134.952	0.601116	51.319	CN-NAM
Bin1498	3	135.301	136.082	0.780977	51.798	CN-NAM
Bin1499	3	136.082	136.38	0.297915	51.977	CN-NAM
Bin1500	3	136.38	136.907	0.527046	52.036	CN-NAM
Bin1501	3	136.907	137.251	0.343639	52.304	CN-NAM
Bin1502	3	137.251	138.115	0.86437	52.422	CN-NAM
Bin1503	3	138.115	138.641	0.525504	52.452	CN-NAM
Bin1504	3	138.641	139.009	0.367944	52.6	CN-NAM
Bin1505	3	139.009	139.508	0.498761	52.659	CN-NAM
Bin1506	3	139.508	139.736	0.228398	52.867	CN-NAM
Bin1507	3	139.736	140.124	0.38833	52.927	CN-NAM
Bin1508	3	140.124	140.832	0.707496	52.956	CN-NAM
Bin1509	3	140.832	140.96	0.128018	53.314	CN-NAM
Bin1510	3	140.96	141.444	0.484528	53.344	CN-NAM
Bin1511	3	141.444	141.572	0.127909	53.522	CN-NAM
Bin1512	3	141.572	142.728	1.15613	53.552	CN-NAM
Bin1513	3	142.728	142.912	0.183685	53.611	CN-NAM
Bin1514	3	142.912	143.801	0.889128	53.789	CN-NAM
Bin1515	3	143.801	144.133	0.33127	54.421	CN-NAM
Bin1516	3	144.133	144.884	0.751349	54.451	CN-NAM
Bin1517	3	144.884	145.476	0.592504	54.659	CN-NAM
Bin1518	3	145.476	145.822	0.345228	54.718	CN-NAM
Bin1519	3	145.822	146.436	0.614179	54.896	CN-NAM
Bin1520	3	146.436	146.785	0.34875	54.955	CN-NAM
Bin1521	3	146.785	146.967	0.18215	55.014	CN-NAM
Bin1522	3	146.967	147.399	0.431913	55.222	CN-NAM
Bin1523	3	147.399	147.678	0.279033	56.039	CN-NAM
Bin1524	3	147.678	148.23	0.552275	56.158	CN-NAM
Bin1525	3	148.23	148.734	0.503828	56.247	CN-NAM
Bin1526	3	148.734	148.797	0.063429	56.306	CN-NAM
Bin1527	3	148.797	149.242	0.445092	56.336	CN-NAM
Bin1528	3	149.242	149.385	0.143004	56.365	CN-NAM
Bin1529	3	149.385	149.65	0.264892	56.484	CN-NAM
Bin1530	3	149.65	150.05	0.399824	57.645	CN-NAM
Bin1531	3	150.05	150.831	0.78108	57.704	CN-NAM
Bin1532	3	150.831	151.578	0.746888	57.852	CN-NAM
Bin1533	3	151.578	152.056	0.477853	57.912	CN-NAM
Bin1534	3	152.056	153.258	1.20257	57.971	CN-NAM
Bin1535	3	153.258	154.076	0.817377	58.269	CN-NAM
Bin1536	3	154.076	154.124	0.048494	58.298	CN-NAM
Bin1537	3	154.124	154.408	0.284256	58.417	CN-NAM
Bin1538	3	154.408	154.563	0.154231	58.447	CN-NAM
Bin1539	3	154.563	154.649	0.086131	58.476	CN-NAM
Bin1540	3	154.649	154.658	0.009489	58.834	CN-NAM
Bin1541	3	154.658	155.157	0.498826	58.864	CN-NAM
Bin1542	3	155.157	155.735	0.577768	58.983	CN-NAM
Bin1543	3	155.735	156.481	0.746326	59.371	CN-NAM
Bin1544	3	156.481	156.964	0.482258	60.595	CN-NAM
Bin1545	3	156.964	157.569	0.605726	60.833	CN-NAM
Bin1546	3	157.569	157.577	0.007322	61.012	CN-NAM
Bin1547	3	157.577	158.452	0.875451	61.041	CN-NAM
Bin1548	3	158.452	158.9	0.44772	61.339	CN-NAM
Bin1549	3	158.9	159.378	0.47816	61.428	CN-NAM
Bin1550	3	159.378	159.677	0.29889	62.029	CN-NAM
Bin1551	3	159.677	159.809	0.131806	62.178	CN-NAM
Bin1552	3	159.809	159.818	0.00912	62.207	CN-NAM
Bin1553	3	159.818	159.861	0.043711	62.237	CN-NAM
Bin1554	3	159.861	160.012	0.150524	63.43	CN-NAM
Bin1555	3	160.012	160.399	0.387462	63.519	CN-NAM
Bin1556	3	160.399	161.369	0.969206	63.548	CN-NAM
Bin1557	3	161.369	161.56	0.190899	63.578	CN-NAM
Bin1558	3	161.56	161.643	0.083979	63.696	CN-NAM
Bin1559	3	161.643	161.969	0.325869	63.934	CN-NAM
Bin1560	3	161.969	162.176	0.206601	64.323	CN-NAM
Bin1561	3	162.176	162.702	0.52561	67.633	CN-NAM
Bin1562	3	162.702	164.587	1.8858	67.752	CN-NAM
Bin1563	3	164.587	164.969	0.381211	67.781	CN-NAM
Bin1564	3	164.969	165.021	0.052424	67.989	CN-NAM
Bin1565	3	165.021	165.176	0.154859	68.048	CN-NAM
Bin1566	3	165.176	165.453	0.277056	68.078	CN-NAM
Bin1567	3	165.453	165.853	0.399618	69.239	CN-NAM
Bin1568	3	165.853	165.903	0.050576	69.567	CN-NAM
Bin1569	3	165.903	166.09	0.186718	69.626	CN-NAM
Bin1570	3	166.09	166.201	0.110673	69.656	CN-NAM
Bin1571	3	166.201	166.43	0.22963	69.864	CN-NAM
Bin1572	3	166.43	166.447	0.016881	70.042	CN-NAM
Bin1573	3	166.447	166.669	0.22245	71.077	CN-NAM
Bin1574	3	166.669	167.009	0.339436	71.315	CN-NAM
Bin1575	3	167.009	167.374	0.364756	71.345	CN-NAM
Bin1576	3	167.374	167.431	0.057402	71.404	CN-NAM
Bin1577	3	167.431	168.366	0.934622	71.612	CN-NAM
Bin1578	3	168.366	168.481	0.115035	71.642	CN-NAM
Bin1579	3	168.481	169.03	0.549439	73.513	CN-NAM
Bin1580	3	169.03	169.074	0.043918	73.661	CN-NAM
Bin1581	3	169.074	169.114	0.040224	73.691	CN-NAM
Bin1582	3	169.114	169.719	0.604798	74.477	CN-NAM
Bin1583	3	169.719	170.023	0.304162	74.685	CN-NAM
Bin1584	3	170.023	170.249	0.22545	74.774	CN-NAM
Bin1585	3	170.249	170.423	0.174485	74.803	CN-NAM
Bin1586	3	170.423	170.438	0.01442	75.282	CN-NAM
Bin1587	3	170.438	170.536	0.098248	75.312	CN-NAM
Bin1588	3	170.536	170.82	0.284369	75.342	CN-NAM
Bin1589	3	170.82	170.901	0.08052	75.821	CN-NAM
Bin1590	3	170.901	171.434	0.533177	75.88	CN-NAM
Bin1591	3	171.434	171.898	0.463814	75.939	CN-NAM
Bin1592	3	171.898	172.049	0.151092	76.267	CN-NAM
Bin1593	3	172.049	172.199	0.150087	76.416	CN-NAM
Bin1594	3	172.199	172.372	0.173317	76.445	CN-NAM
Bin1595	3	172.372	172.442	0.069432	76.505	CN-NAM
Bin1596	3	172.442	173.003	0.561675	77.666	CN-NAM
Bin1597	3	173.003	173.372	0.368609	77.695	CN-NAM
Bin1598	3	173.372	173.521	0.148876	77.784	CN-NAM
Bin1599	3	173.521	174.06	0.539249	78.233	CN-NAM
Bin1600	3	174.06	174.362	0.301823	78.352	CN-NAM
Bin1601	3	174.362	174.826	0.464396	78.381	CN-NAM
Bin1602	3	174.826	175.166	0.33945	78.44	CN-NAM
Bin1603	3	175.166	175.55	0.38402	78.589	CN-NAM
Bin1604	3	175.55	175.689	0.138835	78.618	CN-NAM
Bin1605	3	175.689	175.9	0.211462	79.343	CN-NAM
Bin1606	3	175.9	176.04	0.139634	79.521	CN-NAM
Bin1607	3	176.04	176.328	0.287883	79.849	CN-NAM
Bin1608	3	176.328	176.431	0.103794	81.819	CN-NAM
Bin1609	3	176.431	176.551	0.119614	81.878	CN-NAM
Bin1610	3	176.551	176.795	0.243858	82.327	CN-NAM
Bin1611	3	176.795	177.372	0.577597	82.475	CN-NAM
Bin1612	3	177.372	178.061	0.688967	82.535	CN-NAM
Bin1613	3	178.061	178.099	0.037497	82.803	CN-NAM
Bin1614	3	178.099	178.217	0.118152	82.832	CN-NAM
Bin1615	3	178.217	178.41	0.192661	82.891	CN-NAM
Bin1616	3	178.41	178.727	0.317749	83.04	CN-NAM
Bin1617	3	178.727	179.124	0.396387	85.927	CN-NAM
Bin1618	3	179.124	179.33	0.206592	86.016	CN-NAM
Bin1619	3	179.33	179.351	0.021002	86.045	CN-NAM
Bin1620	3	179.351	179.501	0.149396	86.373	CN-NAM
Bin1621	3	179.501	179.633	0.132366	86.975	CN-NAM
Bin1622	3	179.633	179.993	0.359867	87.064	CN-NAM
Bin1623	3	179.993	180.386	0.393264	87.093	CN-NAM
Bin1624	3	180.386	180.598	0.212021	87.182	CN-NAM
Bin1625	3	180.598	180.747	0.14849	87.36	CN-NAM
Bin1626	3	180.747	181.066	0.319568	87.419	CN-NAM
Bin1627	3	181.066	181.278	0.211193	88.676	CN-NAM
Bin1628	3	181.278	181.559	0.281226	88.944	CN-NAM
Bin1629	3	181.559	181.617	0.057807	89.122	CN-NAM
Bin1630	3	181.617	181.75	0.133295	89.151	CN-NAM
Bin1631	3	181.75	181.816	0.065975	89.359	CN-NAM
Bin1632	3	181.816	182.043	0.226855	89.419	CN-NAM
Bin1633	3	182.043	182.71	0.666872	89.627	CN-NAM
Bin1634	3	182.71	183.134	0.424097	90.32	CN-NAM
Bin1635	3	183.134	183.312	0.178729	90.379	CN-NAM
Bin1636	3	183.312	183.861	0.548585	90.527	CN-NAM
Bin1637	3	183.861	184.063	0.202436	90.916	CN-NAM
Bin1638	3	184.063	184.156	0.092486	91.064	CN-NAM
Bin1639	3	184.156	184.214	0.05848	91.094	CN-NAM
Bin1640	3	184.214	184.267	0.052582	91.153	CN-NAM
Bin1641	3	184.267	184.367	0.099559	91.331	CN-NAM
Bin1642	3	184.367	184.673	0.306158	91.569	CN-NAM
Bin1643	3	184.673	184.85	0.177024	92.667	CN-NAM
Bin1644	3	184.85	185.269	0.419229	92.726	CN-NAM
Bin1645	3	185.269	185.751	0.481606	92.756	CN-NAM
Bin1646	3	185.751	185.97	0.219432	92.994	CN-NAM
Bin1647	3	185.97	186.118	0.147517	93.053	CN-NAM
Bin1648	3	186.118	186.228	0.110017	93.083	CN-NAM
Bin1649	3	186.228	186.393	0.165437	93.501	CN-NAM
Bin1650	3	186.393	186.486	0.09266	93.62	CN-NAM
Bin1651	3	186.486	186.844	0.358483	93.65	CN-NAM
Bin1652	3	186.844	187.003	0.158386	93.679	CN-NAM
Bin1653	3	187.003	187.435	0.432401	95.386	CN-NAM
Bin1654	3	187.435	187.471	0.036443	95.416	CN-NAM
Bin1655	3	187.471	187.649	0.177506	95.744	CN-NAM
Bin1656	3	187.649	187.711	0.061868	95.803	CN-NAM
Bin1657	3	187.711	187.897	0.186131	95.862	CN-NAM
Bin1658	3	187.897	188.021	0.124572	96.1	CN-NAM
Bin1659	3	188.021	188.331	0.309824	96.13	CN-NAM
Bin1660	3	188.331	188.531	0.199745	97.009	CN-NAM
Bin1661	3	188.531	188.664	0.132872	97.038	CN-NAM
Bin1662	3	188.664	188.924	0.259904	97.246	CN-NAM
Bin1663	3	188.924	189.455	0.531452	97.335	CN-NAM
Bin1664	3	189.455	189.534	0.079204	97.633	CN-NAM
Bin1665	3	189.534	189.985	0.450707	97.693	CN-NAM
Bin1666	3	189.985	190.315	0.330084	97.752	CN-NAM
Bin1667	3	190.315	190.456	0.140954	97.841	CN-NAM
Bin1668	3	190.456	190.803	0.346936	98.109	CN-NAM
Bin1669	3	190.803	191.331	0.527352	98.168	CN-NAM
Bin1670	3	191.331	191.838	0.507867	98.257	CN-NAM
Bin1671	3	191.838	192.02	0.181633	98.375	CN-NAM
Bin1672	3	192.02	193.759	1.73851	99.695	CN-NAM
Bin1673	3	193.759	194.041	0.282659	99.754	CN-NAM
Bin1674	3	194.041	194.169	0.128322	99.992	CN-NAM
Bin1675	3	194.169	194.426	0.256014	100.022	CN-NAM
Bin1676	3	194.426	194.891	0.46511	100.081	CN-NAM
Bin1677	3	194.891	195.268	0.377748	100.14	CN-NAM
Bin1678	3	195.268	195.787	0.518245	100.378	CN-NAM
Bin1679	3	195.787	195.964	0.177115	100.527	CN-NAM
Bin1680	3	195.964	196.089	0.125596	100.586	CN-NAM
Bin1681	3	196.089	196.133	0.043569	100.824	CN-NAM
Bin1682	3	196.133	196.204	0.070659	100.853	CN-NAM
Bin1683	3	196.204	196.56	0.35666	101.67	CN-NAM
Bin1684	3	196.56	197.248	0.687947	101.759	CN-NAM
Bin1685	3	197.248	197.277	0.028778	101.848	CN-NAM
Bin1686	3	197.277	197.376	0.098735	101.877	CN-NAM
Bin1687	3	197.376	197.522	0.146022	102.236	CN-NAM
Bin1688	3	197.522	198.035	0.513613	102.295	CN-NAM
Bin1689	3	198.035	198.144	0.10834	102.324	CN-NAM
Bin1690	3	198.144	198.386	0.242422	102.354	CN-NAM
Bin1691	3	198.386	198.667	0.280854	102.712	CN-NAM
Bin1692	3	198.667	198.911	0.243753	102.831	CN-NAM
Bin1693	3	198.911	199.023	0.112426	102.86	CN-NAM
Bin1694	3	199.023	199.249	0.225839	102.89	CN-NAM
Bin1695	3	199.249	199.269	0.019746	102.979	CN-NAM
Bin1696	3	199.269	199.621	0.352743	105.115	CN-NAM
Bin1697	3	199.621	199.658	0.036224	105.145	CN-NAM
Bin1698	3	199.658	199.853	0.195286	105.443	CN-NAM
Bin1699	3	199.853	200.31	0.456934	105.472	CN-NAM
Bin1700	3	200.31	200.596	0.28625	105.532	CN-NAM
Bin1701	3	200.596	200.995	0.39891	105.62	CN-NAM
Bin1702	3	200.995	201.057	0.062443	105.979	CN-NAM
Bin1703	3	201.057	201.177	0.119829	106.067	CN-NAM
Bin1704	3	201.177	201.259	0.081743	106.097	CN-NAM
Bin1705	3	201.259	201.561	0.301589	107.007	CN-NAM
Bin1706	3	201.561	201.938	0.376921	107.335	CN-NAM
Bin1707	3	201.938	201.946	0.008928	107.603	CN-NAM
Bin1708	3	201.946	202.541	0.594834	107.633	CN-NAM
Bin1709	3	202.541	202.833	0.292137	108.234	CN-NAM
Bin1710	3	202.833	204.153	1.31992	108.472	CN-NAM
Bin1711	3	204.153	204.458	0.30442	108.591	CN-NAM
Bin1712	3	204.458	204.579	0.121195	108.65	CN-NAM
Bin1713	3	204.579	204.659	0.080086	109.008	CN-NAM
Bin1714	3	204.659	205.242	0.583344	109.038	CN-NAM
Bin1715	3	205.242	205.391	0.148496	114.224	CN-NAM
Bin1716	3	205.391	205.408	0.017377	114.522	CN-NAM
Bin1717	3	205.408	205.698	0.289263	114.552	CN-NAM
Bin1718	3	205.698	206.185	0.487326	114.611	CN-NAM
Bin1719	3	206.185	206.552	0.3667	114.64	CN-NAM
Bin1720	3	206.552	206.69	0.138597	114.759	CN-NAM
Bin1721	3	206.69	206.952	0.262051	115.514	CN-NAM
Bin1722	3	206.952	207.148	0.195668	115.573	CN-NAM
Bin1723	3	207.148	207.471	0.322873	115.632	CN-NAM
Bin1724	3	207.471	207.739	0.268125	115.691	CN-NAM
Bin1725	3	207.739	208.033	0.294598	116.02	CN-NAM
Bin1726	3	208.033	208.613	0.579294	116.348	CN-NAM
Bin1727	3	208.613	208.831	0.218324	116.466	CN-NAM
Bin1728	3	208.831	209.023	0.191637	117.723	CN-NAM
Bin1729	3	209.023	209.656	0.633339	117.931	CN-NAM
Bin1730	3	209.656	209.735	0.079014	117.96	CN-NAM
Bin1731	3	209.735	209.913	0.177925	118.198	CN-NAM
Bin1732	3	209.913	210.141	0.227682	118.228	CN-NAM
Bin1733	3	210.141	210.261	0.12	118.317	CN-NAM
Bin1734	3	210.261	210.582	0.32159	118.585	CN-NAM
Bin1735	3	210.582	210.747	0.164959	118.883	CN-NAM
Bin1736	3	210.747	210.943	0.195645	118.942	CN-NAM
Bin1737	3	210.943	210.976	0.033525	118.971	CN-NAM
Bin1738	3	210.976	211.137	0.160667	120.323	CN-NAM
Bin1739	3	211.137	211.329	0.191852	120.472	CN-NAM
Bin1740	3	211.329	211.6	0.270821	120.501	CN-NAM
Bin1741	3	211.6	211.719	0.119235	120.531	CN-NAM
Bin1742	3	211.719	212.022	0.302738	120.62	CN-NAM
Bin1743	3	212.022	212.406	0.384601	121.282	CN-NAM
Bin1744	3	212.406	212.5	0.09377	121.431	CN-NAM
Bin1745	3	212.5	212.547	0.046902	121.549	CN-NAM
Bin1746	3	212.547	212.74	0.192505	121.579	CN-NAM
Bin1747	3	212.74	212.831	0.09117	121.608	CN-NAM
Bin1748	3	212.831	213.388	0.557652	121.846	CN-NAM
Bin1749	3	213.388	213.41	0.021335	121.876	CN-NAM
Bin1750	3	213.41	213.594	0.183958	122.508	CN-NAM
Bin1751	3	213.594	213.656	0.061962	122.716	CN-NAM
Bin1752	3	213.656	213.858	0.202848	122.805	CN-NAM
Bin1753	3	213.858	214.123	0.264657	122.834	CN-NAM
Bin1754	3	214.123	214.209	0.085834	122.923	CN-NAM
Bin1755	3	214.209	214.365	0.155656	123.071	CN-NAM
Bin1756	3	214.365	214.643	0.278756	125.174	CN-NAM
Bin1757	3	214.643	214.795	0.151366	125.563	CN-NAM
Bin1758	3	214.795	214.855	0.06011	125.891	CN-NAM
Bin1759	3	214.855	214.9	0.045151	126.099	CN-NAM
Bin1760	3	214.9	215.037	0.137426	126.277	CN-NAM
Bin1761	3	215.037	215.088	0.05038	126.336	CN-NAM
Bin1762	3	215.088	215.433	0.344977	126.366	CN-NAM
Bin1763	3	215.433	215.467	0.034629	127.09	CN-NAM
Bin1764	3	215.467	215.758	0.290641	127.358	CN-NAM
Bin1765	3	215.758	215.903	0.145049	127.388	CN-NAM
Bin1766	3	215.903	215.932	0.029052	127.447	CN-NAM
Bin1767	3	215.932	216.255	0.323225	127.775	CN-NAM
Bin1768	3	216.255	216.319	0.064046	127.893	CN-NAM
Bin1769	3	216.319	216.472	0.152522	127.923	CN-NAM
Bin1770	3	216.472	216.648	0.17593	128.864	CN-NAM
Bin1771	3	216.648	216.986	0.33858	128.924	CN-NAM
Bin1772	3	216.986	217.096	0.109955	129.679	CN-NAM
Bin1773	3	217.096	217.213	0.116699	129.767	CN-NAM
Bin1774	3	217.213	217.293	0.080214	129.797	CN-NAM
Bin1775	3	217.293	217.358	0.065066	130.216	CN-NAM
Bin1776	3	217.358	217.555	0.196873	130.245	CN-NAM
Bin1777	3	217.555	217.57	0.014931	130.304	CN-NAM
Bin1778	3	217.57	217.656	0.085636	130.602	CN-NAM
Bin1779	3	217.656	217.691	0.035426	132.806	CN-NAM
Bin1780	3	217.691	217.877	0.186204	132.835	CN-NAM
Bin1781	3	217.877	217.895	0.017633	132.954	CN-NAM
Bin1782	3	217.895	218.187	0.291552	133.709	CN-NAM
Bin1783	3	218.187	218.323	0.136556	134.007	CN-NAM
Bin1784	3	218.323	218.349	0.025346	134.125	CN-NAM
Bin1785	3	218.349	218.728	0.379571	134.155	CN-NAM
Bin1786	3	218.728	218.782	0.053984	134.185	CN-NAM
Bin1787	3	218.782	218.835	0.05305	134.274	CN-NAM
Bin1788	3	218.835	219.183	0.347574	134.303	CN-NAM
Bin1789	3	219.183	219.191	0.007935	134.392	CN-NAM
Bin1790	3	219.191	219.293	0.102501	134.811	CN-NAM
Bin1791	3	219.293	219.398	0.105281	134.959	CN-NAM
Bin1792	3	219.398	219.426	0.027845	135.078	CN-NAM
Bin1793	3	219.426	219.462	0.036065	135.107	CN-NAM
Bin1794	3	219.462	219.575	0.112619	135.166	CN-NAM
Bin1795	3	219.575	219.689	0.113593	136.201	CN-NAM
Bin1796	3	219.689	219.828	0.139429	136.41	CN-NAM
Bin1797	3	219.828	220.507	0.678678	136.528	CN-NAM
Bin1798	3	220.507	220.678	0.171599	136.617	CN-NAM
Bin1799	3	220.678	220.704	0.025889	136.676	CN-NAM
Bin1800	3	220.704	220.768	0.06351	137.034	CN-NAM
Bin1801	3	220.768	220.855	0.087417	137.064	CN-NAM
Bin1802	3	220.855	221.539	0.684189	137.943	CN-NAM
Bin1803	3	221.539	221.559	0.019477	137.973	CN-NAM
Bin1804	3	221.559	221.688	0.128788	141.283	CN-NAM
Bin1805	3	221.688	221.706	0.018021	141.342	CN-NAM
Bin1806	3	221.706	221.921	0.215036	141.761	CN-NAM
Bin1807	3	221.921	222.48	0.559551	141.879	CN-NAM
Bin1808	3	222.48	222.583	0.103175	141.939	CN-NAM
Bin1809	3	222.583	222.671	0.087797	142.327	CN-NAM
Bin1810	3	222.671	223.089	0.417947	142.357	CN-NAM
Bin1811	3	223.089	223.306	0.217016	142.866	CN-NAM
Bin1812	3	223.306	223.681	0.374913	142.955	CN-NAM
Bin1813	3	223.681	223.738	0.057323	143.959	CN-NAM
Bin1814	3	223.738	223.987	0.248262	144.107	CN-NAM
Bin1815	3	223.987	224.001	0.014825	144.226	CN-NAM
Bin1816	3	224.001	224.156	0.154671	144.675	CN-NAM
Bin1817	3	224.156	224.163	0.006636	144.704	CN-NAM
Bin1818	3	224.163	224.458	0.294944	146.185	CN-NAM
Bin1819	3	224.458	224.485	0.027789	146.214	CN-NAM
Bin1820	3	224.485	224.925	0.43931	146.482	CN-NAM
Bin1821	3	224.925	225.084	0.159202	146.631	CN-NAM
Bin1822	3	225.084	225.17	0.086145	147.019	CN-NAM
Bin1823	3	225.17	225.342	0.172382	147.138	CN-NAM
Bin1824	3	225.342	225.548	0.205389	147.496	CN-NAM
Bin1825	3	225.548	225.831	0.28332	150.313	CN-NAM
Bin1826	3	225.831	226.246	0.414416	150.793	CN-NAM
Bin1827	3	226.246	226.418	0.172016	150.852	CN-NAM
Bin1828	3	226.418	226.765	0.347338	150.882	CN-NAM
Bin1829	3	226.765	226.806	0.041331	150.911	CN-NAM
Bin1830	3	226.806	226.82	0.013247	151.149	CN-NAM
Bin1831	3	226.82	226.972	0.152054	151.417	CN-NAM
Bin1832	3	226.972	227.083	0.111878	151.927	CN-NAM
Bin1833	3	227.083	227.193	0.109656	151.956	CN-NAM
Bin1834	3	227.193	227.273	0.080368	153.696	CN-NAM
Bin1835	3	227.273	227.426	0.152575	154.236	CN-NAM
Bin1836	3	227.426	227.474	0.0484	154.266	CN-NAM
Bin1837	3	227.474	227.825	0.350153	154.414	CN-NAM
Bin1838	3	227.825	228.37	0.545184	154.985	CN-NAM
Bin1839	3	228.37	228.449	0.079299	155.015	CN-NAM
Bin1840	3	228.449	228.983	0.534099	155.193	CN-NAM
Bin1841	3	228.983	228.998	0.014921	155.371	CN-NAM
Bin1842	3	228.998	229.091	0.093234	155.43	CN-NAM
Bin1843	3	229.091	229.247	0.155917	155.549	CN-NAM
Bin1844	3	229.247	229.383	0.135449	156.181	CN-NAM
Bin1845	3	229.383	229.549	0.1667	156.359	CN-NAM
Bin1846	3	229.549	229.58	0.030519	156.448	CN-NAM
Bin1847	3	229.58	229.737	0.157386	157.993	CN-NAM
Bin1848	3	229.737	229.866	0.128544	158.052	CN-NAM
Bin1849	3	229.866	229.9	0.034356	158.41	CN-NAM
Bin1850	3	229.9	230.222	0.322008	158.44	CN-NAM
Bin1851	3	230.222	230.341	0.11841	159.01	CN-NAM
Bin1852	3	230.341	230.523	0.182184	159.129	CN-NAM
Bin1853	3	230.523	230.534	0.011499	159.578	CN-NAM
Bin1854	3	230.534	232.019	1.48507	159.637	CN-NAM
Bin1855	4	0	0.76525	0.76525	0	CN-NAM
Bin1856	4	0.76525	0.827811	0.062561	0.03	CN-NAM
Bin1857	4	0.827811	1.06339	0.235582	0.089	CN-NAM
Bin1858	4	1.06339	1.0909	0.027504	0.387	CN-NAM
Bin1859	4	1.0909	1.26519	0.174294	0.417	CN-NAM
Bin1860	4	1.26519	1.4932	0.22801	1.203	CN-NAM
Bin1861	4	1.4932	1.91601	0.422806	1.351	CN-NAM
Bin1862	4	1.91601	1.9836	0.067589	1.381	CN-NAM
Bin1863	4	1.9836	2.02788	0.044283	1.41	CN-NAM
Bin1864	4	2.02788	2.04564	0.017766	1.559	CN-NAM
Bin1865	4	2.04564	2.40947	0.363821	2.252	CN-NAM
Bin1866	4	2.40947	2.51203	0.102568	2.37	CN-NAM
Bin1867	4	2.51203	2.64736	0.135327	2.85	CN-NAM
Bin1868	4	2.64736	2.68121	0.033852	2.879	CN-NAM
Bin1869	4	2.68121	2.7625	0.081291	2.909	CN-NAM
Bin1870	4	2.7625	2.99833	0.235829	3.117	CN-NAM
Bin1871	4	2.99833	3.0477	0.049367	3.903	CN-NAM
Bin1872	4	3.0477	3.2563	0.208597	3.933	CN-NAM
Bin1873	4	3.2563	3.46082	0.204526	4.051	CN-NAM
Bin1874	4	3.46082	3.48301	0.022189	11.363	CN-NAM
Bin1875	4	3.48301	3.7525	0.269492	11.393	CN-NAM
Bin1876	4	3.7525	4.05425	0.301749	11.601	CN-NAM
Bin1877	4	4.05425	4.27078	0.216531	12.294	CN-NAM
Bin1878	4	4.27078	4.47529	0.204503	12.324	CN-NAM
Bin1879	4	4.47529	4.74906	0.273775	12.956	CN-NAM
Bin1880	4	4.74906	4.90822	0.159156	14.728	CN-NAM
Bin1881	4	4.90822	5.00551	0.097293	14.758	CN-NAM
Bin1882	4	5.00551	5.15016	0.144646	15.761	CN-NAM
Bin1883	4	5.15016	5.23803	0.08787	15.791	CN-NAM
Bin1884	4	5.23803	5.26322	0.02519	15.88	CN-NAM
Bin1885	4	5.26322	5.36687	0.103653	16.178	CN-NAM
Bin1886	4	5.36687	5.40583	0.038955	17.434	CN-NAM
Bin1887	4	5.40583	5.88334	0.477519	17.672	CN-NAM
Bin1888	4	5.88334	5.9671	0.08376	17.821	CN-NAM
Bin1889	4	5.9671	5.98015	0.013041	17.85	CN-NAM
Bin1890	4	5.98015	6.20918	0.229033	19.266	CN-NAM
Bin1891	4	6.20918	6.41656	0.207386	19.504	CN-NAM
Bin1892	4	6.41656	6.60107	0.184503	19.534	CN-NAM
Bin1893	4	6.60107	7.01636	0.415291	20.444	CN-NAM
Bin1894	4	7.01636	7.13996	0.123602	20.712	CN-NAM
Bin1895	4	7.13996	7.31308	0.173121	20.741	CN-NAM
Bin1896	4	7.31308	8.00097	0.68789	22.744	CN-NAM
Bin1897	4	8.00097	8.6214	0.62043	22.804	CN-NAM
Bin1898	4	8.6214	9.65841	1.03701	22.833	CN-NAM
Bin1899	4	9.65841	9.88985	0.231439	23.161	CN-NAM
Bin1900	4	9.88985	10.2145	0.32467	24.165	CN-NAM
Bin1901	4	10.2145	10.6511	0.43663	28.241	CN-NAM
Bin1902	4	10.6511	10.6972	0.046064	28.659	CN-NAM
Bin1903	4	10.6972	11.2646	0.567378	28.808	CN-NAM
Bin1904	4	11.2646	11.4664	0.201837	28.867	CN-NAM
Bin1905	4	11.4664	11.6447	0.178263	31.824	CN-NAM
Bin1906	4	11.6447	12.7784	1.13374	32.002	CN-NAM
Bin1907	4	12.7784	13.1398	0.361334	32.33	CN-NAM
Bin1908	4	13.1398	13.1622	0.022427	32.36	CN-NAM
Bin1909	4	13.1622	13.6886	0.526384	32.598	CN-NAM
Bin1910	4	13.6886	14.0343	0.345771	32.657	CN-NAM
Bin1911	4	14.0343	14.4818	0.447437	33.136	CN-NAM
Bin1912	4	14.4818	14.7224	0.240587	35.306	CN-NAM
Bin1913	4	14.7224	14.9289	0.206549	35.604	CN-NAM
Bin1914	4	14.9289	15.5824	0.65352	35.752	CN-NAM
Bin1915	4	15.5824	16.2117	0.629295	35.901	CN-NAM
Bin1916	4	16.2117	16.9795	0.767753	36.656	CN-NAM
Bin1917	4	16.9795	17.2347	0.255172	36.685	CN-NAM
Bin1918	4	17.2347	17.3325	0.097804	36.893	CN-NAM
Bin1919	4	17.3325	17.3754	0.042969	37.741	CN-NAM
Bin1920	4	17.3754	17.7413	0.365894	37.771	CN-NAM
Bin1921	4	17.7413	17.9778	0.236445	37.979	CN-NAM
Bin1922	4	17.9778	18.2093	0.231524	38.672	CN-NAM
Bin1923	4	18.2093	18.3703	0.161005	38.702	CN-NAM
Bin1924	4	18.3703	18.5738	0.203482	38.82	CN-NAM
Bin1925	4	18.5738	18.5816	0.007864	38.909	CN-NAM
Bin1926	4	18.5816	18.9118	0.330142	39.177	CN-NAM
Bin1927	4	18.9118	19.1118	0.200058	39.84	CN-NAM
Bin1928	4	19.1118	19.3286	0.216708	39.869	CN-NAM
Bin1929	4	19.3286	20.406	1.07744	40.048	CN-NAM
Bin1930	4	20.406	20.5124	0.106367	40.679	CN-NAM
Bin1931	4	20.5124	20.9469	0.434483	40.709	CN-NAM
Bin1932	4	20.9469	21.6697	0.722821	40.798	CN-NAM
Bin1933	4	21.6697	21.821	0.151321	40.827	CN-NAM
Bin1934	4	21.821	22.1069	0.285915	43.199	CN-NAM
Bin1935	4	22.1069	22.9793	0.872374	43.348	CN-NAM
Bin1936	4	22.9793	23.5226	0.543347	44.041	CN-NAM
Bin1937	4	23.5226	23.7907	0.268038	44.249	CN-NAM
Bin1938	4	23.7907	24.1869	0.39622	44.308	CN-NAM
Bin1939	4	24.1869	24.9753	0.788381	44.338	CN-NAM
Bin1940	4	24.9753	25.4641	0.488827	44.367	CN-NAM
Bin1941	4	25.4641	25.9808	0.516668	44.516	CN-NAM
Bin1942	4	25.9808	26.2939	0.31312	44.545	CN-NAM
Bin1943	4	26.2939	26.4221	0.128214	45.025	CN-NAM
Bin1944	4	26.4221	26.6536	0.231537	45.084	CN-NAM
Bin1945	4	26.6536	26.8973	0.243634	45.143	CN-NAM
Bin1946	4	27.9807	29.624	1.64331	47.113	CN-NAM
Bin1947	4	29.624	29.9111	0.287033	47.143	CN-NAM
Bin1948	4	29.9111	30.9293	1.01824	47.321	CN-NAM
Bin1949	4	30.9293	31.1147	0.185367	47.589	CN-NAM
Bin1950	4	31.1147	31.5224	0.407701	47.648	CN-NAM
Bin1951	4	31.5224	32.1641	0.641719	47.796	CN-NAM
Bin1952	4	32.1641	32.4985	0.334411	47.856	CN-NAM
Bin1953	4	32.4985	33.4289	0.930413	48.184	CN-NAM
Bin1954	4	33.4289	34.8013	1.37235	48.332	CN-NAM
Bin1955	4	34.8013	35.102	0.30077	51.966	CN-NAM
Bin1956	4	35.102	35.9191	0.817021	52.174	CN-NAM
Bin1957	4	35.9191	36.7246	0.805538	52.352	CN-NAM
Bin1958	4	36.7246	37.0126	0.288012	52.382	CN-NAM
Bin1959	4	37.0126	37.0983	0.08567	52.441	CN-NAM
Bin1960	4	37.0983	37.3212	0.222877	52.679	CN-NAM
Bin1961	4	37.3212	37.9365	0.615329	52.738	CN-NAM
Bin1962	4	37.9365	38.2864	0.349949	53.157	CN-NAM
Bin1963	4	38.2864	39.0003	0.713836	53.395	CN-NAM
Bin1964	4	39.0003	39.2264	0.22617	53.514	CN-NAM
Bin1965	4	39.2264	39.5991	0.372614	53.573	CN-NAM
Bin1966	4	39.5991	39.7946	0.195572	53.691	CN-NAM
Bin1967	4	42.2554	43.1694	0.914087	54.293	CN-NAM
Bin1968	4	43.1694	43.9704	0.800985	54.441	CN-NAM
Bin1969	4	43.9704	44.1818	0.211353	54.5	CN-NAM
Bin1970	4	44.1818	44.4609	0.279113	54.559	CN-NAM
Bin1971	4	44.4609	45.7688	1.3079	54.589	CN-NAM
Bin1972	4	45.7688	46.3817	0.612958	54.977	CN-NAM
Bin1973	4	49.4462	49.7291	0.282964	55.185	CN-NAM
Bin1974	4	49.7291	51.2603	1.53113	55.304	CN-NAM
Bin1975	4	51.2603	52.8963	1.636	55.662	CN-NAM
Bin1976	4	52.8963	53.2584	0.362149	55.93	CN-NAM
Bin1977	4	53.9229	55.083	1.16013	56.019	CN-NAM
Bin1978	4	58.9545	60.5419	1.58738	56.712	CN-NAM
Bin1979	4	60.5419	62.8554	2.31355	56.831	CN-NAM
Bin1980	4	62.8554	64.1015	1.2461	56.95	CN-NAM
Bin1981	4	64.1015	64.6496	0.548141	57.218	CN-NAM
Bin1982	4	64.6496	66.2571	1.60744	57.247	CN-NAM
Bin1983	4	66.2571	66.6176	0.360468	57.306	CN-NAM
Bin1984	4	66.6176	66.8556	0.238077	62.336	CN-NAM
Bin1985	4	66.8556	67.6521	0.796428	62.514	CN-NAM
Bin1986	4	67.6521	68.7951	1.143	62.782	CN-NAM
Bin1987	4	68.7951	69.4713	0.676201	62.841	CN-NAM
Bin1988	4	69.4713	70.4	0.928762	62.93	CN-NAM
Bin1989	4	72.0525	72.1705	0.117985	63.258	CN-NAM
Bin1990	4	72.1705	73.0976	0.92709	63.287	CN-NAM
Bin1991	4	73.0976	73.2081	0.11052	63.317	CN-NAM
Bin1992	4	73.2081	73.7731	0.565012	67.024	CN-NAM
Bin1993	4	73.7731	75.0183	1.24515	67.143	CN-NAM
Bin1994	4	75.0183	75.5048	0.486535	67.172	CN-NAM
Bin1995	4	75.5048	75.6736	0.168821	67.44	CN-NAM
Bin1996	4	75.6736	76.3841	0.710414	67.47	CN-NAM
Bin1997	4	76.3841	77.4809	1.09688	67.499	CN-NAM
Bin1998	4	77.4809	78.7611	1.28014	67.707	CN-NAM
[truncated: 8,230 more rows]
