# Supplementary material for: Construction of high-quality recombination maps with low-coverage genomic sequencing for joint linkage analysis in maize
Source: BMC Biol. 2015 Sep 21;13:78. doi: 10.1186/s12915-015-0187-4 (PMC4578237; doi:10.1186/s12915-015-0187-4)
Supplement: Additional file 5: Table S4. — QTLs identified for days to tasseling trait within the 36 families of the two NAM populations. (XLSX 20 kb) [file 12915_2015_187_MOESM5_ESM.xlsx]

## Sheet: Table S4
Table S4. QTLs identified for days to tasseling trait within the 36 RIL families of the two NAM populations.
Family	Chromosome	Position	LeftMarker	RightMarker	LOD	PVE(%)	EstA
DUO229	2	95	Bin0272	Bin0273	3.54	5.582	0.4162
DUO229	7	156	Bin1070	Bin1071	4.6471	7.3703	-0.4775
DUO229	8	66	Bin1131	Bin1132	5.7144	9.0469	0.5288
DUO229	10	72	Bin1352	Bin1353	4.4804	7.215	-0.4875
HUANGYESI3	4	30	Bin0293	Bin0294	3.9931	7.2705	0.4936
HUANGYESI3	8	54	Bin0575	Bin0576	16.376	37.3313	-1.1252
HUOBAI	1	27	Bin0028	Bin0029	4.3901	6.3809	0.5096
HUOBAI	1	222	Bin0221	Bin0222	3.8964	5.5558	-0.476
HUOBAI	1	265	Bin0264	Bin0265	4.4694	6.8729	0.5301
HUOBAI	2	51	Bin0307	Bin0308	9.4869	16.0873	0.8101
HUOBAI	3	59	Bin0516	Bin0517	5.0514	7.299	0.5507
HUOBAI	8	57	Bin1258	Bin1259	4.3348	6.396	-0.5113
HUOBAI	10	36	Bin1542	Bin1543	5.5323	8.1912	-0.5776
K12	1	52	Bin0078	Bin0079	7.1426	14.6182	0.796
K12	4	25	Bin0395	Bin0396	3.5531	7.3103	-0.561
LV28	2	68	Bin0398	Bin0399	8.0489	17.7419	0.7816
LV28	10	51	Bin2033	Bin2034	5.667	12.1361	-0.6458
MO17	5	7	Bin0685	Bin0686	2.6535	6.5982	-0.5998
MO17	8	58	Bin1015	Bin1016	5.0655	13.9135	-0.8659
MO17	9	145	Bin1170	Bin1171	5.771	15.1629	-0.9024
PA405	1	137	Bin0130	Bin0131	4.392	7.3058	-0.4968
PA405	3	133	Bin0654	Bin0655	3.6673	6.0649	-0.4542
PA405	5	81	Bin0877	Bin0878	3.5552	5.8319	-0.4512
PA405	9	7	Bin1459	Bin1460	5.3593	9.148	-0.5535
PA405	10	26	Bin1635	Bin1636	7.2672	12.6583	0.6597
QI319	7	66	Bin1149	Bin1150	6.0576	11.1716	0.7979
QI319	8	58	Bin1308	Bin1309	10.578	20.3058	-1.0735
QI319	10	51	Bin1573	Bin1574	8.0335	14.6094	0.9166
WEIFENG322	7	106	Bin1449	Bin1450	4.2392	7.901	0.6619
WEIFENG322	8	55	Bin1562	Bin1563	5.4846	10.3177	0.7583
YE478	1	118	Bin0141	Bin0142	3.6974	7.0562	-0.5908
YE478	3	101	Bin0632	Bin0633	10.5311	22.1955	1.0422
YE478	7	91	Bin1321	Bin1322	4.3814	8.9371	0.6606
ZHENG58	1	70	Bin0059	Bin0060	5.479	11.7273	-0.7026
ZHENG58	2	136	Bin0452	Bin0453	3.3573	6.7756	-0.5338
ZHENG58	3	69	Bin0557	Bin0558	6.3837	13.2338	0.7515
ZHENG58	9	75	Bin1584	Bin1585	3.806	7.5647	0.5644
B97	1	72.7022	Bin0090	Bin0091	5.8163	10.2397	0.5382
B97	1	220.702	Bin0310	Bin0311	5.8696	10.4342	-0.5389
B97	5	138.029	Bin1148	Bin1149	2.8929	4.9342	-0.372
B97	6	124.494	Bin1326	Bin1327	2.5284	4.2621	-0.3428
B97	7	30.8439	Bin1350	Bin1351	3.4326	12.6449	0.5987
CML103	7	125.719	Bin1346	Bin1347	3.7115	7.802	0.4382
CML103	9	146.992	Bin1605	Bin1606	2.8534	6.411	-0.3965
CML228	1	270.053	Bin0293	Bin0294	2.8414	6.9685	-0.4684
CML228	8	84.3277	Bin1749	Bin1750	4.0326	10.0016	0.564
CML247	2	87.409	Bin0447	Bin0448	3.1523	4.0981	0.4478
CML247	4	56.5599	Bin0921	Bin0922	4.2827	5.6361	0.5247
CML247	4	144.56	Bin1056	Bin1057	4.1261	5.5349	0.5208
CML247	6	43.431	Bin1390	Bin1391	3.7159	4.8064	-0.4817
CML247	6	121.431	Bin1471	Bin1472	2.8252	3.7136	0.4249
CML277	10	30.0487	Bin1939	Bin1940	5.6912	14.9632	0.8111
CML322	1	100.962	Bin0128	Bin0129	5.431	6.8935	0.4416
CML322	2	127.122	Bin0474	Bin0475	9.3288	12.6791	0.5946
CML322	3	99.2645	Bin0630	Bin0631	5.5148	7.0517	-0.4442
CML322	3	149.264	Bin0688	Bin0689	6.2163	8.0717	0.4728
CML322	4	113.79	Bin0844	Bin0845	3.9734	4.9415	0.3733
CML322	5	75.6177	Bin0985	Bin0986	2.9217	3.605	-0.32
CML322	8	51.841	Bin1454	Bin1455	24.0161	41.7126	1.0767
CML322	8	93.841	Bin1523	Bin1524	5.1269	6.4714	0.4246
CML322	10	54.9435	Bin1780	Bin1781	5.2414	6.8407	-0.4356
CML333	5	75.889	Bin1065	Bin1066	3.0079	6.9864	0.4018
CML52	1	125	Bin0161	Bin0162	8.1302	15.4653	0.7234
CML52	3	54.7902	Bin0629	Bin0630	6.6245	12.3517	0.6429
CML52	4	12.709	Bin0794	Bin0795	4.1375	7.4841	0.5002
CML69	1	79.705	Bin0083	Bin0084	5.0884	8.1672	0.512
CML69	2	94.0326	Bin0369	Bin0370	3.3812	5.5071	-0.4198
CML69	4	148.51	Bin0805	Bin0806	6.6049	10.7963	0.59
CML69	8	51.2633	Bin1428	Bin1429	3.3759	5.2426	0.4178
CML69	9	2.5079	Bin1532	Bin1533	5.538	8.9295	0.53
CML69	9	49.5079	Bin1586	Bin1587	7.3155	12.1342	-0.6169
Hp301	1	108.27	Bin0136	Bin0137	5.3216	14.8026	0.6411
I114H	3	91.0303	Bin0664	Bin0665	3.9281	9.4355	-0.6332
I114H	5	1.2647	Bin1026	Bin1027	6.1874	15.1687	-0.8029
I114H	5	19.2647	Bin1038	Bin1039	3.0532	7.2536	0.5567
I114H	8	57.6283	Bin1678	Bin1679	5.3739	13.2653	-0.7497
Ki11	1	217.49	Bin0268	Bin0269	4.0745	5.7774	-0.4476
Ki11	4	72.9497	Bin0771	Bin0772	6.166	9.0404	-0.5593
Ki11	6	16.5628	Bin1161	Bin1162	6.854	10.0575	-0.5902
Ki11	6	140.563	Bin1284	Bin1285	2.8859	4.0541	0.3754
Ki11	7	2.7241	Bin1287	Bin1288	4.5918	6.5119	0.475
Ki11	7	52.7241	Bin1366	Bin1367	14.2301	23.8159	-0.9084
Ki11	7	60.7241	Bin1378	Bin1379	7.3429	10.8485	0.6164
Ki11	10	103.633	Bin1956	Bin1957	2.9924	4.5909	0.3987
Ki3	1	63.1315	Bin0057	Bin0058	3.4667	6.0282	0.4194
Ki3	1	201.131	Bin0236	Bin0237	5.6564	9.9448	-0.5359
Ki3	2	206.368	Bin0495	Bin0496	4.4885	7.9865	0.4785
Ki3	3	126.738	Bin0648	Bin0649	3.483	6.0963	0.4243
Ki3	8	13.6445	Bin1508	Bin1497	3.3204	5.5684	-0.4004
Ki3	10	18.7364	Bin1856	Bin1857	2.7116	4.5467	-0.362
Ky21	1	47.5909	Bin0047	Bin0048	6.2477	14.8511	0.6453
Ky21	2	136.504	Bin0440	Bin0441	3.6772	8.3703	0.4808
Ky21	7	31.8704	Bin1181	Bin1182	2.8187	6.6044	0.4275
M162W	1	54.0523	Bin0051	Bin0052	3.893	6.1431	0.4576
M162W	2	87.0886	Bin0350	Bin0351	9.2346	16.262	0.7456
M162W	3	143.382	Bin0644	Bin0645	3.398	5.4972	0.443
M162W	4	40.7501	Bin0702	Bin0703	4.5734	7.521	0.5067
M162W	9	44.2647	Bin1499	Bin1500	3.6964	5.9852	-0.4689
M162W	10	107.914	Bin1697	Bin1698	3.2681	5.1671	-0.4186
M37W	1	73.696	Bin0070	Bin0071	5.7222	8.9682	0.6084
M37W	1	187.696	Bin0229	Bin0230	4.5814	7.2148	-0.5491
M37W	4	75.5524	Bin0727	Bin0728	6.3375	10.2714	0.6517
M37W	4	118.552	Bin0791	Bin0792	3.054	4.573	-0.4344
M37W	6	18.8264	Bin1040	Bin1041	3.657	5.4615	-0.4754
M37W	6	94.8264	Bin1103	Bin1104	3.8641	6.1249	0.5026
M37W	10	22.0567	Bin1571	Bin1572	2.923	5.7221	0.4878
Mo18W	1	63.5909	Bin0074	Bin0075	9.9294	17.3282	0.9191
Mo18W	2	162.965	Bin0508	Bin0509	4.2586	6.7488	0.5768
Mo18W	3	42.7893	Bin0563	Bin0564	2.6108	4.0011	0.4428
Mo18W	8	63.2211	Bin1529	Bin1530	4.5098	7.1198	0.596
MS71	3	97.3188	Bin0657	Bin0658	2.7771	6.4428	-0.5004
MS71	9	133.475	Bin1765	Bin1766	4.8331	11.7177	-0.6707
NC350	1	76.2398	Bin0088	Bin0089	5.7557	9.3229	0.6025
NC350	2	102.394	Bin0464	Bin0401	4.8154	7.7522	0.5499
NC350	5	21.6994	Bin1030	Bin1031	3.2396	5.3708	-0.4544
NC350	8	62.619	Bin1669	Bin1670	3.7656	5.9661	-0.4802
NC350	9	52.6368	Bin1816	Bin1817	3.0465	4.7628	-0.4294
NC358	1	107.068	Bin0138	Bin0139	8.2982	12.6661	0.7221
NC358	1	215.068	Bin0289	Bin0290	5.1644	7.6376	-0.5621
NC358	2	131.126	Bin0535	Bin0536	4.3085	6.2738	0.5145
NC358	3	73.8467	Bin0710	Bin0711	3.0307	4.3169	0.4216
NC358	4	170.382	Bin1047	Bin1080	3.3002	4.7439	-0.4437
NC358	9	45.9965	Bin1838	Bin1839	3.2393	4.5778	-0.4366
NC358	9	101.996	Bin1919	Bin1920	3.5744	5.1115	-0.4609
oh43	2	44.0287	Bin0338	Bin0339	4.8902	8.0475	-0.5369
oh43	7	32.722	Bin1342	Bin1343	8.2414	13.4906	0.6909
oh43	7	147.722	Bin1499	Bin1500	2.7607	4.2856	-0.3899
oh43	8	42.9277	Bin1533	Bin1534	6.9817	11.6028	-0.6444
oh43	10	61.8534	Bin1865	Bin1866	5.1537	8.1853	-0.5505
oh7B	1	90.5964	Bin0072	Bin0073	5.8598	12.7754	0.6996
oh7B	2	169.965	Bin0412	Bin0413	3.382	9.2382	0.5913
oh7B	3	77.7869	Bin0513	Bin0514	4.6023	9.9249	-0.612
P39	3	36.1476	Bin0559	Bin0560	4.4287	16.0272	-0.94
Tx303	1	91.0129	Bin0120	Bin0126	5.1708	12.1782	0.673
Tx303	1	217.013	Bin0253	Bin0254	13.0099	34.981	-1.1397
Tx303	1	224.013	Bin0261	Bin0262	6.5241	15.6671	0.7625
Tx303	8	71.7819	Bin1421	Bin1422	3.5642	8.2285	0.5534
Tzi8	1	59.0908	Bin0038	Bin0039	3.7026	5.2075	-0.4959
Tzi8	1	85.0908	Bin0055	Bin0056	7.2957	10.8758	0.704
Tzi8	2	99.9658	Bin0372	Bin0373	8.8668	13.7795	0.8619
Tzi8	2	158.966	Bin0468	Bin0469	4.3536	6.2254	0.5735
Tzi8	3	144.181	Bin0719	Bin0720	5.8256	8.5613	-0.6241
Tzi8	5	157.613	Bin1078	Bin1079	2.7109	3.761	0.4602
Tzi8	7	65	Bin1310	Bin1311	3.1873	4.4682	-0.4536
EstA:"-"represents alleles effect from common parents
