# Supplementary material for: Construction of high-quality recombination maps with low-coverage genomic sequencing for joint linkage analysis in maize
Source: BMC Biol. 2015 Sep 21;13:78. doi: 10.1186/s12915-015-0187-4 (PMC4578237; doi:10.1186/s12915-015-0187-4)
Supplement: Additional file 6: Table S5. — Joint linkage analysis summary for days to tasseling trait in CN-NAM and US-NAM, respectively. (XLSX 14 kb) [file 12915_2015_187_MOESM6_ESM.xlsx]

## Sheet: Table S5
Table S5. Joint linkage mapping summary for days to tasseling traits in CN-NAM and US-NAM, respectively.
Map					GLM					Supporting interval(Mb)
Pop	Marker	Chr	Pos	SS	df	MS	F value	P value	Rsq
CN-NAM	Bin0065	1	23.625	119.193	11	10.8358	4.32	2.267e-06	0.0145035	10.842-12.498
CN-NAM	Bin0312	1	101.583	176.894	11	16.0812	6.4	1.85321e-10	0.0215244	92.512-102.948
CN-NAM	Bin0652	1	241.361	99.5874	11	9.0534	3.61	4.7826e-05	0.0121178	279.652-281.908
CN-NAM	Bin0895	2	54.445	256.289	11	23.299	9.28	2.77054e-16	0.0311853	20.715-24.448
CN-NAM	Bin1223	2	147.89	156.896	10	15.6896	6.25	1.98642e-09	0.0190911	212.421-215.041
CN-NAM	Bin1546	3	61.012	416.15	11	37.8318	15.07	4.0279e-28	0.0506372	156.963-158.899
CN-NAM	Bin1928	4	39.869	146.384	11	13.3077	5.3	2.85343e-08	0.017812	18.581-20.512
CN-NAM	Bin2011	4	70.25	116.161	10	11.6161	4.63	1.638e-06	0.0141344	77.480-125.492
CN-NAM	Bin2312	4	179.27	132.064	11	12.0059	4.78	2.91e-07	0.0160696	238.356-239.219
CN-NAM	Bin2626	5	96.103	138.383	10	13.8383	5.51	4.33158e-08	0.0168384	120.623-147.631
CN-NAM	Bin2903	5	192.97	98.3783	11	8.94348	3.56	5.7497e-05	0.0119707	214.948-216.204
CN-NAM	Bin2964	6	18.585	98.5044	11	8.95495	3.57	5.6404e-05	0.011986	29.010-55.390
CN-NAM	Bin3258	6	107.682	88.2993	9	9.81104	3.91	6.361e-05	0.0107443	156.591-158.641
CN-NAM	Bin3568	7	85.987	351.041	11	31.9128	12.71	2.61849e-23	0.0427147	133.623-135.890
CN-NAM	Bin3976	8	62.499	512.752	11	46.6138	18.56	3.36031e-35	0.0623917	122.417-126.276
CN-NAM	Bin4332	9	58.487	185.142	10	18.5142	7.37	1.68903e-11	0.0225281	41.117-85.880
CN-NAM	Bin4566	9	143.505	111.105	11	10.1005	4.02	8.081e-06	0.0135193	151.247-152.205
CN-NAM	Bin4729	10	47.835	366.865	11	33.3514	13.28	1.76217e-24	0.0446402	88.608-96.095
USA-NAM	Bin0053	1	20.5152	164.324	25	6.57296	3	8.49e-07	0.0041784	10.827-12.851
USA-NAM	Bin0208	1	60.4792	149.209	25	5.96836	2.72	8.719e-06	0.00379406	46.136-51.171
USA-NAM	Bin0260	1	75.2683	170.698	25	6.82793	3.11	3.1e-07	0.00434048	66.770-72.352
USA-NAM	Bin0341	1	93.9375	144.323	25	5.77292	2.63	1.8132e-05	0.00366982	110.133-150.672
USA-NAM	Bin0719	1	187.433	205.12	25	8.2048	3.74	1.086e-09	0.00521575	275.766-276.988
USA-NAM	Bin0751	1	197.607	149.503	25	5.98011	2.73	8.341e-06	0.00380153	281.908-285.310
USA-NAM	Bin0926	2	29.343	142.823	25	5.71294	2.61	2.2651e-05	0.00363169	11.207-13.648
USA-NAM	Bin1146	2	82.278	207.744	25	8.30975	3.79	6.97011e-10	0.00528247	101.543-127.482
USA-NAM	Bin1186	2	89.952	163.374	25	6.53495	2.98	9.86e-07	0.00415424	148.657-153.951
USA-NAM	Bin1420	2	146.958	288.323	25	11.5329	5.26	4.73421e-16	0.00733143	217.118-220.670
USA-NAM	Bin1575	3	41.36	225.055	25	9.00219	4.11	3.60434e-11	0.00572265	28.140-30.922
USA-NAM	Bin1721	3	68.049	277.13	25	11.0852	5.06	3.59217e-15	0.00704682	158.772-161.644
USA-NAM	Bin1890	3	107.715	211.472	25	8.45887	3.86	3.70233e-10	0.00537727	197.319-201.301
USA-NAM	Bin2128	4	36.186	136.761	25	5.47042	2.49	5.507e-05	0.00347752	18.585-22.979
USA-NAM	Bin2180	4	48.323	169.477	25	6.77906	3.09	3.77e-07	0.00430942	37.345-57.349
USA-NAM	Bin2525	4	128.194	140.442	25	5.6177	2.56	3.2178e-05	0.00357114	232.135-234.420
USA-NAM	Bin2634	5	12.102	149.449	25	5.97795	2.73	8.409e-06	0.00380016	4.602-6.157
USA-NAM	Bin2869	5	80.75	174.123	25	6.96494	3.18	1.79e-07	0.00442758	95.214-148.459
USA-NAM	Bin3241	6	17.23	147.091	25	5.88363	2.68	1.1992e-05	0.0037402	34.928-60.192
USA-NAM	Bin3364	6	53.144	151.241	25	6.04964	2.76	6.41e-06	0.00384573	114.916-117.823
USA-NAM	Bin3610	6	117.588	162.665	25	6.5066	2.97	1.102e-06	0.00413622	163.818-165.585
USA-NAM	Bin3634	7	0.043	184.246	25	7.36983	3.36	3.48431e-08	0.00468497	0-4.827
USA-NAM	Bin3810	7	41.984	188.565	25	7.54258	3.44	1.716e-08	0.00479479	106.326-118.619
USA-NAM	Bin4199	8	38.119	176.381	25	7.05523	3.22	1.25e-07	0.00448498	68.083-74.657
USA-NAM	Bin4289	8	56.566	341.414	25	13.6566	6.23	2.70234e-20	0.00868142	122.424-127.342
USA-NAM	Bin4618	9	32.451	272.758	25	10.9103	4.98	7.89816e-15	0.00693563	26.820-37.264
USA-NAM	Bin4793	9	68.084	141.376	25	5.65504	2.58	2.8049e-05	0.00359488	135.854-141.789
USA-NAM	Bin5077	10	33.065	222.54	25	8.9016	4.06	5.56294e-11	0.00565871	87.181-95.119
USA-NAM	Bin5294	10	94.415	197.335	25	7.89339	3.6	4.01041e-09	0.00501779	148.423-149.744
