# Supplementary material for: Construction of high-quality recombination maps with low-coverage genomic sequencing for joint linkage analysis in maize
Source: BMC Biol. 2015 Sep 21;13:78. doi: 10.1186/s12915-015-0187-4 (PMC4578237; doi:10.1186/s12915-015-0187-4)
Supplement: Additional file 8: Table S6. — Information about joint recombination bin maps for the combined CN-NAM and US-NAM populations. (XLSX 411 kb) [file 12915_2015_187_MOESM8_ESM.xlsx]

## Sheet: Table S6
Table S6. Information about joint recombination bin maps for the combined CN-NAM and US-NAM populations.
Marker	Chr	Start	Stop	Bin size (Mb)	Genetic map (cM)	Pop
Bin0001	1	0	1.7634	1.7634	1.1756	CN-US NAM
Bin0002	1	1.7634	2.03983	0.27643	1.19143	CN-US NAM
Bin0003	1	2.03983	2.69204	0.652218	1.22311	CN-US NAM
Bin0004	1	2.69204	2.78684	0.094798	1.36615	CN-US NAM
Bin0005	1	2.78684	2.94098	0.154138	1.38198	CN-US NAM
Bin0006	1	2.94098	3.02264	0.081663	1.48517	CN-US NAM
Bin0007	1	3.02264	3.07633	0.053682	1.501	CN-US NAM
Bin0008	1	3.07633	3.19073	0.1144	1.74008	CN-US NAM
Bin0009	1	3.19073	3.26967	0.07895	2.05962	CN-US NAM
Bin0010	1	3.26967	3.27867	0.008995	2.06754	CN-US NAM
Bin0011	1	3.27867	3.35479	0.076119	2.07545	CN-US NAM
Bin0012	1	3.35479	3.43853	0.083745	2.16272	CN-US NAM
Bin0013	1	3.43853	3.6474	0.208864	2.4984	CN-US NAM
Bin0014	1	3.6474	3.69924	0.051844	2.53801	CN-US NAM
Bin0015	1	3.69924	3.7314	0.032157	3.15863	CN-US NAM
Bin0016	1	3.7314	3.89462	0.163225	3.23795	CN-US NAM
Bin0017	1	3.89462	4.04011	0.145485	3.25378	CN-US NAM
Bin0018	1	4.04011	4.05133	0.011226	3.26169	CN-US NAM
Bin0019	1	4.05133	4.30565	0.254318	3.80041	CN-US NAM
Bin0020	1	4.30565	4.44528	0.139625	3.80833	CN-US NAM
Bin0021	1	4.44528	4.51186	0.066584	3.8797	CN-US NAM
Bin0022	1	4.51186	4.54471	0.03285	3.88761	CN-US NAM
Bin0023	1	4.54471	4.59831	0.053594	4.00672	CN-US NAM
Bin0024	1	4.59831	4.74743	0.149126	4.59454	CN-US NAM
Bin0025	1	4.74743	4.76498	0.017548	4.68976	CN-US NAM
Bin0026	1	4.76498	4.97887	0.21389	4.7056	CN-US NAM
Bin0027	1	4.97887	4.98881	0.009939	4.72143	CN-US NAM
Bin0028	1	4.98881	5.04539	0.056578	5.58184	CN-US NAM
Bin0029	1	5.04539	5.08721	0.041828	5.60559	CN-US NAM
Bin0030	1	5.08721	5.33691	0.249695	5.78059	CN-US NAM
Bin0031	1	5.33691	5.4336	0.096694	5.79642	CN-US NAM
Bin0032	1	5.4336	5.53229	0.09869	5.90757	CN-US NAM
Bin0033	1	5.53229	5.62513	0.092833	5.9234	CN-US NAM
Bin0034	1	5.62513	5.73878	0.113648	9.0486	CN-US NAM
Bin0035	1	5.73878	6.15477	0.415997	9.2476	CN-US NAM
Bin0036	1	6.15477	6.19306	0.038285	9.27136	CN-US NAM
Bin0037	1	6.19306	6.21728	0.024223	9.47035	CN-US NAM
Bin0038	1	6.21728	6.23456	0.017279	9.47827	CN-US NAM
Bin0039	1	6.23456	6.42308	0.188519	9.54963	CN-US NAM
Bin0040	1	6.42308	6.53201	0.108934	9.57339	CN-US NAM
Bin0041	1	6.53201	6.80906	0.277051	11.1479	CN-US NAM
Bin0042	1	6.80906	6.92153	0.11247	11.1875	CN-US NAM
Bin0043	1	6.92153	7.04167	0.120142	11.2589	CN-US NAM
Bin0044	1	7.04167	7.0726	0.030926	11.2668	CN-US NAM
Bin0045	1	7.0726	7.35572	0.283115	11.522	CN-US NAM
Bin0046	1	7.35572	7.38913	0.033413	11.5299	CN-US NAM
Bin0047	1	7.38913	7.4903	0.101172	11.8979	CN-US NAM
Bin0048	1	7.4903	7.56687	0.076569	11.9058	CN-US NAM
Bin0049	1	7.56687	7.86046	0.293594	11.9533	CN-US NAM
Bin0050	1	7.86046	7.9539	0.093433	11.9613	CN-US NAM
Bin0051	1	7.9539	8.01777	0.063874	12.0088	CN-US NAM
Bin0052	1	8.01777	8.28618	0.268408	12.3526	CN-US NAM
Bin0053	1	8.28618	8.44742	0.161237	12.3684	CN-US NAM
Bin0054	1	8.44742	8.61852	0.171105	14.0125	CN-US NAM
Bin0055	1	8.61852	8.6568	0.038279	14.0363	CN-US NAM
Bin0056	1	8.6568	8.97241	0.315612	14.2513	CN-US NAM
Bin0057	1	8.97241	9.0585	0.086088	14.2592	CN-US NAM
Bin0058	1	9.0585	9.1234	0.064905	14.275	CN-US NAM
Bin0059	1	9.1234	9.21599	0.092584	14.3941	CN-US NAM
Bin0060	1	9.21599	9.30144	0.085449	14.4021	CN-US NAM
Bin0061	1	9.30144	9.43176	0.130325	15.2209	CN-US NAM
Bin0062	1	9.43176	9.8077	0.37594	15.348	CN-US NAM
Bin0063	1	9.8077	10.0337	0.226007	15.539	CN-US NAM
Bin0064	1	10.0337	10.0962	0.062472	15.5469	CN-US NAM
Bin0065	1	10.0962	10.5113	0.415143	15.666	CN-US NAM
Bin0066	1	10.5113	10.8179	0.306561	15.6739	CN-US NAM
Bin0067	1	10.8179	10.8424	0.024511	15.6977	CN-US NAM
Bin0068	1	10.8424	10.877	0.034564	15.9047	CN-US NAM
Bin0069	1	10.877	10.9606	0.083684	15.9126	CN-US NAM
Bin0070	1	10.9606	11.3009	0.340278	17.9623	CN-US NAM
Bin0071	1	11.3009	11.476	0.17507	17.9781	CN-US NAM
Bin0072	1	11.476	11.9105	0.434525	18.0813	CN-US NAM
Bin0073	1	11.9105	11.9468	0.036302	18.0892	CN-US NAM
Bin0074	1	11.9468	12.1641	0.217265	18.1209	CN-US NAM
Bin0075	1	12.1641	12.2556	0.091478	18.3279	CN-US NAM
Bin0076	1	12.2556	12.3097	0.054177	18.3358	CN-US NAM
Bin0077	1	12.3097	12.3444	0.034633	18.3516	CN-US NAM
Bin0078	1	12.3444	12.4965	0.152133	27.876	CN-US NAM
Bin0079	1	12.4965	12.5137	0.017234	27.9077	CN-US NAM
Bin0080	1	12.5137	12.8512	0.337437	28.4792	CN-US NAM
Bin0081	1	12.8512	12.8723	0.021171	28.5903	CN-US NAM
Bin0082	1	12.8723	12.9692	0.096837	28.6141	CN-US NAM
Bin0083	1	12.9692	13.1452	0.176038	29.0875	CN-US NAM
Bin0084	1	13.1452	13.6011	0.455899	29.1034	CN-US NAM
Bin0085	1	13.6011	13.6792	0.078068	29.1113	CN-US NAM
Bin0086	1	13.6792	13.9914	0.312225	29.1986	CN-US NAM
Bin0087	1	13.9914	14.0317	0.040238	29.2065	CN-US NAM
Bin0088	1	14.0317	14.1642	0.132523	29.3176	CN-US NAM
Bin0089	1	14.1642	14.6751	0.510947	29.8563	CN-US NAM
Bin0090	1	14.6751	14.8026	0.127471	29.8642	CN-US NAM
Bin0091	1	14.8026	14.9429	0.140287	29.9118	CN-US NAM
Bin0092	1	14.9429	15.0677	0.124865	29.9197	CN-US NAM
Bin0093	1	15.0677	15.1649	0.09717	32.2753	CN-US NAM
Bin0094	1	15.1649	15.7358	0.570875	32.3308	CN-US NAM
Bin0095	1	15.7358	15.9074	0.171576	32.3942	CN-US NAM
Bin0096	1	15.9074	16.059	0.151601	32.4259	CN-US NAM
Bin0097	1	16.059	16.3717	0.31269	32.8506	CN-US NAM
Bin0098	1	16.3717	16.4356	0.063918	32.8902	CN-US NAM
Bin0099	1	16.4356	16.6264	0.19081	32.906	CN-US NAM
Bin0100	1	16.6264	16.7835	0.157078	32.9933	CN-US NAM
Bin0101	1	16.7835	16.821	0.03755	33.2324	CN-US NAM
Bin0102	1	16.821	17.0863	0.265246	33.2403	CN-US NAM
Bin0103	1	17.0863	17.4938	0.407588	33.2482	CN-US NAM
Bin0104	1	17.4938	17.5198	0.025904	33.264	CN-US NAM
Bin0105	1	17.5198	17.6698	0.150054	33.3433	CN-US NAM
Bin0106	1	17.6698	17.69	0.020196	35.4019	CN-US NAM
Bin0107	1	17.69	17.8504	0.160365	35.4178	CN-US NAM
Bin0108	1	17.8504	17.885	0.03468	35.6168	CN-US NAM
Bin0109	1	17.885	18.1991	0.314072	35.6247	CN-US NAM
Bin0110	1	18.1991	18.6406	0.441528	35.6564	CN-US NAM
Bin0111	1	18.6406	18.8357	0.195049	35.6801	CN-US NAM
Bin0112	1	18.8357	18.9733	0.137648	35.688	CN-US NAM
Bin0113	1	18.9733	19.1009	0.127517	35.9432	CN-US NAM
Bin0114	1	19.1009	19.252	0.151125	35.9511	CN-US NAM
Bin0115	1	19.252	19.5909	0.338945	36.8282	CN-US NAM
Bin0116	1	19.5909	19.6339	0.042969	36.844	CN-US NAM
Bin0117	1	19.6339	19.6785	0.044577	36.9154	CN-US NAM
Bin0118	1	19.6785	19.9431	0.264629	36.9312	CN-US NAM
Bin0119	1	19.9431	19.9724	0.029307	36.947	CN-US NAM
Bin0120	1	19.9724	20.0929	0.120531	37.315	CN-US NAM
Bin0121	1	20.0929	21.2786	1.18568	37.3309	CN-US NAM
Bin0122	1	21.2786	21.4668	0.188143	37.3467	CN-US NAM
Bin0123	1	21.4668	21.71	0.24323	37.3863	CN-US NAM
Bin0124	1	21.71	21.7205	0.010494	38.9522	CN-US NAM
Bin0125	1	21.7205	21.7578	0.037315	39.0235	CN-US NAM
Bin0126	1	21.7578	22.2435	0.485687	39.0394	CN-US NAM
Bin0127	1	22.2435	22.2563	0.012781	39.0473	CN-US NAM
Bin0128	1	22.2563	22.3742	0.117929	39.071	CN-US NAM
Bin0129	1	22.3742	22.6344	0.260232	39.1424	CN-US NAM
Bin0130	1	22.6344	22.9763	0.341847	39.6078	CN-US NAM
Bin0131	1	22.9763	23.1107	0.134378	39.6394	CN-US NAM
Bin0132	1	23.1107	23.2202	0.109582	39.7267	CN-US NAM
Bin0133	1	23.2202	23.5636	0.343344	39.9738	CN-US NAM
Bin0134	1	23.5636	23.9235	0.359963	39.9976	CN-US NAM
Bin0135	1	23.9235	24.2038	0.280254	40.0134	CN-US NAM
Bin0136	1	24.2038	24.5829	0.379113	40.0927	CN-US NAM
Bin0137	1	24.5829	24.6711	0.088167	42.1781	CN-US NAM
Bin0138	1	24.6711	24.7359	0.064776	42.186	CN-US NAM
Bin0139	1	24.7359	24.9393	0.203407	42.2892	CN-US NAM
Bin0140	1	24.9393	25.1532	0.213933	42.305	CN-US NAM
Bin0141	1	25.1532	25.3718	0.218651	42.3288	CN-US NAM
Bin0142	1	25.3718	25.4233	0.051486	42.843	CN-US NAM
Bin0143	1	25.4233	25.705	0.281705	42.9542	CN-US NAM
Bin0144	1	25.705	25.8762	0.171143	42.9779	CN-US NAM
Bin0145	1	25.8762	26.5257	0.649514	43.0017	CN-US NAM
Bin0146	1	26.5257	26.6821	0.156432	43.0333	CN-US NAM
Bin0147	1	26.6821	26.9123	0.230172	43.1286	CN-US NAM
Bin0148	1	26.9123	27.1003	0.188004	43.1365	CN-US NAM
Bin0149	1	27.1003	27.3947	0.294388	47.5879	CN-US NAM
Bin0150	1	27.3947	27.6255	0.230846	47.6195	CN-US NAM
Bin0151	1	27.6255	27.6382	0.012697	48.0199	CN-US NAM
Bin0152	1	27.6382	28.1278	0.489553	48.0437	CN-US NAM
Bin0153	1	28.1278	28.4438	0.315964	48.115	CN-US NAM
Bin0154	1	28.4438	28.5967	0.15299	48.1388	CN-US NAM
Bin0155	1	28.5967	28.8618	0.265033	48.6286	CN-US NAM
Bin0156	1	28.8618	28.9619	0.100123	48.6444	CN-US NAM
Bin0157	1	28.9619	29.0317	0.069774	48.6602	CN-US NAM
Bin0158	1	29.0317	29.1538	0.122102	48.7793	CN-US NAM
Bin0159	1	29.1538	29.1905	0.036761	48.8031	CN-US NAM
Bin0160	1	29.1905	29.3551	0.16457	48.811	CN-US NAM
Bin0161	1	29.3551	29.5423	0.187165	48.8268	CN-US NAM
Bin0162	1	29.5423	29.7405	0.198243	49.2029	CN-US NAM
Bin0163	1	29.7405	29.785	0.044492	49.2109	CN-US NAM
Bin0164	1	29.785	30.0428	0.25781	49.3061	CN-US NAM
Bin0165	1	30.0428	30.2999	0.257054	49.3457	CN-US NAM
Bin0166	1	30.2999	30.5702	0.270355	49.4887	CN-US NAM
Bin0167	1	30.5702	30.6825	0.112281	49.4966	CN-US NAM
Bin0168	1	30.6825	31.0619	0.37941	50.7359	CN-US NAM
Bin0169	1	31.0619	31.3727	0.310783	50.7994	CN-US NAM
Bin0170	1	31.3727	31.5442	0.171486	50.8073	CN-US NAM
Bin0171	1	31.5442	31.7653	0.221145	50.831	CN-US NAM
Bin0172	1	31.7653	32.0202	0.254855	51.0621	CN-US NAM
Bin0173	1	32.0202	32.087	0.06678	51.07	CN-US NAM
Bin0174	1	32.087	32.1539	0.066921	51.1891	CN-US NAM
Bin0175	1	32.1539	32.578	0.424135	51.197	CN-US NAM
Bin0176	1	32.578	32.6009	0.022872	51.2049	CN-US NAM
Bin0177	1	32.6009	33.1104	0.509476	51.2287	CN-US NAM
Bin0178	1	33.1104	33.215	0.104588	52.6305	CN-US NAM
Bin0179	1	33.215	33.2865	0.071539	52.6543	CN-US NAM
Bin0180	1	33.2865	33.4232	0.136686	52.7574	CN-US NAM
Bin0181	1	33.4232	33.6735	0.250327	52.7653	CN-US NAM
Bin0182	1	33.6735	33.8255	0.151973	52.8288	CN-US NAM
Bin0183	1	33.8255	33.9534	0.127957	53.433	CN-US NAM
Bin0184	1	33.9534	34.1527	0.19927	53.5123	CN-US NAM
Bin0185	1	34.1527	34.3154	0.162661	53.5202	CN-US NAM
Bin0186	1	34.3154	34.6605	0.345169	53.5281	CN-US NAM
Bin0187	1	34.6605	34.7154	0.054901	53.5757	CN-US NAM
Bin0188	1	34.7154	34.8954	0.179966	53.5836	CN-US NAM
Bin0189	1	34.8954	34.9452	0.049806	53.5994	CN-US NAM
Bin0190	1	34.9452	35.0437	0.098461	53.8225	CN-US NAM
Bin0191	1	35.0437	35.2127	0.169005	53.8383	CN-US NAM
Bin0192	1	35.2127	35.5761	0.363429	55.9505	CN-US NAM
Bin0193	1	35.5761	35.7708	0.19471	56.0219	CN-US NAM
Bin0194	1	35.7708	36.153	0.382205	56.0536	CN-US NAM
Bin0195	1	36.153	36.5058	0.352779	56.109	CN-US NAM
Bin0196	1	36.5058	36.9139	0.408126	56.1328	CN-US NAM
Bin0197	1	36.9139	37.1266	0.212681	56.1724	CN-US NAM
Bin0198	1	37.1266	37.7114	0.584806	57.0162	CN-US NAM
Bin0199	1	37.7114	37.8414	0.130015	57.0399	CN-US NAM
Bin0200	1	37.8414	38.5476	0.706159	57.0558	CN-US NAM
Bin0201	1	38.5476	38.6167	0.069134	57.5292	CN-US NAM
Bin0202	1	38.6167	38.8661	0.249334	57.5371	CN-US NAM
Bin0203	1	38.8661	39.0677	0.201649	57.5768	CN-US NAM
Bin0204	1	39.0677	39.1409	0.073232	57.7438	CN-US NAM
Bin0205	1	39.1409	39.3327	0.191802	57.7596	CN-US NAM
Bin0206	1	39.3327	39.7397	0.406964	57.7675	CN-US NAM
Bin0207	1	39.7397	39.9303	0.19061	57.9185	CN-US NAM
Bin0208	1	39.9303	40.0397	0.109367	58.3351	CN-US NAM
Bin0209	1	40.0397	40.1416	0.101933	58.343	CN-US NAM
Bin0210	1	40.1416	40.4179	0.27624	58.3668	CN-US NAM
Bin0211	1	40.4179	40.7264	0.308532	59.7858	CN-US NAM
Bin0212	1	40.7264	40.9391	0.212755	59.9129	CN-US NAM
Bin0213	1	40.9391	41.2758	0.336654	59.9287	CN-US NAM
Bin0214	1	41.2758	41.4258	0.150002	59.9446	CN-US NAM
Bin0215	1	41.4258	41.4803	0.05452	59.9921	CN-US NAM
Bin0216	1	41.4803	42.0128	0.532486	60	CN-US NAM
Bin0217	1	42.0128	42.1605	0.147651	60.0079	CN-US NAM
Bin0218	1	42.1605	42.2974	0.136944	60.0872	CN-US NAM
Bin0219	1	42.2974	42.845	0.547585	60.1031	CN-US NAM
Bin0220	1	42.845	43.1068	0.261799	60.3181	CN-US NAM
Bin0221	1	43.1068	43.5475	0.440731	60.3895	CN-US NAM
Bin0222	1	43.5475	43.7564	0.208899	60.4132	CN-US NAM
Bin0223	1	43.7564	44.1701	0.413732	63.5859	CN-US NAM
Bin0224	1	44.1701	44.54	0.369811	63.6413	CN-US NAM
Bin0225	1	44.54	45.0027	0.462779	63.6572	CN-US NAM
Bin0226	1	45.0027	45.1132	0.110461	63.6651	CN-US NAM
Bin0227	1	45.1132	45.5054	0.392244	63.7523	CN-US NAM
Bin0228	1	45.5054	45.7678	0.262398	64.5049	CN-US NAM
Bin0229	1	45.7678	45.919	0.151182	64.6559	CN-US NAM
Bin0230	1	45.919	46.0736	0.154611	64.6638	CN-US NAM
Bin0231	1	46.0736	46.2313	0.157636	64.6875	CN-US NAM
Bin0232	1	46.2313	46.405	0.173754	64.7034	CN-US NAM
Bin0233	1	46.405	46.5431	0.138105	64.8145	CN-US NAM
Bin0234	1	46.5431	46.6268	0.083647	64.8224	CN-US NAM
Bin0235	1	46.6268	46.7375	0.110682	64.8383	CN-US NAM
Bin0236	1	46.7375	46.9297	0.19224	64.9176	CN-US NAM
Bin0237	1	46.9297	47.3207	0.391004	65.3099	CN-US NAM
Bin0238	1	47.3207	47.455	0.13429	65.3415	CN-US NAM
Bin0239	1	47.455	47.5041	0.049094	65.3495	CN-US NAM
Bin0240	1	47.5041	47.5947	0.090594	65.3574	CN-US NAM
Bin0241	1	47.5947	47.9063	0.311587	65.4287	CN-US NAM
Bin0242	1	47.9063	48.5466	0.640321	65.4367	CN-US NAM
Bin0243	1	48.5466	48.6581	0.111559	68.0206	CN-US NAM
Bin0244	1	48.6581	48.8905	0.232367	68.0285	CN-US NAM
Bin0245	1	48.8905	49.1311	0.240545	68.0364	CN-US NAM
Bin0246	1	49.1311	49.7737	0.642642	68.1396	CN-US NAM
Bin0247	1	49.7737	50.3598	0.586068	68.1475	CN-US NAM
Bin0248	1	50.3598	50.438	0.078236	68.1554	CN-US NAM
Bin0249	1	50.438	50.9516	0.513555	68.1633	CN-US NAM
Bin0250	1	50.9516	51.0153	0.063781	68.1871	CN-US NAM
Bin0251	1	51.0153	51.3911	0.375808	68.5308	CN-US NAM
Bin0252	1	51.3911	51.4584	0.067282	68.6022	CN-US NAM
Bin0253	1	51.4584	51.8528	0.39436	68.626	CN-US NAM
Bin0254	1	51.8528	52.0831	0.230308	68.6418	CN-US NAM
Bin0255	1	52.0831	52.2525	0.169402	70.1643	CN-US NAM
Bin0256	1	52.2525	52.3454	0.092909	70.3393	CN-US NAM
Bin0257	1	52.3454	52.6042	0.258831	70.3472	CN-US NAM
Bin0258	1	52.6042	52.9203	0.316075	70.3552	CN-US NAM
Bin0259	1	52.9203	53.1516	0.2313	70.3789	CN-US NAM
Bin0260	1	53.1516	53.4135	0.261902	70.498	CN-US NAM
Bin0261	1	53.4135	53.6311	0.217547	70.5218	CN-US NAM
Bin0262	1	53.6311	53.6809	0.049877	71.324	CN-US NAM
Bin0263	1	53.6809	54.1253	0.444411	71.3954	CN-US NAM
Bin0264	1	54.1253	54.276	0.150666	71.4985	CN-US NAM
Bin0265	1	54.276	54.8215	0.545447	71.5382	CN-US NAM
Bin0266	1	54.8215	55.2914	0.469944	71.5619	CN-US NAM
Bin0267	1	55.2914	55.3884	0.096989	71.5698	CN-US NAM
Bin0268	1	55.3884	55.4518	0.063378	71.6253	CN-US NAM
Bin0269	1	55.4518	56.1589	0.707161	71.6332	CN-US NAM
Bin0270	1	56.1589	56.3039	0.144952	71.6887	CN-US NAM
Bin0271	1	56.3039	56.5694	0.265564	71.768	CN-US NAM
Bin0272	1	56.5694	56.9636	0.39419	74.0783	CN-US NAM
Bin0273	1	56.9636	57.2885	0.324824	74.1258	CN-US NAM
Bin0274	1	57.2885	57.2989	0.010444	74.1575	CN-US NAM
Bin0275	1	57.2989	58.4466	1.14765	74.1654	CN-US NAM
Bin0276	1	58.4466	58.5114	0.064837	74.205	CN-US NAM
Bin0277	1	58.5114	59.1815	0.670094	74.8421	CN-US NAM
Bin0278	1	59.1815	59.5059	0.324447	74.8579	CN-US NAM
Bin0279	1	59.5059	59.5981	0.092135	74.8737	CN-US NAM
Bin0280	1	59.5981	59.9593	0.361261	74.9133	CN-US NAM
Bin0281	1	59.9593	60.0881	0.128752	74.9213	CN-US NAM
Bin0282	1	60.0881	60.8305	0.742435	75.4436	CN-US NAM
Bin0283	1	60.8305	61.1349	0.304381	75.4595	CN-US NAM
Bin0284	1	61.1349	61.6302	0.495291	75.4912	CN-US NAM
Bin0285	1	61.6302	61.7061	0.075907	75.6662	CN-US NAM
Bin0286	1	61.7061	61.9384	0.232267	75.6741	CN-US NAM
Bin0287	1	61.9384	62.3388	0.40043	76.1394	CN-US NAM
Bin0288	1	62.3388	62.5004	0.161568	76.1949	CN-US NAM
Bin0289	1	62.5004	62.888	0.387591	76.2107	CN-US NAM
Bin0290	1	62.888	63.2038	0.315892	76.2424	CN-US NAM
Bin0291	1	63.2038	63.5364	0.332531	76.3695	CN-US NAM
Bin0292	1	63.5364	64.0144	0.477998	76.3932	CN-US NAM
Bin0293	1	64.0144	64.4929	0.478523	76.4091	CN-US NAM
Bin0294	1	64.4929	64.646	0.153055	76.417	CN-US NAM
Bin0295	1	64.646	64.8862	0.240285	76.4566	CN-US NAM
Bin0296	1	64.8862	64.9651	0.07883	76.4883	CN-US NAM
Bin0297	1	64.9651	65.2236	0.258502	76.9374	CN-US NAM
Bin0298	1	65.2236	65.482	0.258414	76.9453	CN-US NAM
Bin0299	1	65.482	65.6583	0.176291	76.9532	CN-US NAM
Bin0300	1	65.6583	66.0136	0.355298	76.969	CN-US NAM
Bin0301	1	66.0136	66.6718	0.658233	77.0086	CN-US NAM
Bin0302	1	66.6718	66.7949	0.123109	77.0166	CN-US NAM
Bin0303	1	66.7949	66.9523	0.157355	79.6649	CN-US NAM
Bin0304	1	66.9523	67.2488	0.2965	79.6728	CN-US NAM
Bin0305	1	67.2488	67.6454	0.396622	79.6808	CN-US NAM
Bin0306	1	67.6454	67.9938	0.348433	79.7045	CN-US NAM
Bin0307	1	67.9938	68.5459	0.552067	79.8635	CN-US NAM
Bin0308	1	68.5459	68.9284	0.382527	79.9031	CN-US NAM
Bin0309	1	68.9284	69.752	0.823558	79.919	CN-US NAM
Bin0310	1	69.752	69.8767	0.12477	80.054	CN-US NAM
Bin0311	1	69.8767	70.4246	0.547805	80.0619	CN-US NAM
Bin0312	1	70.4246	70.7688	0.344279	80.285	CN-US NAM
Bin0313	1	70.7688	71.0229	0.254062	81.4818	CN-US NAM
Bin0314	1	71.0229	71.1272	0.104274	81.569	CN-US NAM
Bin0315	1	71.1272	71.5821	0.454936	81.6007	CN-US NAM
Bin0316	1	71.5821	72.0101	0.428028	81.6086	CN-US NAM
Bin0317	1	72.0101	72.1123	0.102155	81.6403	CN-US NAM
Bin0318	1	72.1123	72.3518	0.239523	81.8233	CN-US NAM
Bin0319	1	72.3518	72.6983	0.346478	81.8391	CN-US NAM
Bin0320	1	72.6983	73.2315	0.53325	81.855	CN-US NAM
Bin0321	1	73.2315	73.3761	0.144601	82.4428	CN-US NAM
Bin0322	1	73.3761	74.0464	0.670301	82.4824	CN-US NAM
Bin0323	1	74.0464	74.4078	0.36138	82.5299	CN-US NAM
Bin0324	1	74.4078	74.4898	0.081966	82.5378	CN-US NAM
Bin0325	1	74.4898	75.1447	0.654942	82.5537	CN-US NAM
Bin0326	1	75.1447	75.9573	0.812595	82.633	CN-US NAM
Bin0327	1	75.9573	76.7336	0.776234	86.2674	CN-US NAM
Bin0328	1	76.7336	77.141	0.407488	86.4025	CN-US NAM
Bin0329	1	77.141	77.4874	0.34632	86.4421	CN-US NAM
Bin0330	1	77.4874	79.0679	1.58054	87.1781	CN-US NAM
Bin0331	1	79.0679	79.7018	0.633935	87.2098	CN-US NAM
Bin0332	1	79.7018	79.7523	0.050495	87.6426	CN-US NAM
Bin0333	1	79.7523	80.1654	0.413072	87.6505	CN-US NAM
Bin0334	1	80.1654	80.6595	0.494068	87.6822	CN-US NAM
Bin0335	1	80.6595	80.8639	0.204474	87.6901	CN-US NAM
Bin0336	1	80.8639	80.917	0.053038	87.7297	CN-US NAM
Bin0337	1	80.917	80.9638	0.04686	87.8011	CN-US NAM
Bin0338	1	80.9638	81.1052	0.141346	88.0884	CN-US NAM
Bin0339	1	81.1052	81.4244	0.319216	88.1121	CN-US NAM
Bin0340	1	81.4244	81.9192	0.494833	88.128	CN-US NAM
Bin0341	1	81.9192	82.0135	0.094252	88.1438	CN-US NAM
Bin0342	1	82.0135	82.1853	0.171816	88.3108	CN-US NAM
Bin0343	1	82.1853	82.6778	0.49254	88.3266	CN-US NAM
Bin0344	1	82.6778	83.0037	0.325893	89.6171	CN-US NAM
Bin0345	1	83.0037	83.4002	0.396411	89.7203	CN-US NAM
Bin0346	1	83.4002	83.4332	0.033092	89.7599	CN-US NAM
Bin0347	1	83.4332	83.5215	0.088257	89.7916	CN-US NAM
Bin0348	1	83.5215	83.8273	0.305782	89.7995	CN-US NAM
Bin0349	1	83.8273	84.4207	0.593372	89.8391	CN-US NAM
Bin0350	1	84.4207	84.7438	0.323137	89.8549	CN-US NAM
Bin0351	1	84.7438	85.0162	0.272376	89.9342	CN-US NAM
Bin0352	1	85.0162	85.3368	0.320627	90.5549	CN-US NAM
Bin0353	1	85.3368	85.8966	0.559786	90.5945	CN-US NAM
Bin0354	1	85.8966	86.6132	0.716655	90.7615	CN-US NAM
Bin0355	1	86.6132	86.6745	0.061284	90.8646	CN-US NAM
Bin0356	1	86.6745	87.2959	0.621396	90.8805	CN-US NAM
Bin0357	1	87.2959	87.9162	0.620251	90.8963	CN-US NAM
Bin0358	1	87.9162	87.9799	0.063701	90.9121	CN-US NAM
Bin0359	1	87.9799	88.0105	0.030678	91.0074	CN-US NAM
Bin0360	1	88.0105	88.3399	0.329354	91.1984	CN-US NAM
Bin0361	1	88.3399	88.6338	0.29389	93.4905	CN-US NAM
Bin0362	1	88.6338	89.2849	0.651121	93.5301	CN-US NAM
Bin0363	1	89.2849	90.2153	0.93039	93.5539	CN-US NAM
Bin0364	1	90.2153	90.7448	0.529504	94.1253	CN-US NAM
Bin0365	1	90.7448	90.9084	0.163603	94.1332	CN-US NAM
Bin0366	1	90.9084	91.25	0.341583	94.157	CN-US NAM
Bin0367	1	91.25	91.2674	0.017376	94.6712	CN-US NAM
Bin0368	1	91.2674	91.5516	0.284257	94.687	CN-US NAM
Bin0369	1	91.5516	91.641	0.08933	94.7425	CN-US NAM
Bin0370	1	91.641	92.3432	0.702241	94.7504	CN-US NAM
Bin0371	1	92.3432	92.7849	0.441736	94.79	CN-US NAM
Bin0372	1	92.7849	93.0714	0.286493	94.8694	CN-US NAM
Bin0373	1	93.0714	93.7971	0.725701	95.0684	CN-US NAM
Bin0374	1	93.7971	93.9078	0.110671	95.0763	CN-US NAM
Bin0375	1	93.9078	94.3599	0.452146	95.1159	CN-US NAM
Bin0376	1	94.3599	94.8176	0.457619	95.1555	CN-US NAM
Bin0377	1	94.8176	95.2293	0.411695	96.3693	CN-US NAM
Bin0378	1	95.2293	95.8575	0.628249	96.3772	CN-US NAM
Bin0379	1	95.8575	96.3089	0.451356	96.6163	CN-US NAM
Bin0380	1	96.3089	96.6907	0.381889	96.7115	CN-US NAM
Bin0381	1	96.6907	97.2925	0.601709	96.7194	CN-US NAM
Bin0382	1	97.2925	98.0957	0.803233	96.7511	CN-US NAM
Bin0383	1	98.0957	98.4613	0.365592	96.7986	CN-US NAM
Bin0384	1	98.4613	98.76	0.298694	96.8145	CN-US NAM
Bin0385	1	98.76	99.1288	0.36883	97.4023	CN-US NAM
Bin0386	1	99.1288	99.6642	0.53544	97.434	CN-US NAM
Bin0387	1	99.6642	99.9901	0.325811	97.4419	CN-US NAM
Bin0388	1	99.9901	100.824	0.833671	97.5291	CN-US NAM
Bin0389	1	100.824	100.903	0.079448	97.5371	CN-US NAM
Bin0390	1	100.903	102.245	1.34133	97.5687	CN-US NAM
Bin0391	1	102.245	102.946	0.701361	99.9788	CN-US NAM
Bin0392	1	102.946	103.419	0.472924	100.114	CN-US NAM
Bin0393	1	103.419	104.522	1.10366	100.122	CN-US NAM
Bin0394	1	104.522	104.874	0.351957	100.249	CN-US NAM
Bin0395	1	104.874	105.462	0.587834	100.257	CN-US NAM
Bin0396	1	105.462	105.952	0.489597	100.273	CN-US NAM
Bin0397	1	105.952	107.3	1.34788	100.368	CN-US NAM
Bin0398	1	107.3	107.309	0.009481	101.488	CN-US NAM
Bin0399	1	107.309	107.446	0.137175	101.576	CN-US NAM
Bin0400	1	107.446	107.791	0.344848	101.584	CN-US NAM
Bin0401	1	107.791	108.623	0.831648	101.623	CN-US NAM
Bin0402	1	108.623	110.133	1.51057	101.734	CN-US NAM
Bin0403	1	110.133	110.637	0.503956	101.766	CN-US NAM
Bin0404	1	110.637	111.272	0.634672	101.79	CN-US NAM
Bin0405	1	111.272	112.023	0.750506	101.949	CN-US NAM
Bin0406	1	112.023	112.444	0.421466	101.957	CN-US NAM
Bin0407	1	112.444	112.606	0.162219	101.973	CN-US NAM
Bin0408	1	112.606	113.158	0.551407	102.02	CN-US NAM
Bin0409	1	113.158	113.529	0.371191	102.036	CN-US NAM
Bin0410	1	113.529	113.742	0.212899	102.665	CN-US NAM
Bin0411	1	113.742	113.957	0.215166	102.704	CN-US NAM
Bin0412	1	113.957	114.44	0.482881	102.712	CN-US NAM
Bin0413	1	114.44	115.217	0.777457	102.72	CN-US NAM
Bin0414	1	115.217	115.525	0.307279	102.768	CN-US NAM
Bin0415	1	115.525	116.015	0.490714	102.776	CN-US NAM
Bin0416	1	116.015	116.07	0.054666	102.895	CN-US NAM
Bin0417	1	116.07	116.265	0.195575	102.911	CN-US NAM
Bin0418	1	116.265	118.054	1.78896	102.966	CN-US NAM
Bin0419	1	118.054	118.366	0.311063	102.982	CN-US NAM
Bin0420	1	118.366	119.022	0.656763	102.99	CN-US NAM
Bin0421	1	119.022	119.377	0.354227	103.014	CN-US NAM
Bin0422	1	119.377	119.653	0.276428	103.093	CN-US NAM
Bin0423	1	119.653	119.668	0.015564	103.26	CN-US NAM
Bin0424	1	119.668	120.093	0.424793	103.268	CN-US NAM
Bin0425	1	120.093	120.848	0.754615	103.299	CN-US NAM
Bin0426	1	120.848	121.399	0.551491	103.945	CN-US NAM
Bin0427	1	121.399	121.8	0.400351	103.953	CN-US NAM
Bin0428	1	121.8	122.162	0.362632	103.961	CN-US NAM
Bin0429	1	122.162	122.757	0.594349	104.04	CN-US NAM
Bin0430	1	122.757	123.318	0.560782	104.048	CN-US NAM
Bin0431	1	123.318	123.768	0.450008	104.056	CN-US NAM
Bin0432	1	123.768	124.68	0.912456	104.072	CN-US NAM
Bin0433	1	124.68	125.392	0.712016	104.079	CN-US NAM
Bin0434	1	125.392	128.519	3.1269	104.175	CN-US NAM
Bin0435	1	128.519	128.804	0.284698	104.183	CN-US NAM
Bin0436	1	128.804	129.634	0.830295	104.214	CN-US NAM
Bin0437	1	129.634	130.835	1.20145	104.23	CN-US NAM
Bin0438	1	130.835	134.279	3.44391	104.357	CN-US NAM
Bin0439	1	134.279	134.424	0.144994	104.365	CN-US NAM
Bin0440	1	134.424	135.727	1.3023	104.421	CN-US NAM
Bin0441	1	135.727	137.491	1.76442	104.87	CN-US NAM
Bin0442	1	137.491	139.691	2.20004	104.893	CN-US NAM
Bin0443	1	139.691	139.791	0.100478	105.076	CN-US NAM
Bin0444	1	139.791	140.322	0.53024	105.1	CN-US NAM
Bin0445	1	140.322	140.717	0.395159	105.108	CN-US NAM
Bin0446	1	140.717	141.072	0.355345	105.195	CN-US NAM
Bin0447	1	141.072	142.287	1.21488	105.219	CN-US NAM
Bin0448	1	142.287	142.73	0.442774	105.235	CN-US NAM
Bin0449	1	142.73	143.624	0.893879	105.306	CN-US NAM
Bin0450	1	143.624	144.691	1.06756	105.314	CN-US NAM
Bin0451	1	144.691	145.287	0.595877	105.322	CN-US NAM
Bin0452	1	145.287	145.307	0.02026	105.37	CN-US NAM
Bin0453	1	145.307	145.669	0.361072	105.378	CN-US NAM
Bin0454	1	145.669	145.995	0.326481	105.386	CN-US NAM
Bin0455	1	145.995	146.507	0.512475	105.473	CN-US NAM
Bin0456	1	146.507	147.081	0.573867	105.481	CN-US NAM
Bin0457	1	147.081	147.723	0.641791	106.159	CN-US NAM
Bin0458	1	147.723	147.892	0.168686	106.167	CN-US NAM
Bin0459	1	147.892	148.558	0.665873	106.294	CN-US NAM
Bin0460	1	148.558	148.838	0.280787	106.318	CN-US NAM
Bin0461	1	148.838	148.953	0.114739	106.453	CN-US NAM
Bin0462	1	148.953	149.546	0.592756	106.484	CN-US NAM
Bin0463	1	149.546	150.112	0.565968	106.492	CN-US NAM
Bin0464	1	150.112	150.325	0.213337	106.5	CN-US NAM
Bin0465	1	150.325	151.023	0.698178	106.54	CN-US NAM
Bin0466	1	151.023	152.503	1.47969	108.554	CN-US NAM
Bin0467	1	152.503	154.08	1.57682	108.657	CN-US NAM
Bin0468	1	154.08	154.315	0.23511	108.736	CN-US NAM
Bin0469	1	154.315	154.877	0.562232	108.784	CN-US NAM
Bin0470	1	154.877	154.953	0.075374	108.792	CN-US NAM
Bin0471	1	154.953	155.424	0.471578	108.808	CN-US NAM
Bin0472	1	155.424	155.675	0.251178	108.847	CN-US NAM
Bin0473	1	155.675	155.891	0.216048	108.974	CN-US NAM
Bin0474	1	155.891	156.22	0.328208	108.982	CN-US NAM
Bin0475	1	156.22	157.239	1.0195	109.423	CN-US NAM
Bin0476	1	157.239	157.529	0.289504	109.51	CN-US NAM
Bin0477	1	157.529	158.302	0.773127	109.526	CN-US NAM
Bin0478	1	158.302	158.631	0.329042	109.534	CN-US NAM
Bin0479	1	158.631	159.178	0.547638	109.558	CN-US NAM
Bin0480	1	159.178	159.865	0.686662	109.566	CN-US NAM
Bin0481	1	159.865	160.36	0.494499	109.574	CN-US NAM
Bin0482	1	160.36	160.854	0.494145	109.598	CN-US NAM
Bin0483	1	160.854	161.026	0.172054	109.765	CN-US NAM
Bin0484	1	161.026	161.303	0.276998	109.772	CN-US NAM
Bin0485	1	161.303	161.456	0.153451	110.116	CN-US NAM
Bin0486	1	161.456	162.1	0.643316	110.124	CN-US NAM
Bin0487	1	162.1	162.159	0.05888	110.132	CN-US NAM
Bin0488	1	162.159	162.267	0.108034	110.18	CN-US NAM
Bin0489	1	162.267	162.463	0.196639	110.188	CN-US NAM
Bin0490	1	162.463	163.534	1.07043	110.734	CN-US NAM
Bin0491	1	163.534	164.088	0.55396	110.75	CN-US NAM
Bin0492	1	164.088	164.504	0.416814	110.806	CN-US NAM
Bin0493	1	164.504	164.95	0.445177	110.822	CN-US NAM
Bin0494	1	164.95	165.069	0.119338	112.189	CN-US NAM
Bin0495	1	165.069	166.668	1.59909	112.205	CN-US NAM
Bin0496	1	166.668	166.801	0.133144	112.213	CN-US NAM
Bin0497	1	166.801	166.925	0.123634	112.589	CN-US NAM
Bin0498	1	166.925	167.864	0.939098	112.644	CN-US NAM
Bin0499	1	167.864	168.428	0.56417	112.684	CN-US NAM
Bin0500	1	168.428	168.466	0.038009	112.692	CN-US NAM
Bin0501	1	168.466	169.985	1.51877	112.716	CN-US NAM
Bin0502	1	169.985	170.301	0.315752	112.979	CN-US NAM
Bin0503	1	170.301	170.473	0.172152	113.066	CN-US NAM
Bin0504	1	170.473	170.847	0.373852	113.074	CN-US NAM
Bin0505	1	170.847	170.96	0.113541	113.177	CN-US NAM
Bin0506	1	170.96	171.535	0.574666	113.185	CN-US NAM
Bin0507	1	171.535	172.876	1.34079	113.217	CN-US NAM
Bin0508	1	172.876	173.213	0.337188	113.256	CN-US NAM
Bin0509	1	173.213	173.233	0.020428	113.264	CN-US NAM
Bin0510	1	173.233	173.752	0.518881	113.713	CN-US NAM
Bin0511	1	173.752	174.228	0.475832	113.729	CN-US NAM
Bin0512	1	174.228	174.28	0.05199	113.801	CN-US NAM
Bin0513	1	174.28	174.374	0.09415	113.848	CN-US NAM
Bin0514	1	174.374	174.635	0.261007	115.345	CN-US NAM
Bin0515	1	174.635	174.846	0.210824	115.44	CN-US NAM
Bin0516	1	174.846	175.293	0.447094	115.448	CN-US NAM
Bin0517	1	175.293	175.893	0.600288	115.487	CN-US NAM
Bin0518	1	175.893	176.049	0.156044	115.823	CN-US NAM
Bin0519	1	176.049	176.841	0.792177	115.926	CN-US NAM
Bin0520	1	176.841	176.939	0.097995	116.069	CN-US NAM
Bin0521	1	176.939	177.052	0.112209	116.101	CN-US NAM
Bin0522	1	177.052	177.612	0.56001	116.109	CN-US NAM
Bin0523	1	177.612	178.009	0.396962	116.18	CN-US NAM
Bin0524	1	178.009	178.424	0.415511	116.188	CN-US NAM
Bin0525	1	178.424	179.183	0.75915	116.204	CN-US NAM
Bin0526	1	179.183	179.585	0.401985	116.252	CN-US NAM
Bin0527	1	179.585	179.643	0.05771	117.913	CN-US NAM
Bin0528	1	179.643	179.72	0.077093	117.921	CN-US NAM
Bin0529	1	179.72	179.923	0.20338	117.953	CN-US NAM
Bin0530	1	179.923	179.981	0.057407	117.961	CN-US NAM
Bin0531	1	179.981	180.399	0.417871	118.16	CN-US NAM
Bin0532	1	180.399	180.513	0.113962	118.183	CN-US NAM
Bin0533	1	180.513	180.624	0.11086	118.919	CN-US NAM
Bin0534	1	180.624	180.689	0.065016	118.935	CN-US NAM
Bin0535	1	180.689	181.444	0.75515	118.983	CN-US NAM
Bin0536	1	181.444	182.086	0.641795	119.014	CN-US NAM
Bin0537	1	182.086	182.273	0.187344	119.15	CN-US NAM
Bin0538	1	182.273	182.355	0.082403	119.181	CN-US NAM
Bin0539	1	182.355	182.541	0.18579	119.3	CN-US NAM
Bin0540	1	182.541	182.702	0.160792	119.725	CN-US NAM
Bin0541	1	182.702	182.793	0.091178	119.765	CN-US NAM
Bin0542	1	182.793	182.903	0.109839	119.773	CN-US NAM
Bin0543	1	182.903	183.776	0.87308	119.788	CN-US NAM
Bin0544	1	183.776	183.797	0.020852	119.836	CN-US NAM
Bin0545	1	183.797	183.909	0.112078	122.484	CN-US NAM
Bin0546	1	183.909	184.624	0.715064	122.492	CN-US NAM
Bin0547	1	184.624	184.7	0.076087	122.635	CN-US NAM
Bin0548	1	184.7	184.938	0.237786	122.667	CN-US NAM
Bin0549	1	184.938	187.091	2.15331	122.675	CN-US NAM
Bin0550	1	187.091	187.192	0.100502	122.691	CN-US NAM
Bin0551	1	187.192	187.269	0.077076	122.738	CN-US NAM
Bin0552	1	187.269	187.436	0.16762	122.746	CN-US NAM
Bin0553	1	187.436	187.636	0.200008	122.762	CN-US NAM
Bin0554	1	187.636	187.669	0.032573	123.041	CN-US NAM
Bin0555	1	187.669	187.974	0.305498	123.049	CN-US NAM
Bin0556	1	187.974	188.032	0.057215	123.057	CN-US NAM
Bin0557	1	188.032	188.064	0.032047	123.081	CN-US NAM
Bin0558	1	188.064	188.11	0.045966	124.431	CN-US NAM
Bin0559	1	188.11	188.182	0.072162	124.566	CN-US NAM
Bin0560	1	188.182	188.221	0.038741	124.574	CN-US NAM
Bin0561	1	188.221	188.648	0.42767	124.661	CN-US NAM
Bin0562	1	188.648	188.904	0.255549	124.669	CN-US NAM
Bin0563	1	188.904	189.19	0.28627	124.693	CN-US NAM
Bin0564	1	189.19	189.771	0.581413	124.709	CN-US NAM
Bin0565	1	189.771	190.754	0.982842	124.812	CN-US NAM
Bin0566	1	190.754	191.089	0.334685	125.573	CN-US NAM
Bin0567	1	191.089	191.512	0.422802	125.7	CN-US NAM
Bin0568	1	191.512	191.579	0.067604	125.724	CN-US NAM
Bin0569	1	191.579	191.859	0.279121	126.003	CN-US NAM
Bin0570	1	191.859	191.988	0.129491	126.21	CN-US NAM
Bin0571	1	191.988	192.317	0.328789	126.218	CN-US NAM
Bin0572	1	192.317	192.492	0.175278	126.257	CN-US NAM
Bin0573	1	192.492	193.042	0.550056	126.265	CN-US NAM
Bin0574	1	193.042	193.164	0.122157	126.464	CN-US NAM
Bin0575	1	193.164	193.317	0.152967	126.472	CN-US NAM
Bin0576	1	193.317	193.792	0.474503	126.496	CN-US NAM
Bin0577	1	193.792	193.868	0.076477	126.512	CN-US NAM
Bin0578	1	193.868	194.289	0.420758	126.528	CN-US NAM
Bin0579	1	194.289	194.572	0.283074	126.783	CN-US NAM
Bin0580	1	194.572	194.675	0.102998	126.791	CN-US NAM
Bin0581	1	194.675	194.729	0.053966	126.807	CN-US NAM
Bin0582	1	194.729	194.933	0.204048	126.934	CN-US NAM
Bin0583	1	194.933	195.181	0.247848	127.165	CN-US NAM
Bin0584	1	195.181	195.332	0.150685	134.198	CN-US NAM
Bin0585	1	195.332	195.415	0.083819	134.214	CN-US NAM
Bin0586	1	195.415	195.557	0.141919	134.222	CN-US NAM
Bin0587	1	195.557	195.765	0.208074	134.349	CN-US NAM
Bin0588	1	195.765	196.052	0.286102	134.373	CN-US NAM
Bin0589	1	196.052	196.2	0.148901	134.484	CN-US NAM
Bin0590	1	196.2	196.426	0.225517	135.203	CN-US NAM
Bin0591	1	196.426	196.586	0.160278	135.211	CN-US NAM
Bin0592	1	196.586	196.692	0.106026	135.227	CN-US NAM
Bin0593	1	196.692	197.056	0.363701	135.275	CN-US NAM
Bin0594	1	197.056	197.26	0.204385	135.37	CN-US NAM
Bin0595	1	197.26	197.749	0.488216	135.982	CN-US NAM
Bin0596	1	197.749	197.793	0.04409	135.99	CN-US NAM
Bin0597	1	197.793	198.193	0.400017	136.006	CN-US NAM
Bin0598	1	198.193	198.306	0.113503	136.269	CN-US NAM
Bin0599	1	198.306	198.469	0.162959	136.301	CN-US NAM
Bin0600	1	198.469	198.734	0.264499	136.396	CN-US NAM
Bin0601	1	198.734	199.071	0.337323	136.412	CN-US NAM
Bin0602	1	199.071	199.105	0.033873	136.42	CN-US NAM
Bin0603	1	199.105	199.27	0.165406	136.975	CN-US NAM
Bin0604	1	199.27	199.339	0.068537	136.983	CN-US NAM
Bin0605	1	199.339	199.64	0.301368	136.999	CN-US NAM
Bin0606	1	199.64	199.738	0.097563	137.48	CN-US NAM
Bin0607	1	199.738	200.001	0.262867	137.496	CN-US NAM
Bin0608	1	200.001	200.071	0.070723	140.593	CN-US NAM
Bin0609	1	200.071	200.265	0.194124	140.648	CN-US NAM
Bin0610	1	200.265	200.409	0.143113	140.656	CN-US NAM
Bin0611	1	200.409	200.5	0.091312	140.728	CN-US NAM
Bin0612	1	200.5	200.629	0.128991	140.736	CN-US NAM
Bin0613	1	200.629	200.91	0.281222	140.767	CN-US NAM
Bin0614	1	200.91	201.625	0.715317	141.29	CN-US NAM
Bin0615	1	201.625	201.74	0.11425	141.297	CN-US NAM
Bin0616	1	201.74	202.155	0.415398	141.393	CN-US NAM
Bin0617	1	202.155	202.167	0.011701	141.409	CN-US NAM
Bin0618	1	202.167	202.604	0.436969	141.576	CN-US NAM
Bin0619	1	202.604	202.645	0.0411	141.599	CN-US NAM
Bin0620	1	202.645	203.06	0.41479	141.943	CN-US NAM
Bin0621	1	203.06	203.714	0.654214	141.951	CN-US NAM
Bin0622	1	203.714	204.064	0.350134	142.022	CN-US NAM
Bin0623	1	204.064	204.256	0.1916	142.03	CN-US NAM
Bin0624	1	204.256	204.435	0.179904	142.046	CN-US NAM
Bin0625	1	204.435	204.865	0.429757	142.349	CN-US NAM
Bin0626	1	204.865	205.19	0.324525	142.357	CN-US NAM
Bin0627	1	205.19	205.242	0.052024	142.373	CN-US NAM
Bin0628	1	205.242	205.562	0.320461	142.397	CN-US NAM
Bin0629	1	205.562	206.117	0.555309	143.764	CN-US NAM
Bin0630	1	206.117	206.304	0.186327	143.908	CN-US NAM
Bin0631	1	206.304	206.43	0.126221	143.923	CN-US NAM
Bin0632	1	206.43	206.788	0.357579	143.947	CN-US NAM
Bin0633	1	206.788	207.177	0.388959	144.453	CN-US NAM
Bin0634	1	207.177	207.321	0.144296	144.509	CN-US NAM
Bin0635	1	207.321	207.37	0.048714	144.517	CN-US NAM
Bin0636	1	207.37	207.528	0.158031	144.54	CN-US NAM
Bin0637	1	207.528	207.708	0.180774	144.723	CN-US NAM
Bin0638	1	207.708	208.059	0.350771	144.747	CN-US NAM
Bin0639	1	208.059	208.275	0.216069	148.275	CN-US NAM
Bin0640	1	208.275	208.315	0.04023	148.354	CN-US NAM
Bin0641	1	208.315	208.734	0.418582	148.362	CN-US NAM
Bin0642	1	208.734	208.818	0.084136	148.425	CN-US NAM
Bin0643	1	208.818	208.963	0.144348	148.449	CN-US NAM
Bin0644	1	208.963	209.12	0.157768	148.457	CN-US NAM
Bin0645	1	209.12	209.231	0.110879	148.988	CN-US NAM
Bin0646	1	209.231	209.592	0.360612	149.091	CN-US NAM
Bin0647	1	209.592	210.097	0.504927	149.114	CN-US NAM
Bin0648	1	210.097	210.463	0.366777	149.146	CN-US NAM
Bin0649	1	210.463	210.484	0.020314	149.289	CN-US NAM
Bin0650	1	210.484	210.599	0.115608	149.321	CN-US NAM
Bin0651	1	210.599	210.84	0.240759	149.329	CN-US NAM
Bin0652	1	210.84	211.002	0.161938	149.496	CN-US NAM
Bin0653	1	211.002	211.256	0.254357	149.504	CN-US NAM
Bin0654	1	211.256	211.324	0.067643	149.856	CN-US NAM
Bin0655	1	211.324	211.451	0.127291	149.927	CN-US NAM
Bin0656	1	211.451	211.52	0.068516	149.943	CN-US NAM
Bin0657	1	211.52	212.167	0.646868	150.811	CN-US NAM
Bin0658	1	212.167	212.298	0.13116	150.843	CN-US NAM
Bin0659	1	212.298	212.574	0.27561	150.851	CN-US NAM
Bin0660	1	212.574	212.979	0.405923	150.93	CN-US NAM
Bin0661	1	212.979	213.094	0.114429	150.978	CN-US NAM
Bin0662	1	213.094	213.231	0.136725	150.986	CN-US NAM
Bin0663	1	213.231	213.46	0.229324	153.378	CN-US NAM
Bin0664	1	213.46	213.918	0.457565	153.386	CN-US NAM
Bin0665	1	213.918	214.308	0.390432	153.433	CN-US NAM
Bin0666	1	214.308	214.72	0.411762	153.656	CN-US NAM
Bin0667	1	214.72	214.791	0.0714	153.672	CN-US NAM
Bin0668	1	214.791	214.925	0.134226	153.68	CN-US NAM
Bin0669	1	214.925	215.092	0.166656	153.735	CN-US NAM
Bin0670	1	215.092	215.34	0.247688	154.471	CN-US NAM
Bin0671	1	215.34	215.611	0.271383	154.527	CN-US NAM
Bin0672	1	215.611	215.908	0.296991	154.535	CN-US NAM
Bin0673	1	215.908	216.162	0.253698	154.726	CN-US NAM
Bin0674	1	216.162	216.69	0.527801	154.765	CN-US NAM
Bin0675	1	216.69	216.929	0.239792	155.559	CN-US NAM
Bin0676	1	216.929	217.21	0.280601	155.607	CN-US NAM
Bin0677	1	217.21	217.274	0.063959	155.686	CN-US NAM
Bin0678	1	217.274	217.639	0.364744	155.917	CN-US NAM
Bin0679	1	217.639	217.892	0.253567	155.925	CN-US NAM
Bin0680	1	217.892	218.564	0.672053	157.267	CN-US NAM
Bin0681	1	218.564	219.121	0.556985	157.33	CN-US NAM
Bin0682	1	219.121	219.548	0.427085	157.41	CN-US NAM
Bin0683	1	219.548	220.058	0.509213	157.473	CN-US NAM
Bin0684	1	220.058	220.068	0.010209	157.544	CN-US NAM
Bin0685	1	220.068	220.372	0.303903	157.552	CN-US NAM
Bin0686	1	220.372	220.824	0.452345	157.576	CN-US NAM
Bin0687	1	220.824	221.186	0.361843	157.783	CN-US NAM
Bin0688	1	221.186	221.441	0.254688	157.799	CN-US NAM
Bin0689	1	221.441	222.009	0.568675	157.807	CN-US NAM
Bin0690	1	222.009	222.304	0.295254	157.854	CN-US NAM
Bin0691	1	222.304	222.603	0.298418	158.053	CN-US NAM
Bin0692	1	222.603	222.955	0.351877	158.093	CN-US NAM
Bin0693	1	222.955	222.976	0.021184	158.109	CN-US NAM
Bin0694	1	222.976	223.214	0.238398	158.746	CN-US NAM
Bin0695	1	223.214	223.565	0.350578	158.809	CN-US NAM
Bin0696	1	223.565	223.76	0.194645	158.817	CN-US NAM
Bin0697	1	223.76	223.822	0.062214	158.952	CN-US NAM
Bin0698	1	223.822	223.975	0.152921	158.96	CN-US NAM
Bin0699	1	223.975	224.025	0.050185	158.976	CN-US NAM
Bin0700	1	224.025	224.102	0.076793	163.632	CN-US NAM
Bin0701	1	224.102	224.37	0.268414	163.656	CN-US NAM
Bin0702	1	224.37	224.572	0.201502	163.831	CN-US NAM
Bin0703	1	224.572	224.918	0.346426	163.847	CN-US NAM
Bin0704	1	224.918	225.033	0.114666	163.855	CN-US NAM
Bin0705	1	225.033	225.576	0.543006	164.649	CN-US NAM
Bin0706	1	225.576	225.869	0.29289	164.664	CN-US NAM
Bin0707	1	225.869	225.877	0.008066	164.696	CN-US NAM
Bin0708	1	225.877	226.172	0.295179	164.704	CN-US NAM
Bin0709	1	226.172	226.257	0.08546	164.847	CN-US NAM
Bin0710	1	226.257	226.312	0.055142	164.855	CN-US NAM
Bin0711	1	226.312	226.647	0.334654	165.28	CN-US NAM
Bin0712	1	226.647	226.929	0.281996	165.296	CN-US NAM
Bin0713	1	226.929	227.252	0.322464	165.311	CN-US NAM
Bin0714	1	227.252	227.643	0.391829	165.399	CN-US NAM
Bin0715	1	227.643	228.019	0.375286	165.43	CN-US NAM
Bin0716	1	228.019	228.051	0.03185	165.438	CN-US NAM
Bin0717	1	228.051	228.254	0.203143	165.51	CN-US NAM
Bin0718	1	228.254	228.555	0.301461	166.395	CN-US NAM
Bin0719	1	228.555	228.665	0.109557	166.411	CN-US NAM
Bin0720	1	228.665	229.107	0.442809	166.419	CN-US NAM
Bin0721	1	229.107	229.204	0.096557	166.435	CN-US NAM
Bin0722	1	229.204	229.367	0.163223	166.658	CN-US NAM
Bin0723	1	229.367	229.569	0.202155	166.689	CN-US NAM
Bin0724	1	229.569	230.179	0.609172	166.697	CN-US NAM
Bin0725	1	230.179	230.369	0.190696	167.583	CN-US NAM
Bin0726	1	230.369	230.792	0.422377	167.63	CN-US NAM
Bin0727	1	230.792	230.877	0.085735	167.702	CN-US NAM
Bin0728	1	230.877	230.936	0.058961	170.313	CN-US NAM
Bin0729	1	230.936	231.183	0.246221	170.337	CN-US NAM
Bin0730	1	231.183	231.503	0.320756	170.504	CN-US NAM
Bin0731	1	231.503	231.853	0.349736	170.52	CN-US NAM
Bin0732	1	231.853	232.343	0.490029	170.671	CN-US NAM
Bin0733	1	232.343	232.51	0.166725	170.679	CN-US NAM
Bin0734	1	232.51	232.742	0.232254	170.71	CN-US NAM
Bin0735	1	232.742	233.331	0.588958	170.933	CN-US NAM
Bin0736	1	233.331	233.397	0.065754	171.029	CN-US NAM
Bin0737	1	233.397	233.814	0.417316	171.036	CN-US NAM
Bin0738	1	233.814	234.057	0.243091	171.044	CN-US NAM
Bin0739	1	234.057	234.255	0.197347	171.108	CN-US NAM
Bin0740	1	234.255	234.771	0.516415	171.219	CN-US NAM
Bin0741	1	234.771	234.966	0.194946	171.709	CN-US NAM
Bin0742	1	234.966	235.455	0.489403	171.796	CN-US NAM
Bin0743	1	235.455	235.667	0.21194	171.828	CN-US NAM
Bin0744	1	235.667	235.974	0.307016	171.836	CN-US NAM
Bin0745	1	235.974	236.78	0.805732	172.522	CN-US NAM
Bin0746	1	236.78	237.05	0.270255	172.57	CN-US NAM
Bin0747	1	237.05	237.178	0.127695	172.761	CN-US NAM
Bin0748	1	237.178	237.488	0.309841	172.784	CN-US NAM
Bin0749	1	237.488	237.584	0.095778	172.792	CN-US NAM
Bin0750	1	237.584	237.659	0.075352	172.8	CN-US NAM
Bin0751	1	237.659	237.958	0.299238	172.832	CN-US NAM
Bin0752	1	237.958	238.605	0.647186	174.406	CN-US NAM
Bin0753	1	238.605	239.117	0.511844	174.414	CN-US NAM
Bin0754	1	239.117	239.208	0.090587	174.454	CN-US NAM
Bin0755	1	239.208	239.612	0.403901	174.462	CN-US NAM
Bin0756	1	239.612	240.146	0.534546	174.765	CN-US NAM
Bin0757	1	240.146	240.283	0.136449	174.876	CN-US NAM
Bin0758	1	240.283	240.38	0.097167	174.884	CN-US NAM
Bin0759	1	240.38	240.468	0.087846	174.9	CN-US NAM
Bin0760	1	240.468	240.483	0.015572	175.059	CN-US NAM
Bin0761	1	240.483	240.786	0.303206	175.067	CN-US NAM
Bin0762	1	240.786	240.865	0.078115	175.083	CN-US NAM
Bin0763	1	240.865	241.218	0.353781	175.443	CN-US NAM
Bin0764	1	241.218	241.481	0.262357	175.49	CN-US NAM
Bin0765	1	241.481	241.502	0.021199	175.988	CN-US NAM
Bin0766	1	241.502	242.709	1.20694	176.004	CN-US NAM
Bin0767	1	242.709	243.02	0.311483	176.083	CN-US NAM
Bin0768	1	243.02	243.217	0.196177	176.091	CN-US NAM
Bin0769	1	243.217	243.506	0.289904	176.202	CN-US NAM
Bin0770	1	243.506	243.814	0.307117	176.21	CN-US NAM
Bin0771	1	243.814	244.513	0.69928	177.221	CN-US NAM
Bin0772	1	244.513	244.826	0.313099	177.253	CN-US NAM
Bin0773	1	244.826	244.978	0.152137	177.261	CN-US NAM
Bin0774	1	244.978	245.311	0.33271	177.277	CN-US NAM
Bin0775	1	245.311	245.741	0.430185	177.301	CN-US NAM
Bin0776	1	245.741	245.791	0.049656	177.316	CN-US NAM
Bin0777	1	245.791	245.87	0.079147	177.435	CN-US NAM
Bin0778	1	245.87	246.199	0.329253	177.443	CN-US NAM
Bin0779	1	246.199	246.408	0.2086	177.795	CN-US NAM
Bin0780	1	246.408	246.464	0.056609	177.811	CN-US NAM
Bin0781	1	246.464	246.54	0.076106	179.499	CN-US NAM
Bin0782	1	246.54	246.547	0.006585	179.507	CN-US NAM
Bin0783	1	246.547	246.709	0.161848	179.523	CN-US NAM
Bin0784	1	246.709	247.622	0.912859	179.578	CN-US NAM
Bin0785	1	247.622	248.595	0.973437	179.737	CN-US NAM
Bin0786	1	248.595	248.734	0.138501	179.745	CN-US NAM
Bin0787	1	248.734	248.752	0.018441	179.777	CN-US NAM
Bin0788	1	248.752	249.101	0.349342	179.785	CN-US NAM
Bin0789	1	249.101	249.177	0.075183	179.8	CN-US NAM
Bin0790	1	249.177	249.409	0.232864	179.848	CN-US NAM
Bin0791	1	249.409	249.434	0.024919	180.127	CN-US NAM
Bin0792	1	249.434	249.497	0.062538	180.135	CN-US NAM
Bin0793	1	249.497	250.295	0.798424	180.937	CN-US NAM
Bin0794	1	250.295	250.888	0.592797	180.961	CN-US NAM
Bin0795	1	250.888	251.103	0.214804	181.136	CN-US NAM
Bin0796	1	251.103	251.156	0.053307	181.152	CN-US NAM
Bin0797	1	251.156	251.379	0.223001	181.215	CN-US NAM
Bin0798	1	251.379	251.62	0.241144	181.223	CN-US NAM
Bin0799	1	251.62	251.685	0.064261	181.334	CN-US NAM
Bin0800	1	251.685	251.987	0.302882	182.203	CN-US NAM
Bin0801	1	251.987	252.375	0.387298	182.282	CN-US NAM
Bin0802	1	252.375	252.63	0.255375	182.33	CN-US NAM
Bin0803	1	252.63	253.011	0.380797	182.354	CN-US NAM
Bin0804	1	253.011	253.16	0.149517	182.362	CN-US NAM
Bin0805	1	253.16	253.265	0.104338	182.377	CN-US NAM
Bin0806	1	253.265	253.296	0.030863	182.465	CN-US NAM
Bin0807	1	253.296	253.375	0.079544	186.533	CN-US NAM
Bin0808	1	253.375	253.715	0.340215	186.66	CN-US NAM
Bin0809	1	253.715	253.793	0.077998	186.747	CN-US NAM
Bin0810	1	253.793	254.245	0.451297	186.755	CN-US NAM
Bin0811	1	254.245	254.53	0.285678	187.691	CN-US NAM
Bin0812	1	254.53	254.559	0.028987	187.818	CN-US NAM
Bin0813	1	254.559	254.807	0.247616	187.842	CN-US NAM
Bin0814	1	254.807	255.15	0.342775	187.865	CN-US NAM
Bin0815	1	255.15	255.706	0.555991	187.921	CN-US NAM
Bin0816	1	255.706	255.834	0.128306	187.929	CN-US NAM
Bin0817	1	255.834	256.286	0.452227	187.968	CN-US NAM
Bin0818	1	256.286	256.483	0.196453	188.008	CN-US NAM
Bin0819	1	256.483	256.659	0.176757	188.902	CN-US NAM
Bin0820	1	256.659	256.693	0.03334	189.141	CN-US NAM
Bin0821	1	256.693	257	0.307445	189.149	CN-US NAM
Bin0822	1	257	257.181	0.180929	189.212	CN-US NAM
Bin0823	1	257.181	257.575	0.394173	189.244	CN-US NAM
Bin0824	1	257.575	257.792	0.216241	189.403	CN-US NAM
Bin0825	1	257.792	257.971	0.179257	189.411	CN-US NAM
Bin0826	1	257.971	258.353	0.382359	192.574	CN-US NAM
Bin0827	1	258.353	258.383	0.029405	192.59	CN-US NAM
Bin0828	1	258.383	258.435	0.052423	192.637	CN-US NAM
Bin0829	1	258.435	258.522	0.086479	193.217	CN-US NAM
Bin0830	1	258.522	258.651	0.129874	193.272	CN-US NAM
Bin0831	1	258.651	258.796	0.144821	193.312	CN-US NAM
Bin0832	1	258.796	258.956	0.159819	193.407	CN-US NAM
Bin0833	1	258.956	259.211	0.254768	193.824	CN-US NAM
Bin0834	1	259.211	259.376	0.165192	193.927	CN-US NAM
Bin0835	1	259.376	259.771	0.395403	194.014	CN-US NAM
Bin0836	1	259.771	260.142	0.371	194.054	CN-US NAM
Bin0837	1	260.142	260.515	0.372229	194.149	CN-US NAM
Bin0838	1	260.515	260.771	0.256316	194.173	CN-US NAM
Bin0839	1	260.771	261.57	0.799351	194.992	CN-US NAM
Bin0840	1	261.57	262.163	0.592633	195.008	CN-US NAM
Bin0841	1	262.163	262.321	0.158327	195.071	CN-US NAM
Bin0842	1	262.321	262.392	0.070987	195.079	CN-US NAM
Bin0843	1	262.392	262.51	0.117855	195.095	CN-US NAM
Bin0844	1	262.51	262.543	0.032398	195.103	CN-US NAM
Bin0845	1	262.543	262.89	0.347959	195.166	CN-US NAM
Bin0846	1	262.89	263.001	0.110868	195.182	CN-US NAM
Bin0847	1	263.001	263.149	0.147534	195.229	CN-US NAM
Bin0848	1	263.149	263.209	0.059643	195.646	CN-US NAM
Bin0849	1	263.209	263.394	0.185249	195.654	CN-US NAM
Bin0850	1	263.394	263.732	0.337883	195.662	CN-US NAM
Bin0851	1	263.732	264.203	0.471607	195.686	CN-US NAM
Bin0852	1	264.203	264.529	0.325931	195.773	CN-US NAM
Bin0853	1	264.529	265.437	0.907443	195.797	CN-US NAM
Bin0854	1	265.437	265.522	0.08505	196.084	CN-US NAM
Bin0855	1	265.522	265.591	0.069706	196.116	CN-US NAM
Bin0856	1	265.591	265.676	0.084398	196.124	CN-US NAM
Bin0857	1	265.676	266.096	0.420002	196.131	CN-US NAM
Bin0858	1	266.096	266.163	0.067207	197.1	CN-US NAM
Bin0859	1	266.163	266.952	0.788558	197.14	CN-US NAM
Bin0860	1	266.952	267.153	0.201857	197.164	CN-US NAM
Bin0861	1	267.153	267.161	0.007151	197.172	CN-US NAM
Bin0862	1	267.161	267.568	0.407765	197.227	CN-US NAM
Bin0863	1	267.568	267.88	0.31141	197.235	CN-US NAM
Bin0864	1	267.88	267.957	0.076922	200.106	CN-US NAM
Bin0865	1	267.957	268.33	0.373476	200.114	CN-US NAM
Bin0866	1	268.33	268.735	0.404681	200.13	CN-US NAM
Bin0867	1	268.735	268.937	0.202495	200.458	CN-US NAM
Bin0868	1	268.937	268.949	0.011662	200.466	CN-US NAM
Bin0869	1	268.949	269.037	0.088174	200.513	CN-US NAM
Bin0870	1	269.037	269.081	0.044179	200.529	CN-US NAM
Bin0871	1	269.081	269.143	0.061695	200.537	CN-US NAM
Bin0872	1	269.143	269.354	0.210976	200.569	CN-US NAM
Bin0873	1	269.354	269.505	0.151008	200.592	CN-US NAM
Bin0874	1	269.505	270.03	0.525407	201.017	CN-US NAM
Bin0875	1	270.03	270.832	0.801638	201.041	CN-US NAM
Bin0876	1	270.832	270.982	0.150051	201.057	CN-US NAM
Bin0877	1	270.982	271.107	0.124941	201.184	CN-US NAM
Bin0878	1	271.107	271.127	0.020101	201.192	CN-US NAM
Bin0879	1	271.127	271.334	0.206424	201.207	CN-US NAM
Bin0880	1	271.334	271.762	0.428143	201.535	CN-US NAM
Bin0881	1	271.762	271.903	0.140865	201.575	CN-US NAM
Bin0882	1	271.903	272.219	0.316397	201.583	CN-US NAM
Bin0883	1	272.219	272.337	0.1182	201.606	CN-US NAM
Bin0884	1	272.337	272.441	0.103574	202.5	CN-US NAM
Bin0885	1	272.441	272.828	0.387725	202.516	CN-US NAM
Bin0886	1	272.828	272.94	0.111698	202.635	CN-US NAM
Bin0887	1	272.94	273.299	0.358488	202.643	CN-US NAM
Bin0888	1	273.299	273.37	0.07107	202.683	CN-US NAM
Bin0889	1	273.37	274.424	1.05446	205.846	CN-US NAM
Bin0890	1	274.424	274.53	0.106102	205.877	CN-US NAM
Bin0891	1	274.53	274.724	0.193453	205.933	CN-US NAM
Bin0892	1	274.724	274.881	0.157743	205.949	CN-US NAM
Bin0893	1	274.881	274.937	0.055226	205.965	CN-US NAM
Bin0894	1	274.937	275.027	0.090451	206.775	CN-US NAM
Bin0895	1	275.027	275.38	0.352719	207.079	CN-US NAM
Bin0896	1	275.38	275.669	0.288981	207.142	CN-US NAM
Bin0897	1	275.669	275.732	0.062724	207.158	CN-US NAM
Bin0898	1	275.732	276.119	0.387724	207.445	CN-US NAM
Bin0899	1	276.119	276.303	0.1833	207.477	CN-US NAM
Bin0900	1	276.303	276.43	0.12702	207.636	CN-US NAM
Bin0901	1	276.43	276.68	0.250828	207.675	CN-US NAM
Bin0902	1	276.68	276.982	0.301547	207.739	CN-US NAM
Bin0903	1	276.982	277.843	0.861449	208.401	CN-US NAM
Bin0904	1	277.843	278.041	0.197917	208.432	CN-US NAM
Bin0905	1	278.041	278.352	0.310958	208.44	CN-US NAM
Bin0906	1	278.352	278.448	0.095629	208.448	CN-US NAM
Bin0907	1	278.448	278.605	0.156663	208.671	CN-US NAM
Bin0908	1	278.605	278.712	0.107284	208.758	CN-US NAM
Bin0909	1	278.712	279.115	0.403451	208.798	CN-US NAM
Bin0910	1	279.115	279.184	0.069072	208.822	CN-US NAM
Bin0911	1	279.184	279.337	0.152753	209.352	CN-US NAM
Bin0912	1	279.337	279.56	0.222936	209.36	CN-US NAM
Bin0913	1	279.56	279.651	0.090939	210.296	CN-US NAM
Bin0914	1	279.651	279.679	0.028108	210.304	CN-US NAM
Bin0915	1	279.679	279.878	0.19847	210.312	CN-US NAM
Bin0916	1	279.878	279.912	0.034032	210.391	CN-US NAM
Bin0917	1	279.912	280.09	0.178519	210.462	CN-US NAM
Bin0918	1	280.09	280.341	0.250875	210.47	CN-US NAM
Bin0919	1	280.341	280.683	0.341724	213.285	CN-US NAM
Bin0920	1	280.683	280.775	0.092621	213.293	CN-US NAM
Bin0921	1	280.775	280.977	0.201901	213.325	CN-US NAM
Bin0922	1	280.977	281.071	0.093911	213.396	CN-US NAM
Bin0923	1	281.071	281.161	0.08983	213.404	CN-US NAM
Bin0924	1	281.161	281.522	0.361243	213.491	CN-US NAM
Bin0925	1	281.522	281.633	0.110242	213.619	CN-US NAM
Bin0926	1	281.633	281.702	0.069296	214.63	CN-US NAM
Bin0927	1	281.702	281.82	0.118348	214.637	CN-US NAM
Bin0928	1	281.82	281.908	0.08818	214.812	CN-US NAM
Bin0929	1	281.908	282.41	0.501395	214.932	CN-US NAM
Bin0930	1	282.41	282.47	0.059827	214.939	CN-US NAM
Bin0931	1	282.47	282.674	0.204623	214.971	CN-US NAM
Bin0932	1	282.674	282.896	0.221847	215.09	CN-US NAM
Bin0933	1	282.896	283.185	0.289352	215.098	CN-US NAM
Bin0934	1	283.185	283.25	0.064239	215.612	CN-US NAM
Bin0935	1	283.25	283.532	0.282084	215.644	CN-US NAM
Bin0936	1	283.532	283.602	0.069904	215.684	CN-US NAM
Bin0937	1	283.602	284.005	0.403039	215.915	CN-US NAM
Bin0938	1	284.005	284.059	0.05441	215.946	CN-US NAM
Bin0939	1	284.059	285.077	1.01799	215.954	CN-US NAM
Bin0940	1	285.077	285.125	0.047436	216.002	CN-US NAM
Bin0941	1	285.125	285.31	0.185486	221.619	CN-US NAM
Bin0942	1	285.31	285.521	0.210922	221.667	CN-US NAM
Bin0943	1	285.521	285.921	0.400059	221.97	CN-US NAM
Bin0944	1	285.921	285.963	0.042419	221.978	CN-US NAM
Bin0945	1	285.963	286.182	0.218925	222.01	CN-US NAM
Bin0946	1	286.182	286.359	0.176257	222.113	CN-US NAM
Bin0947	1	286.359	286.399	0.040437	222.137	CN-US NAM
Bin0948	1	286.399	286.452	0.052687	222.145	CN-US NAM
Bin0949	1	286.452	286.85	0.398205	222.248	CN-US NAM
Bin0950	1	286.85	286.988	0.137647	222.697	CN-US NAM
Bin0951	1	286.988	287.474	0.486757	222.745	CN-US NAM
Bin0952	1	287.474	287.583	0.108975	222.76	CN-US NAM
Bin0953	1	287.583	287.736	0.152883	224.431	CN-US NAM
Bin0954	1	287.736	287.982	0.245564	224.454	CN-US NAM
Bin0955	1	287.982	288.013	0.031077	224.581	CN-US NAM
Bin0956	1	288.013	288.103	0.090307	224.605	CN-US NAM
Bin0957	1	288.103	288.39	0.28731	224.621	CN-US NAM
Bin0958	1	288.39	288.696	0.305622	224.82	CN-US NAM
Bin0959	1	288.696	288.732	0.03562	224.828	CN-US NAM
Bin0960	1	288.732	288.856	0.124033	225.22	CN-US NAM
Bin0961	1	288.856	289.267	0.411438	225.26	CN-US NAM
Bin0962	1	289.267	289.287	0.019677	225.889	CN-US NAM
Bin0963	1	289.287	289.562	0.275411	225.912	CN-US NAM
Bin0964	1	289.562	289.785	0.222472	226.032	CN-US NAM
Bin0965	1	289.785	290.104	0.319196	226.047	CN-US NAM
Bin0966	1	290.104	290.121	0.016869	226.063	CN-US NAM
Bin0967	1	290.121	290.201	0.080225	226.849	CN-US NAM
Bin0968	1	290.201	290.286	0.084633	226.928	CN-US NAM
Bin0969	1	290.286	290.521	0.235309	226.984	CN-US NAM
Bin0970	1	290.521	290.589	0.068527	226.992	CN-US NAM
Bin0971	1	290.589	290.818	0.228727	227.103	CN-US NAM
Bin0972	1	290.818	290.953	0.134561	227.111	CN-US NAM
Bin0973	1	290.953	291.726	0.77299	228.172	CN-US NAM
Bin0974	1	291.726	291.862	0.136593	228.307	CN-US NAM
Bin0975	1	291.862	291.899	0.037086	228.315	CN-US NAM
Bin0976	1	291.899	292.086	0.186093	228.347	CN-US NAM
Bin0977	1	292.086	292.337	0.251196	229.51	CN-US NAM
Bin0978	1	292.337	292.517	0.180617	229.637	CN-US NAM
Bin0979	1	292.517	292.574	0.056259	229.668	CN-US NAM
Bin0980	1	292.574	292.875	0.301377	229.875	CN-US NAM
Bin0981	1	292.875	293.009	0.133617	229.883	CN-US NAM
Bin0982	1	293.009	293.139	0.130117	229.907	CN-US NAM
Bin0983	1	293.139	293.31	0.171157	231.078	CN-US NAM
Bin0984	1	293.31	293.327	0.017385	231.094	CN-US NAM
Bin0985	1	293.327	293.455	0.127611	231.118	CN-US NAM
Bin0986	1	293.455	293.574	0.119399	231.237	CN-US NAM
Bin0987	1	293.574	293.626	0.051639	231.253	CN-US NAM
Bin0988	1	293.626	293.93	0.304342	234.321	CN-US NAM
Bin0989	1	293.93	294.044	0.113909	234.345	CN-US NAM
Bin0990	1	294.044	294.133	0.088604	234.665	CN-US NAM
Bin0991	1	294.133	294.493	0.360019	234.704	CN-US NAM
Bin0992	1	294.493	294.728	0.23545	234.712	CN-US NAM
Bin0993	1	294.728	295.107	0.378478	234.807	CN-US NAM
Bin0994	1	295.107	295.271	0.164608	234.958	CN-US NAM
Bin0995	1	295.271	295.305	0.033285	234.966	CN-US NAM
Bin0996	1	295.305	295.347	0.042843	239.892	CN-US NAM
Bin0997	1	295.347	295.436	0.089075	239.9	CN-US NAM
Bin0998	1	295.436	295.548	0.111912	240.204	CN-US NAM
Bin0999	1	295.548	295.628	0.079863	240.219	CN-US NAM
Bin1000	1	295.628	295.761	0.132449	240.259	CN-US NAM
Bin1001	1	295.761	295.876	0.11545	241.136	CN-US NAM
Bin1002	1	295.876	295.997	0.120889	241.192	CN-US NAM
Bin1003	1	295.997	296.204	0.206834	241.215	CN-US NAM
Bin1004	1	296.204	296.253	0.048936	241.223	CN-US NAM
Bin1005	1	296.253	296.661	0.40782	241.786	CN-US NAM
Bin1006	1	296.661	296.768	0.107007	241.826	CN-US NAM
Bin1007	1	296.768	296.845	0.077725	242.243	CN-US NAM
Bin1008	1	296.845	296.959	0.113994	242.251	CN-US NAM
Bin1009	1	296.959	297.048	0.088215	242.29	CN-US NAM
Bin1010	1	297.048	297.144	0.096213	242.537	CN-US NAM
Bin1011	1	297.144	297.604	0.459707	242.561	CN-US NAM
Bin1012	1	297.604	297.745	0.141316	242.577	CN-US NAM
Bin1013	1	297.745	297.96	0.215565	243.099	CN-US NAM
Bin1014	1	297.96	298.074	0.113267	244.919	CN-US NAM
Bin1015	1	298.074	298.156	0.082348	244.966	CN-US NAM
Bin1016	1	298.156	298.311	0.155474	245.391	CN-US NAM
Bin1017	1	298.311	298.411	0.09919	245.43	CN-US NAM
Bin1018	1	298.411	298.434	0.022872	245.653	CN-US NAM
Bin1019	1	298.434	298.688	0.254053	245.661	CN-US NAM
Bin1020	1	298.688	298.735	0.047484	245.773	CN-US NAM
Bin1021	1	298.735	298.963	0.228061	245.78	CN-US NAM
Bin1022	1	298.963	298.981	0.018181	246.434	CN-US NAM
Bin1023	1	298.981	299.193	0.21216	246.474	CN-US NAM
Bin1024	1	299.193	299.283	0.089506	246.657	CN-US NAM
Bin1025	1	299.283	299.405	0.122497	246.664	CN-US NAM
Bin1026	1	299.405	299.462	0.056747	246.776	CN-US NAM
Bin1027	1	299.462	299.606	0.144079	246.784	CN-US NAM
Bin1028	1	299.606	299.974	0.367795	246.823	CN-US NAM
Bin1029	1	299.974	301.02	1.04551	247.576	CN-US NAM
Bin1030	2	0	1.03586	1.03586	0.690575	CN-US NAM
Bin1031	2	1.03586	1.27451	0.238648	0.69849	CN-US NAM
Bin1032	2	1.27451	1.43542	0.160911	0.722245	CN-US NAM
Bin1033	2	1.43542	1.4476	0.012174	0.769788	CN-US NAM
Bin1034	2	1.4476	1.53841	0.090818	0.777703	CN-US NAM
Bin1035	2	1.53841	1.63019	0.091772	1.16189	CN-US NAM
Bin1036	2	1.63019	1.68954	0.059351	1.23326	CN-US NAM
Bin1037	2	1.68954	1.72436	0.034822	1.39226	CN-US NAM
Bin1038	2	1.72436	1.91882	0.194461	1.4081	CN-US NAM
Bin1039	2	1.91882	1.95487	0.036055	1.43185	CN-US NAM
Bin1040	2	1.95487	2.03322	0.078342	1.57489	CN-US NAM
Bin1041	2	2.03322	2.06959	0.036372	1.60657	CN-US NAM
Bin1042	2	2.06959	2.10265	0.033061	2.05565	CN-US NAM
Bin1043	2	2.10265	2.11026	0.007611	2.06357	CN-US NAM
Bin1044	2	2.11026	2.22246	0.112203	2.07148	CN-US NAM
Bin1045	2	2.22246	2.3615	0.139039	2.48808	CN-US NAM
Bin1046	2	2.3615	2.47612	0.114616	2.50392	CN-US NAM
Bin1047	2	2.47612	2.53438	0.058259	4.62509	CN-US NAM
Bin1048	2	2.53438	2.62309	0.088707	4.64884	CN-US NAM
Bin1049	2	2.62309	2.67534	0.052256	4.92811	CN-US NAM
Bin1050	2	2.67534	2.80206	0.126723	4.97565	CN-US NAM
Bin1051	2	2.80206	3.01406	0.211994	4.98357	CN-US NAM
Bin1052	2	3.01406	3.07949	0.065429	5.03905	CN-US NAM
Bin1053	2	3.07949	3.09578	0.016296	5.04696	CN-US NAM
Bin1054	2	3.09578	3.1055	0.009713	5.06279	CN-US NAM
Bin1055	2	3.1055	3.17781	0.072314	5.16598	CN-US NAM
Bin1056	2	3.17781	3.33552	0.157714	5.29306	CN-US NAM
Bin1057	2	3.33552	3.37622	0.040699	5.31682	CN-US NAM
Bin1058	2	3.37622	3.55304	0.176821	6.43733	CN-US NAM
Bin1059	2	3.55304	3.58316	0.030114	6.48488	CN-US NAM
Bin1060	2	3.58316	3.7343	0.151144	6.74806	CN-US NAM
Bin1061	2	3.7343	3.74712	0.01282	6.75597	CN-US NAM
Bin1062	2	3.74712	3.79208	0.04496	6.79558	CN-US NAM
Bin1063	2	3.79208	3.87278	0.080701	6.92267	CN-US NAM
Bin1064	2	3.87278	3.97336	0.100578	6.95435	CN-US NAM
Bin1065	2	3.97336	4.04643	0.073068	6.97018	CN-US NAM
Bin1066	2	4.04643	4.16035	0.113925	7.24944	CN-US NAM
Bin1067	2	4.16035	4.20339	0.043034	7.26528	CN-US NAM
Bin1068	2	4.20339	4.30291	0.099526	7.3605	CN-US NAM
Bin1069	2	4.30291	4.34316	0.04025	7.40011	CN-US NAM
Bin1070	2	4.34316	4.65907	0.315909	10.2806	CN-US NAM
Bin1071	2	4.65907	4.69186	0.032783	10.5599	CN-US NAM
Bin1072	2	4.69186	4.88231	0.190457	10.5678	CN-US NAM
Bin1073	2	4.88231	5.06759	0.185277	10.6471	CN-US NAM
Bin1074	2	5.06759	5.22705	0.159458	11.0394	CN-US NAM
Bin1075	2	5.22705	5.30013	0.073077	11.0553	CN-US NAM
Bin1076	2	5.30013	5.51382	0.213692	14.4093	CN-US NAM
Bin1077	2	5.51382	5.56382	0.050002	14.5444	CN-US NAM
Bin1078	2	5.56382	5.68168	0.117861	14.5998	CN-US NAM
Bin1079	2	5.68168	5.81589	0.134214	14.6394	CN-US NAM
Bin1080	2	5.81589	5.83266	0.016768	14.6474	CN-US NAM
Bin1081	2	5.83266	5.9215	0.088839	15.5495	CN-US NAM
Bin1082	2	5.9215	5.99574	0.074243	15.5732	CN-US NAM
Bin1083	2	5.99574	6.15069	0.154945	15.7083	CN-US NAM
Bin1084	2	6.15069	6.18998	0.039293	15.74	CN-US NAM
Bin1085	2	6.18998	6.36062	0.170639	16.0031	CN-US NAM
Bin1086	2	6.36062	6.56635	0.205726	16.0586	CN-US NAM
Bin1087	2	6.56635	6.59702	0.030671	16.1698	CN-US NAM
Bin1088	2	6.59702	6.71486	0.117841	16.1777	CN-US NAM
Bin1089	2	6.71486	6.73623	0.021372	17.4085	CN-US NAM
Bin1090	2	6.73623	6.97343	0.237203	17.4164	CN-US NAM
Bin1091	2	6.97343	7.17725	0.20382	17.744	CN-US NAM
Bin1092	2	7.17725	7.21767	0.040411	17.7995	CN-US NAM
Bin1093	2	7.21767	7.324	0.106333	18.2161	CN-US NAM
Bin1094	2	7.324	7.52753	0.20353	18.224	CN-US NAM
Bin1095	2	7.52753	7.65775	0.130223	18.2398	CN-US NAM
Bin1096	2	7.65775	7.73309	0.075341	18.3988	CN-US NAM
Bin1097	2	7.73309	8.28576	0.55267	18.4226	CN-US NAM
Bin1098	2	8.28576	8.80223	0.516472	18.4463	CN-US NAM
Bin1099	2	8.80223	8.89764	0.095406	18.5734	CN-US NAM
Bin1100	2	8.89764	8.95151	0.053871	19.2516	CN-US NAM
Bin1101	2	8.95151	9.08293	0.131422	19.2674	CN-US NAM
Bin1102	2	9.08293	9.12978	0.046851	19.2991	CN-US NAM
Bin1103	2	9.12978	9.31528	0.185498	19.5462	CN-US NAM
Bin1104	2	9.31528	9.36361	0.048327	19.5621	CN-US NAM
Bin1105	2	9.36361	9.43296	0.069347	19.6493	CN-US NAM
Bin1106	2	9.43296	9.50399	0.071036	28.3089	CN-US NAM
Bin1107	2	9.50399	9.91864	0.414651	28.3248	CN-US NAM
Bin1108	2	9.91864	9.98212	0.063472	28.3565	CN-US NAM
Bin1109	2	9.98212	10.383	0.400887	28.4437	CN-US NAM
Bin1110	2	10.383	10.4953	0.112332	28.8603	CN-US NAM
Bin1111	2	10.4953	10.5103	0.014954	28.8682	CN-US NAM
Bin1112	2	10.5103	10.6082	0.097882	28.9237	CN-US NAM
Bin1113	2	10.6082	10.6246	0.016458	28.9316	CN-US NAM
Bin1114	2	10.6246	10.6506	0.025989	29.1868	CN-US NAM
Bin1115	2	10.6506	10.7825	0.13188	29.2026	CN-US NAM
Bin1116	2	10.7825	11.2056	0.423089	29.2502	CN-US NAM
Bin1117	2	11.2056	11.3976	0.192032	30.6176	CN-US NAM
Bin1118	2	11.3976	11.5576	0.159977	30.6255	CN-US NAM
Bin1119	2	11.5576	11.5795	0.021871	30.6493	CN-US NAM
Bin1120	2	11.5795	11.6517	0.072186	30.8323	CN-US NAM
Bin1121	2	11.6517	11.7529	0.101266	30.8719	CN-US NAM
Bin1122	2	11.7529	12.0245	0.271604	30.9751	CN-US NAM
Bin1123	2	12.0245	12.1122	0.087629	31.1901	CN-US NAM
Bin1124	2	12.1122	12.1955	0.083334	31.198	CN-US NAM
Bin1125	2	12.1955	12.2416	0.046086	31.381	CN-US NAM
Bin1126	2	12.2416	12.2523	0.010699	31.3968	CN-US NAM
Bin1127	2	12.2523	12.351	0.098755	32.7986	CN-US NAM
Bin1128	2	12.351	12.6795	0.32849	32.8145	CN-US NAM
Bin1129	2	12.6795	12.7982	0.118733	32.9336	CN-US NAM
Bin1130	2	12.7982	13.1021	0.303888	32.9653	CN-US NAM
Bin1131	2	13.1021	13.2809	0.17877	32.9811	CN-US NAM
Bin1132	2	13.2809	13.4482	0.167318	37.4325	CN-US NAM
Bin1133	2	13.4482	13.5423	0.094103	37.4404	CN-US NAM
Bin1134	2	13.5423	13.5942	0.051855	37.768	CN-US NAM
Bin1135	2	13.5942	13.6478	0.053664	37.7759	CN-US NAM
Bin1136	2	13.6478	13.7843	0.136491	37.7838	CN-US NAM
Bin1137	2	13.7843	13.8807	0.09635	37.8631	CN-US NAM
Bin1138	2	13.8807	14.2193	0.338637	37.879	CN-US NAM
Bin1139	2	14.2193	14.334	0.114631	38.2308	CN-US NAM
Bin1140	2	14.334	14.4621	0.128121	38.2546	CN-US NAM
Bin1141	2	14.4621	14.5373	0.075191	39.3244	CN-US NAM
Bin1142	2	14.5373	14.7148	0.177526	39.3403	CN-US NAM
Bin1143	2	14.7148	14.8046	0.08985	39.7163	CN-US NAM
Bin1144	2	14.8046	14.8904	0.085744	39.7322	CN-US NAM
Bin1145	2	14.8904	15.0184	0.128042	39.7559	CN-US NAM
Bin1146	2	15.0184	15.2421	0.223695	40.0191	CN-US NAM
Bin1147	2	15.2421	15.4723	0.230213	40.0905	CN-US NAM
Bin1148	2	15.4723	15.8957	0.423413	40.1222	CN-US NAM
Bin1149	2	15.8957	15.9696	0.073895	40.1301	CN-US NAM
Bin1150	2	15.9696	16.2231	0.253483	43.4649	CN-US NAM
Bin1151	2	16.2231	16.3411	0.118008	43.4808	CN-US NAM
Bin1152	2	16.3411	16.5404	0.199281	43.584	CN-US NAM
Bin1153	2	16.5404	16.6335	0.093122	43.5919	CN-US NAM
Bin1154	2	16.6335	16.6441	0.010593	43.6156	CN-US NAM
Bin1155	2	16.6441	16.6756	0.031516	43.6711	CN-US NAM
Bin1156	2	16.6756	16.8674	0.19178	43.7345	CN-US NAM
Bin1157	2	16.8674	16.9279	0.060426	43.8855	CN-US NAM
Bin1158	2	16.9279	17.2296	0.301727	46.5339	CN-US NAM
Bin1159	2	17.2296	17.58	0.350443	46.773	CN-US NAM
Bin1160	2	17.58	17.6831	0.103107	46.8047	CN-US NAM
Bin1161	2	17.6831	17.7884	0.105255	46.8126	CN-US NAM
Bin1162	2	17.7884	17.8621	0.073674	46.9636	CN-US NAM
Bin1163	2	17.8621	18.1189	0.256814	46.9795	CN-US NAM
Bin1164	2	18.1189	18.2036	0.0847	46.9953	CN-US NAM
Bin1165	2	18.2036	18.3086	0.105034	47.1144	CN-US NAM
Bin1166	2	18.3086	18.616	0.307362	48.7324	CN-US NAM
Bin1167	2	18.616	18.761	0.144991	48.7482	CN-US NAM
Bin1168	2	18.761	19.1437	0.382788	48.7958	CN-US NAM
Bin1169	2	19.1437	19.2571	0.113304	48.8671	CN-US NAM
Bin1170	2	19.2571	19.4392	0.182105	49.4222	CN-US NAM
Bin1171	2	19.4392	19.4554	0.016271	49.6372	CN-US NAM
Bin1172	2	19.4554	20.0055	0.550044	49.6451	CN-US NAM
Bin1173	2	20.0055	20.0963	0.090799	49.8522	CN-US NAM
Bin1174	2	20.0963	20.1202	0.023954	49.8601	CN-US NAM
Bin1175	2	20.1202	20.3928	0.272576	49.9314	CN-US NAM
Bin1176	2	20.3928	20.5638	0.171002	49.9473	CN-US NAM
Bin1177	2	20.5638	20.7151	0.151281	49.9631	CN-US NAM
Bin1178	2	20.7151	20.9585	0.243461	50.1221	CN-US NAM
Bin1179	2	20.9585	21.3009	0.342362	50.2014	CN-US NAM
Bin1180	2	21.3009	21.6266	0.325643	50.2173	CN-US NAM
Bin1181	2	21.6266	21.7907	0.164173	50.2331	CN-US NAM
Bin1182	2	21.7907	21.8728	0.082093	51.4894	CN-US NAM
Bin1183	2	21.8728	22.0374	0.164612	51.5528	CN-US NAM
Bin1184	2	22.0374	22.6075	0.570022	51.5845	CN-US NAM
Bin1185	2	22.6075	22.8816	0.274176	51.6718	CN-US NAM
Bin1186	2	22.8816	22.9428	0.061178	51.6876	CN-US NAM
Bin1187	2	22.9428	22.9951	0.052336	51.8546	CN-US NAM
Bin1188	2	22.9951	23.3162	0.321042	52.9329	CN-US NAM
Bin1189	2	23.3162	23.5264	0.210252	52.9963	CN-US NAM
Bin1190	2	23.5264	23.7075	0.18108	53.0042	CN-US NAM
Bin1191	2	23.7075	23.7307	0.023196	57.6296	CN-US NAM
Bin1192	2	23.7307	23.8773	0.146551	57.6375	CN-US NAM
Bin1193	2	23.8773	24.1696	0.292351	57.6692	CN-US NAM
Bin1194	2	24.1696	24.4489	0.279259	57.8602	CN-US NAM
Bin1195	2	24.4489	24.5581	0.109185	57.8681	CN-US NAM
Bin1196	2	24.5581	24.8351	0.277029	57.8998	CN-US NAM
Bin1197	2	24.8351	25.1648	0.329732	58.0189	CN-US NAM
Bin1198	2	25.1648	26.2879	1.12312	58.0268	CN-US NAM
Bin1199	2	26.2879	26.7162	0.42826	58.0347	CN-US NAM
Bin1200	2	26.7162	26.8814	0.165184	58.114	CN-US NAM
Bin1201	2	26.8814	26.9767	0.095335	58.1219	CN-US NAM
Bin1202	2	26.9767	27.5571	0.580382	59.1497	CN-US NAM
Bin1203	2	27.5571	27.5813	0.024237	59.1576	CN-US NAM
Bin1204	2	27.5813	27.8283	0.246965	59.461	CN-US NAM
Bin1205	2	27.8283	27.8691	0.040794	59.4769	CN-US NAM
Bin1206	2	27.8691	27.9867	0.117579	59.5086	CN-US NAM
Bin1207	2	27.9867	28.0063	0.019584	59.5165	CN-US NAM
Bin1208	2	28.0063	28.044	0.037759	59.6037	CN-US NAM
Bin1209	2	28.044	28.1397	0.095728	59.6116	CN-US NAM
Bin1210	2	28.1397	28.31	0.170271	59.6196	CN-US NAM
Bin1211	2	28.31	28.6451	0.335096	60.339	CN-US NAM
Bin1212	2	28.6451	28.6714	0.026254	60.3548	CN-US NAM
Bin1213	2	28.6714	28.8943	0.222955	60.5298	CN-US NAM
Bin1214	2	28.8943	29.0533	0.158961	60.5377	CN-US NAM
Bin1215	2	29.0533	29.2271	0.173863	60.6808	CN-US NAM
Bin1216	2	29.2271	29.4027	0.17559	60.7283	CN-US NAM
Bin1217	2	29.4027	29.6651	0.262357	60.7362	CN-US NAM
Bin1218	2	29.6651	30.2319	0.566859	63.0827	CN-US NAM
Bin1219	2	30.2319	30.3987	0.166717	63.1144	CN-US NAM
Bin1220	2	30.3987	30.689	0.290351	63.2256	CN-US NAM
Bin1221	2	30.689	30.8109	0.121903	63.2335	CN-US NAM
Bin1222	2	30.8109	30.9974	0.186432	63.2493	CN-US NAM
Bin1223	2	30.9974	31.5916	0.594202	64.1097	CN-US NAM
Bin1224	2	31.5916	31.921	0.329437	64.1176	CN-US NAM
Bin1225	2	31.921	32.0397	0.118732	64.1572	CN-US NAM
Bin1226	2	32.0397	32.9495	0.909817	64.2048	CN-US NAM
Bin1227	2	32.9495	33.0046	0.055047	64.2127	CN-US NAM
Bin1228	2	33.0046	33.3449	0.340338	64.4357	CN-US NAM
Bin1229	2	33.3449	33.4999	0.154951	64.4833	CN-US NAM
Bin1230	2	33.4999	33.5342	0.034306	65.1945	CN-US NAM
Bin1231	2	33.5342	33.6792	0.144983	65.2024	CN-US NAM
Bin1232	2	33.6792	33.7283	0.049126	65.2103	CN-US NAM
Bin1233	2	33.7283	33.7809	0.052563	65.2182	CN-US NAM
Bin1234	2	33.7809	34.4748	0.693899	65.3294	CN-US NAM
Bin1235	2	34.4748	34.5674	0.09269	65.3928	CN-US NAM
Bin1236	2	34.5674	34.9247	0.357302	65.4403	CN-US NAM
Bin1237	2	34.9247	36.3175	1.39279	65.4482	CN-US NAM
Bin1238	2	36.3175	36.4456	0.128054	65.5833	CN-US NAM
Bin1239	2	36.4456	36.5662	0.120654	65.6229	CN-US NAM
Bin1240	2	36.5662	36.612	0.04571	65.6308	CN-US NAM
Bin1241	2	36.612	36.8227	0.210763	65.6466	CN-US NAM
Bin1242	2	36.8227	36.8399	0.017158	67.4747	CN-US NAM
Bin1243	2	36.8399	37.118	0.278087	67.4827	CN-US NAM
Bin1244	2	37.118	37.1912	0.073237	67.8264	CN-US NAM
Bin1245	2	37.1912	37.4156	0.224447	67.874	CN-US NAM
Bin1246	2	37.4156	37.8446	0.428964	67.9215	CN-US NAM
Bin1247	2	37.8446	38.139	0.294429	67.9611	CN-US NAM
Bin1248	2	38.139	38.3228	0.183717	67.9849	CN-US NAM
Bin1249	2	38.3228	38.6992	0.376457	68.0007	CN-US NAM
Bin1250	2	38.6992	38.757	0.057759	68.0086	CN-US NAM
Bin1251	2	38.757	39.0274	0.270458	68.3928	CN-US NAM
Bin1252	2	39.0274	39.3276	0.300165	68.4721	CN-US NAM
Bin1253	2	39.3276	39.4224	0.094788	68.48	CN-US NAM
Bin1254	2	39.4224	39.5418	0.119372	68.4879	CN-US NAM
Bin1255	2	39.5418	40.0113	0.46953	68.5832	CN-US NAM
Bin1256	2	40.0113	40.139	0.127707	68.599	CN-US NAM
Bin1257	2	40.139	40.1613	0.022332	68.6228	CN-US NAM
Bin1258	2	40.1613	40.495	0.333637	68.6624	CN-US NAM
Bin1259	2	40.495	40.8638	0.368857	68.8054	CN-US NAM
Bin1260	2	40.8638	41.0223	0.158436	69.4507	CN-US NAM
Bin1261	2	41.0223	41.2994	0.277119	69.4665	CN-US NAM
Bin1262	2	41.2994	41.7252	0.425828	69.522	CN-US NAM
Bin1263	2	41.7252	41.8952	0.169961	69.5299	CN-US NAM
Bin1264	2	41.8952	42.1054	0.210193	70.7012	CN-US NAM
Bin1265	2	42.1054	42.7851	0.679775	70.7646	CN-US NAM
Bin1266	2	42.7851	43.2005	0.415328	71.0037	CN-US NAM
Bin1267	2	43.2005	43.5519	0.351464	71.1069	CN-US NAM
Bin1268	2	43.5519	43.6339	0.081979	71.234	CN-US NAM
Bin1269	2	43.6339	44.197	0.563106	71.2419	CN-US NAM
Bin1270	2	44.197	44.3318	0.134811	71.2657	CN-US NAM
Bin1271	2	44.3318	44.3737	0.041882	71.2736	CN-US NAM
Bin1272	2	44.3737	44.7187	0.345039	73.1193	CN-US NAM
Bin1273	2	44.7187	45.1929	0.474173	73.1351	CN-US NAM
Bin1274	2	45.1929	45.7653	0.572427	73.2065	CN-US NAM
Bin1275	2	45.7653	45.7796	0.014224	73.2382	CN-US NAM
Bin1276	2	45.7796	45.9861	0.206556	73.2461	CN-US NAM
Bin1277	2	45.9861	46.2038	0.217665	73.4291	CN-US NAM
Bin1278	2	46.2038	46.7336	0.529788	73.437	CN-US NAM
Bin1279	2	46.7336	46.7505	0.01695	73.4449	CN-US NAM
Bin1280	2	46.7505	47.3092	0.558648	73.4766	CN-US NAM
Bin1281	2	47.3092	47.3637	0.054549	73.6037	CN-US NAM
Bin1282	2	47.3637	47.5586	0.194924	73.6195	CN-US NAM
Bin1283	2	47.5586	47.6041	0.04546	73.6353	CN-US NAM
Bin1284	2	47.6041	48.1775	0.57344	74.596	CN-US NAM
Bin1285	2	48.1775	48.4278	0.250211	74.6197	CN-US NAM
Bin1286	2	48.4278	48.661	0.233291	74.7388	CN-US NAM
Bin1287	2	48.661	49.0156	0.35458	74.7468	CN-US NAM
Bin1288	2	49.0156	49.5113	0.495669	75.1067	CN-US NAM
Bin1289	2	49.5113	50.643	1.13173	75.186	CN-US NAM
Bin1290	2	50.643	51.098	0.455004	75.2415	CN-US NAM
Bin1291	2	51.098	51.2313	0.133231	75.2494	CN-US NAM
Bin1292	2	51.2313	51.4419	0.210663	75.9688	CN-US NAM
Bin1293	2	51.4419	51.7504	0.308457	76.0084	CN-US NAM
Bin1294	2	51.7504	51.8147	0.064317	76.0163	CN-US NAM
Bin1295	2	51.8147	52.311	0.496303	76.0243	CN-US NAM
Bin1296	2	52.311	52.8339	0.522911	76.0956	CN-US NAM
Bin1297	2	52.8339	53.7937	0.959759	76.1115	CN-US NAM
Bin1298	2	53.7937	54.0874	0.293734	76.1194	CN-US NAM
Bin1299	2	54.0874	54.2045	0.117063	76.1273	CN-US NAM
Bin1300	2	54.2045	54.7628	0.558293	76.2783	CN-US NAM
Bin1301	2	54.7628	54.9593	0.196548	76.2862	CN-US NAM
Bin1302	2	54.9593	55.4454	0.486126	76.3894	CN-US NAM
Bin1303	2	55.4454	55.6801	0.234619	76.9527	CN-US NAM
Bin1304	2	55.6801	55.7986	0.118506	76.9923	CN-US NAM
Bin1305	2	55.7986	55.8751	0.076509	77.0002	CN-US NAM
Bin1306	2	55.8751	56.1086	0.233541	77.1912	CN-US NAM
Bin1307	2	56.1086	56.3134	0.204805	77.1991	CN-US NAM
Bin1308	2	56.3134	56.8085	0.495067	77.2466	CN-US NAM
Bin1309	2	56.8085	57.1265	0.318028	77.2545	CN-US NAM
Bin1310	2	57.1265	57.6612	0.534656	77.2625	CN-US NAM
Bin1311	2	57.6612	57.8276	0.16642	77.2862	CN-US NAM
Bin1312	2	57.8276	58.7553	0.92775	77.9397	CN-US NAM
Bin1313	2	58.7553	58.765	0.009704	77.9476	CN-US NAM
Bin1314	2	58.765	59.7102	0.945171	78.0747	CN-US NAM
Bin1315	2	59.7102	60.0704	0.360212	78.154	CN-US NAM
Bin1316	2	60.0704	60.655	0.584534	78.1936	CN-US NAM
Bin1317	2	60.655	60.8716	0.216592	78.2095	CN-US NAM
Bin1318	2	60.8716	61.2438	0.372218	79.8275	CN-US NAM
Bin1319	2	61.2438	61.8458	0.601993	79.8592	CN-US NAM
Bin1320	2	61.8458	62.0635	0.217748	80.0581	CN-US NAM
Bin1321	2	62.0635	62.4102	0.346695	80.0898	CN-US NAM
Bin1322	2	62.4102	62.6595	0.249259	80.0977	CN-US NAM
Bin1323	2	62.6595	62.7408	0.081356	80.1057	CN-US NAM
Bin1324	2	62.7408	63.5989	0.858096	80.1373	CN-US NAM
Bin1325	2	63.5989	63.9374	0.338507	80.1532	CN-US NAM
Bin1326	2	63.9374	64.3884	0.450964	81.0053	CN-US NAM
Bin1327	2	64.3884	64.9321	0.543734	81.1723	CN-US NAM
Bin1328	2	64.9321	65.0366	0.104506	81.2039	CN-US NAM
Bin1329	2	65.0366	65.1843	0.147672	81.2119	CN-US NAM
Bin1330	2	65.1843	66.7456	1.56132	81.2198	CN-US NAM
Bin1331	2	66.7456	67.5425	0.796888	81.4188	CN-US NAM
Bin1332	2	67.5425	67.8455	0.302953	81.4425	CN-US NAM
Bin1333	2	67.8455	68.4102	0.564712	81.4663	CN-US NAM
Bin1334	2	68.4102	68.901	0.490804	81.4821	CN-US NAM
Bin1335	2	68.901	69.7029	0.801881	81.6331	CN-US NAM
Bin1336	2	69.7029	71.0989	1.39607	81.6648	CN-US NAM
Bin1337	2	71.0989	71.3092	0.21023	81.6727	CN-US NAM
Bin1338	2	71.3092	71.3613	0.052172	81.6806	CN-US NAM
Bin1339	2	71.3613	72.1569	0.795593	81.9197	CN-US NAM
Bin1340	2	72.1569	72.4562	0.2993	81.9356	CN-US NAM
Bin1341	2	72.4562	72.8861	0.429847	82.9633	CN-US NAM
Bin1342	2	72.8861	74.2266	1.34057	83.0267	CN-US NAM
Bin1343	2	74.2266	78.4965	4.26988	83.0584	CN-US NAM
Bin1344	2	78.4965	79.114	0.617483	83.0663	CN-US NAM
Bin1345	2	79.114	79.8411	0.727112	83.1695	CN-US NAM
Bin1346	2	79.8411	80.1221	0.280942	83.2091	CN-US NAM
Bin1347	2	80.1221	81.6739	1.55187	83.225	CN-US NAM
Bin1348	2	81.6739	81.9782	0.304274	83.2329	CN-US NAM
Bin1349	2	81.9782	83.1893	1.21105	83.7226	CN-US NAM
Bin1350	2	83.1893	83.5402	0.350947	83.7781	CN-US NAM
Bin1351	2	83.5402	84.6777	1.13744	83.8019	CN-US NAM
Bin1352	2	84.6777	85.6086	0.930958	83.8098	CN-US NAM
Bin1353	2	85.6086	85.996	0.38737	83.8256	CN-US NAM
Bin1354	2	85.996	87.042	1.04603	84.1452	CN-US NAM
Bin1355	2	87.042	88.1988	1.15682	84.1848	CN-US NAM
Bin1356	2	88.1988	88.7251	0.526239	84.1927	CN-US NAM
Bin1357	2	88.7251	89.1625	0.437477	84.2085	CN-US NAM
Bin1358	2	89.1625	89.7234	0.56087	84.3037	CN-US NAM
Bin1359	2	89.7234	90.2609	0.537484	84.3117	CN-US NAM
Bin1360	2	90.2609	91.5077	1.24682	84.3354	CN-US NAM
Bin1361	2	91.5077	92.366	0.858297	84.375	CN-US NAM
Bin1362	2	92.366	92.7254	0.359414	84.3829	CN-US NAM
Bin1363	2	92.7254	93.8065	1.0811	84.4384	CN-US NAM
Bin1364	2	93.8065	94.4791	0.672564	84.5735	CN-US NAM
Bin1365	2	94.4791	94.8018	0.322706	84.5814	CN-US NAM
Bin1366	2	94.8018	94.9607	0.15886	84.5972	CN-US NAM
Bin1367	2	94.9607	96.1773	1.21659	84.6448	CN-US NAM
Bin1368	2	96.1773	96.4919	0.314655	84.6685	CN-US NAM
Bin1369	2	96.4919	97.4226	0.930638	84.6923	CN-US NAM
Bin1370	2	97.4226	98.7515	1.32892	84.716	CN-US NAM
Bin1371	2	98.7515	99.6273	0.875782	84.907	CN-US NAM
Bin1372	2	99.6273	99.8947	0.26748	84.9466	CN-US NAM
Bin1373	2	99.8947	101.267	1.37207	84.9546	CN-US NAM
Bin1374	2	101.267	102.286	1.01884	85.2097	CN-US NAM
Bin1375	2	102.286	103.029	0.742916	85.2335	CN-US NAM
Bin1376	2	103.029	103.654	0.625808	85.2414	CN-US NAM
Bin1377	2	103.654	104.172	0.517885	85.2968	CN-US NAM
Bin1378	2	104.172	105.163	0.990255	85.3762	CN-US NAM
Bin1379	2	105.163	105.774	0.611135	86.0379	CN-US NAM
Bin1380	2	105.774	107.286	1.51226	86.0458	CN-US NAM
Bin1381	2	107.286	107.548	0.261807	86.0537	CN-US NAM
Bin1382	2	107.548	108.408	0.860431	86.1013	CN-US NAM
Bin1383	2	108.408	108.641	0.232667	86.1092	CN-US NAM
Bin1384	2	108.641	109	0.359415	86.1329	CN-US NAM
Bin1385	2	109	109.104	0.103937	86.276	CN-US NAM
Bin1386	2	109.104	109.575	0.470651	86.2839	CN-US NAM
Bin1387	2	109.575	110.367	0.792553	86.3076	CN-US NAM
Bin1388	2	110.367	111.203	0.835342	86.5387	CN-US NAM
Bin1389	2	111.203	111.279	0.075981	86.5942	CN-US NAM
Bin1390	2	111.279	111.581	0.302065	86.6021	CN-US NAM
Bin1391	2	111.581	111.714	0.133113	86.61	CN-US NAM
Bin1392	2	111.714	113.017	1.30347	86.6576	CN-US NAM
Bin1393	2	113.017	113.36	0.343133	87.3687	CN-US NAM
Bin1394	2	113.36	114.022	0.661554	87.4163	CN-US NAM
Bin1395	2	114.022	114.847	0.824643	87.4242	CN-US NAM
Bin1396	2	114.847	115.013	0.166598	87.4321	CN-US NAM
Bin1397	2	115.013	115.475	0.461852	87.4559	CN-US NAM
Bin1398	2	115.475	117.331	1.85593	87.5034	CN-US NAM
Bin1399	2	117.331	117.918	0.586983	87.543	CN-US NAM
Bin1400	2	117.918	118.477	0.559302	87.6781	CN-US NAM
Bin1401	2	118.477	118.536	0.058412	87.7177	CN-US NAM
Bin1402	2	118.536	119.284	0.748184	87.7414	CN-US NAM
Bin1403	2	119.284	120.505	1.22097	87.7494	CN-US NAM
Bin1404	2	120.505	120.69	0.18473	88.1741	CN-US NAM
Bin1405	2	120.69	121.584	0.894211	88.1899	CN-US NAM
Bin1406	2	121.584	122.231	0.646913	88.2216	CN-US NAM
Bin1407	2	122.231	122.253	0.021977	88.2295	CN-US NAM
Bin1408	2	122.253	122.925	0.672453	88.3009	CN-US NAM
Bin1409	2	122.925	122.952	0.02694	88.3088	CN-US NAM
Bin1410	2	122.952	124.103	1.15092	88.3325	CN-US NAM
Bin1411	2	124.103	125.266	1.16274	88.4039	CN-US NAM
Bin1412	2	125.266	125.916	0.650245	88.4197	CN-US NAM
Bin1413	2	125.916	126.887	0.971221	88.5468	CN-US NAM
Bin1414	2	126.887	127.45	0.562678	88.5627	CN-US NAM
Bin1415	2	127.45	127.751	0.300952	88.5943	CN-US NAM
Bin1416	2	127.751	127.822	0.071338	88.6578	CN-US NAM
Bin1417	2	127.822	128.182	0.359633	89.5265	CN-US NAM
Bin1418	2	128.182	128.197	0.015564	89.5582	CN-US NAM
Bin1419	2	128.197	129.303	1.10566	89.574	CN-US NAM
Bin1420	2	129.303	129.925	0.621764	89.6374	CN-US NAM
Bin1421	2	129.925	130.948	1.02296	89.6533	CN-US NAM
Bin1422	2	130.948	131.349	0.400836	89.7167	CN-US NAM
Bin1423	2	131.349	132.402	1.05301	89.8597	CN-US NAM
Bin1424	2	132.402	133.15	0.748701	89.8914	CN-US NAM
Bin1425	2	133.15	133.185	0.034765	89.8993	CN-US NAM
Bin1426	2	133.185	133.891	0.705681	90.3078	CN-US NAM
Bin1427	2	133.891	134.31	0.419515	90.3474	CN-US NAM
Bin1428	2	134.31	134.445	0.135094	90.3633	CN-US NAM
Bin1429	2	134.445	134.841	0.396029	90.3712	CN-US NAM
Bin1430	2	134.841	136.11	1.26898	90.4028	CN-US NAM
Bin1431	2	136.11	136.179	0.068201	90.8194	CN-US NAM
Bin1432	2	136.179	136.271	0.092801	90.8274	CN-US NAM
Bin1433	2	136.271	136.562	0.29039	90.8353	CN-US NAM
Bin1434	2	136.562	136.834	0.2726	90.859	CN-US NAM
Bin1435	2	136.834	136.964	0.129412	90.8669	CN-US NAM
Bin1436	2	136.964	139.078	2.11386	91.0579	CN-US NAM
Bin1437	2	139.078	139.183	0.10548	91.0659	CN-US NAM
Bin1438	2	139.183	139.318	0.134776	91.1372	CN-US NAM
Bin1439	2	139.318	140.275	0.956756	91.1451	CN-US NAM
Bin1440	2	140.275	140.882	0.607728	91.1689	CN-US NAM
Bin1441	2	140.882	141.156	0.273284	91.2403	CN-US NAM
Bin1442	2	141.156	141.423	0.26717	91.2482	CN-US NAM
Bin1443	2	141.423	141.638	0.215337	92.167	CN-US NAM
Bin1444	2	141.638	142.629	0.991261	92.1907	CN-US NAM
Bin1445	2	142.629	143.259	0.62954	92.3897	CN-US NAM
Bin1446	2	143.259	143.521	0.261981	92.4452	CN-US NAM
Bin1447	2	143.521	144.068	0.547038	92.6122	CN-US NAM
Bin1448	2	144.068	144.477	0.408928	92.6597	CN-US NAM
Bin1449	2	144.477	144.629	0.151593	92.6677	CN-US NAM
Bin1450	2	144.629	144.983	0.354728	92.6756	CN-US NAM
Bin1451	2	144.983	145.991	1.0082	93.9404	CN-US NAM
Bin1452	2	145.991	146.05	0.058135	93.9642	CN-US NAM
Bin1453	2	146.05	146.408	0.35857	94.0913	CN-US NAM
Bin1454	2	146.408	148.112	1.70364	94.1309	CN-US NAM
Bin1455	2	148.112	148.657	0.545161	94.1467	CN-US NAM
Bin1456	2	148.657	148.877	0.219595	94.1546	CN-US NAM
Bin1457	2	148.877	149.203	0.326377	94.6933	CN-US NAM
Bin1458	2	149.203	149.335	0.132261	94.7013	CN-US NAM
Bin1459	2	149.335	150.103	0.767399	94.7647	CN-US NAM
Bin1460	2	150.103	150.143	0.040733	94.7726	CN-US NAM
Bin1461	2	150.143	150.7	0.556746	94.7884	CN-US NAM
Bin1462	2	150.7	150.803	0.10298	94.8043	CN-US NAM
Bin1463	2	150.803	151.57	0.766759	94.8359	CN-US NAM
Bin1464	2	151.57	151.735	0.164702	94.971	CN-US NAM
Bin1465	2	151.735	152.104	0.369606	94.9789	CN-US NAM
Bin1466	2	152.104	152.23	0.126184	95.0185	CN-US NAM
Bin1467	2	152.23	152.915	0.685061	95.0264	CN-US NAM
Bin1468	2	152.915	153.026	0.110257	95.0819	CN-US NAM
Bin1469	2	153.026	153.13	0.104418	95.329	CN-US NAM
Bin1470	2	153.13	153.524	0.393654	95.3369	CN-US NAM
Bin1471	2	153.524	154.493	0.969769	95.3766	CN-US NAM
Bin1472	2	154.493	154.602	0.108764	95.3845	CN-US NAM
Bin1473	2	154.602	155.131	0.529074	97.116	CN-US NAM
Bin1474	2	155.131	156.282	1.15082	97.1397	CN-US NAM
Bin1475	2	156.282	156.329	0.046562	97.1873	CN-US NAM
Bin1476	2	156.329	156.782	0.452993	97.1952	CN-US NAM
Bin1477	2	156.782	156.957	0.175135	97.2031	CN-US NAM
Bin1478	2	156.957	157.235	0.278351	97.211	CN-US NAM
Bin1479	2	157.235	158.387	1.15191	97.362	CN-US NAM
Bin1480	2	158.387	158.61	0.222697	97.4254	CN-US NAM
Bin1481	2	158.61	159.099	0.488722	97.4651	CN-US NAM
Bin1482	2	159.099	160.727	1.62864	97.4967	CN-US NAM
Bin1483	2	160.727	161.121	0.394162	97.8809	CN-US NAM
Bin1484	2	161.121	161.778	0.656249	97.9285	CN-US NAM
Bin1485	2	161.778	162.583	0.805503	97.9839	CN-US NAM
Bin1486	2	162.583	162.977	0.394424	97.9919	CN-US NAM
Bin1487	2	162.977	163.825	0.847601	98.1189	CN-US NAM
Bin1488	2	163.825	164.668	0.842818	98.8301	CN-US NAM
Bin1489	2	164.668	164.887	0.218616	98.9174	CN-US NAM
Bin1490	2	164.887	165.613	0.726076	98.957	CN-US NAM
Bin1491	2	165.613	167.247	1.63464	98.9808	CN-US NAM
Bin1492	2	167.247	167.992	0.744514	99.0601	CN-US NAM
Bin1493	2	167.992	168.55	0.558246	99.0759	CN-US NAM
Bin1494	2	168.55	168.982	0.431723	100.02	CN-US NAM
Bin1495	2	168.982	169.493	0.511307	100.036	CN-US NAM
Bin1496	2	169.493	169.73	0.236771	100.227	CN-US NAM
Bin1497	2	169.73	170.296	0.565814	100.25	CN-US NAM
Bin1498	2	170.296	170.449	0.152977	100.274	CN-US NAM
Bin1499	2	170.449	170.635	0.186154	100.282	CN-US NAM
Bin1500	2	170.635	171.748	1.1136	100.369	CN-US NAM
Bin1501	2	171.748	172.249	0.500669	100.794	CN-US NAM
Bin1502	2	172.249	173.066	0.816769	100.857	CN-US NAM
Bin1503	2	173.066	173.605	0.539473	100.913	CN-US NAM
Bin1504	2	173.605	173.832	0.227085	100.921	CN-US NAM
Bin1505	2	173.832	173.947	0.114631	100.929	CN-US NAM
Bin1506	2	173.947	174.294	0.347051	100.976	CN-US NAM
Bin1507	2	174.294	174.47	0.175586	100.984	CN-US NAM
Bin1508	2	174.47	175.085	0.61566	101.167	CN-US NAM
Bin1509	2	175.085	175.51	0.424469	101.43	CN-US NAM
Bin1510	2	175.51	175.628	0.118375	101.438	CN-US NAM
Bin1511	2	175.628	175.832	0.203611	102.149	CN-US NAM
Bin1512	2	175.832	176.001	0.169406	102.157	CN-US NAM
Bin1513	2	176.001	176.609	0.608224	102.181	CN-US NAM
Bin1514	2	176.609	177.184	0.574723	102.253	CN-US NAM
Bin1515	2	177.184	177.75	0.56626	102.34	CN-US NAM
Bin1516	2	177.75	177.897	0.14648	103.401	CN-US NAM
Bin1517	2	177.897	177.947	0.049936	103.409	CN-US NAM
Bin1518	2	177.947	178.08	0.133277	103.417	CN-US NAM
Bin1519	2	178.08	178.363	0.282724	103.488	CN-US NAM
Bin1520	2	178.363	178.662	0.299339	103.496	CN-US NAM
Bin1521	2	178.662	178.877	0.214944	103.552	CN-US NAM
Bin1522	2	178.877	179.393	0.516353	103.944	CN-US NAM
Bin1523	2	179.393	179.438	0.044545	103.992	CN-US NAM
Bin1524	2	179.438	179.803	0.364849	104	CN-US NAM
Bin1525	2	179.803	180.156	0.353141	104.015	CN-US NAM
Bin1526	2	180.156	180.166	0.009855	104.119	CN-US NAM
Bin1527	2	180.166	180.661	0.494901	104.126	CN-US NAM
Bin1528	2	180.661	180.892	0.231005	105.858	CN-US NAM
Bin1529	2	180.892	181.348	0.455845	105.866	CN-US NAM
Bin1530	2	181.348	181.42	0.072248	105.882	CN-US NAM
Bin1531	2	181.42	181.877	0.457555	106.073	CN-US NAM
Bin1532	2	181.877	182.61	0.732763	106.16	CN-US NAM
Bin1533	2	182.61	182.84	0.229753	106.471	CN-US NAM
Bin1534	2	182.84	183.105	0.265513	106.551	CN-US NAM
Bin1535	2	183.105	183.184	0.079019	106.567	CN-US NAM
Bin1536	2	183.184	183.56	0.376112	106.575	CN-US NAM
Bin1537	2	183.56	183.853	0.292744	106.678	CN-US NAM
Bin1538	2	183.853	184.001	0.147656	111.099	CN-US NAM
Bin1539	2	184.001	184.106	0.105407	111.146	CN-US NAM
Bin1540	2	184.106	184.258	0.151963	111.305	CN-US NAM
Bin1541	2	184.258	184.646	0.387411	111.329	CN-US NAM
Bin1542	2	184.646	184.89	0.244297	111.345	CN-US NAM
Bin1543	2	184.89	185.013	0.123494	111.368	CN-US NAM
Bin1544	2	185.013	185.234	0.221027	111.456	CN-US NAM
Bin1545	2	185.234	185.37	0.135924	111.832	CN-US NAM
Bin1546	2	185.37	185.691	0.320763	111.856	CN-US NAM
Bin1547	2	185.691	185.769	0.077906	111.895	CN-US NAM
Bin1548	2	185.769	186.176	0.407208	112.648	CN-US NAM
Bin1549	2	186.176	186.198	0.021844	112.663	CN-US NAM
Bin1550	2	186.198	186.462	0.264035	112.775	CN-US NAM
Bin1551	2	186.462	186.789	0.327123	114.576	CN-US NAM
Bin1552	2	186.789	187.052	0.262933	114.608	CN-US NAM
Bin1553	2	187.052	187.124	0.071361	114.632	CN-US NAM
Bin1554	2	187.124	187.441	0.31792	114.783	CN-US NAM
Bin1555	2	187.441	187.635	0.193974	114.974	CN-US NAM
Bin1556	2	187.635	188.053	0.417929	114.99	CN-US NAM
Bin1557	2	188.053	188.153	0.099942	115.867	CN-US NAM
Bin1558	2	188.153	188.398	0.24421	115.875	CN-US NAM
Bin1559	2	188.398	188.527	0.129433	116.002	CN-US NAM
Bin1560	2	188.527	188.792	0.264845	116.01	CN-US NAM
Bin1561	2	188.792	188.9	0.107904	116.018	CN-US NAM
Bin1562	2	188.9	189.204	0.304105	116.402	CN-US NAM
Bin1563	2	189.204	189.309	0.105567	116.489	CN-US NAM
Bin1564	2	189.309	189.333	0.024071	116.497	CN-US NAM
Bin1565	2	189.333	189.498	0.164308	116.544	CN-US NAM
Bin1566	2	189.498	189.572	0.073968	116.552	CN-US NAM
Bin1567	2	189.572	189.633	0.06083	116.592	CN-US NAM
Bin1568	2	189.633	189.715	0.082053	116.663	CN-US NAM
Bin1569	2	189.715	189.839	0.124668	120.162	CN-US NAM
Bin1570	2	189.839	190.157	0.318019	120.225	CN-US NAM
Bin1571	2	190.157	191.111	0.953398	120.392	CN-US NAM
Bin1572	2	191.111	191.131	0.019982	120.567	CN-US NAM
Bin1573	2	191.131	191.44	0.309291	120.583	CN-US NAM
Bin1574	2	191.44	191.659	0.219132	120.607	CN-US NAM
Bin1575	2	191.659	192.234	0.574611	120.686	CN-US NAM
Bin1576	2	192.234	192.254	0.020388	120.742	CN-US NAM
Bin1577	2	192.254	192.432	0.178317	120.75	CN-US NAM
Bin1578	2	192.432	192.747	0.314513	121.618	CN-US NAM
Bin1579	2	192.747	193.206	0.458638	121.626	CN-US NAM
Bin1580	2	193.206	193.41	0.204359	121.65	CN-US NAM
Bin1581	2	193.41	193.501	0.091418	121.658	CN-US NAM
Bin1582	2	193.501	193.815	0.313914	121.857	CN-US NAM
Bin1583	2	193.815	193.842	0.026451	121.865	CN-US NAM
Bin1584	2	193.842	194.157	0.315343	121.928	CN-US NAM
Bin1585	2	194.157	194.48	0.322476	121.944	CN-US NAM
Bin1586	2	194.48	195.036	0.556788	122.031	CN-US NAM
Bin1587	2	195.036	195.524	0.487786	123.16	CN-US NAM
Bin1588	2	195.524	195.537	0.012574	123.192	CN-US NAM
Bin1589	2	195.537	195.739	0.202296	123.2	CN-US NAM
Bin1590	2	195.739	195.879	0.140304	123.359	CN-US NAM
Bin1591	2	195.879	196.292	0.413028	123.375	CN-US NAM
Bin1592	2	196.292	196.521	0.228477	123.414	CN-US NAM
Bin1593	2	196.521	196.867	0.346241	126.942	CN-US NAM
Bin1594	2	196.867	197.092	0.22519	126.966	CN-US NAM
Bin1595	2	197.092	197.209	0.117043	126.997	CN-US NAM
Bin1596	2	197.209	197.381	0.172109	127.045	CN-US NAM
Bin1597	2	197.381	197.596	0.214161	127.389	CN-US NAM
Bin1598	2	197.596	197.735	0.139571	127.444	CN-US NAM
Bin1599	2	197.735	197.823	0.088245	127.46	CN-US NAM
Bin1600	2	197.823	198.392	0.568233	127.468	CN-US NAM
Bin1601	2	198.392	198.718	0.326154	127.571	CN-US NAM
Bin1602	2	198.718	198.894	0.175935	127.579	CN-US NAM
Bin1603	2	198.894	199.166	0.272219	128.861	CN-US NAM
Bin1604	2	199.166	199.343	0.177562	128.956	CN-US NAM
Bin1605	2	199.343	199.455	0.111986	129.012	CN-US NAM
Bin1606	2	199.455	199.547	0.091724	129.02	CN-US NAM
Bin1607	2	199.547	200.085	0.537741	129.059	CN-US NAM
Bin1608	2	200.085	200.104	0.019226	129.091	CN-US NAM
Bin1609	2	200.104	200.891	0.786847	129.099	CN-US NAM
Bin1610	2	200.891	201.896	1.00477	129.25	CN-US NAM
Bin1611	2	201.896	202.157	0.260758	129.273	CN-US NAM
Bin1612	2	202.157	202.418	0.260997	129.48	CN-US NAM
Bin1613	2	202.418	202.729	0.311378	130.175	CN-US NAM
Bin1614	2	202.729	203.252	0.522807	130.199	CN-US NAM
Bin1615	2	203.252	203.589	0.337567	130.47	CN-US NAM
Bin1616	2	203.589	203.767	0.177326	130.613	CN-US NAM
Bin1617	2	203.767	203.945	0.178645	130.677	CN-US NAM
Bin1618	2	203.945	204.077	0.131893	130.692	CN-US NAM
Bin1619	2	204.077	204.167	0.089501	130.724	CN-US NAM
Bin1620	2	204.167	204.32	0.153511	130.764	CN-US NAM
Bin1621	2	204.32	204.555	0.234766	131.188	CN-US NAM
Bin1622	2	204.555	204.872	0.317288	131.276	CN-US NAM
Bin1623	2	204.872	205.035	0.162731	131.299	CN-US NAM
Bin1624	2	205.035	205.641	0.605845	134.368	CN-US NAM
Bin1625	2	205.641	205.798	0.157458	134.384	CN-US NAM
Bin1626	2	205.798	205.942	0.143876	134.423	CN-US NAM
Bin1627	2	205.942	206.054	0.111864	134.775	CN-US NAM
Bin1628	2	206.054	206.128	0.073876	134.831	CN-US NAM
Bin1629	2	206.128	206.217	0.089574	134.862	CN-US NAM
Bin1630	2	206.217	206.49	0.272715	134.878	CN-US NAM
Bin1631	2	206.49	206.625	0.135091	134.886	CN-US NAM
Bin1632	2	206.625	206.753	0.127985	134.934	CN-US NAM
Bin1633	2	206.753	206.891	0.137976	134.942	CN-US NAM
Bin1634	2	206.891	207.041	0.149669	134.949	CN-US NAM
Bin1635	2	207.041	207.227	0.186196	135.005	CN-US NAM
Bin1636	2	207.227	207.355	0.12844	135.045	CN-US NAM
Bin1637	2	207.355	207.401	0.045619	135.244	CN-US NAM
Bin1638	2	207.401	207.829	0.427976	135.267	CN-US NAM
Bin1639	2	207.829	207.961	0.132259	135.378	CN-US NAM
Bin1640	2	207.961	208.13	0.168639	136.239	CN-US NAM
Bin1641	2	208.13	208.357	0.227266	136.247	CN-US NAM
Bin1642	2	208.357	208.534	0.176755	136.278	CN-US NAM
Bin1643	2	208.534	208.882	0.348227	136.358	CN-US NAM
Bin1644	2	208.882	208.936	0.053954	136.366	CN-US NAM
Bin1645	2	208.936	208.974	0.038123	136.501	CN-US NAM
Bin1646	2	208.974	209.109	0.134562	136.509	CN-US NAM
Bin1647	2	209.109	209.277	0.168116	138.179	CN-US NAM
Bin1648	2	209.277	209.637	0.359741	138.25	CN-US NAM
Bin1649	2	209.637	209.997	0.360754	138.306	CN-US NAM
Bin1650	2	209.997	210.033	0.035095	138.314	CN-US NAM
Bin1651	2	210.033	210.06	0.027155	138.441	CN-US NAM
Bin1652	2	210.06	210.388	0.328614	138.449	CN-US NAM
Bin1653	2	210.388	210.623	0.234829	139.176	CN-US NAM
Bin1654	2	210.623	210.789	0.165597	139.24	CN-US NAM
Bin1655	2	210.789	210.96	0.171249	139.272	CN-US NAM
Bin1656	2	210.96	211.345	0.385158	139.279	CN-US NAM
Bin1657	2	211.345	211.496	0.150677	139.295	CN-US NAM
Bin1658	2	211.496	211.508	0.012266	139.303	CN-US NAM
Bin1659	2	211.508	211.659	0.150816	139.916	CN-US NAM
Bin1660	2	211.659	211.772	0.11257	139.939	CN-US NAM
Bin1661	2	211.772	212.239	0.467497	139.955	CN-US NAM
Bin1662	2	212.239	212.422	0.182706	140.003	CN-US NAM
Bin1663	2	212.422	212.527	0.105753	140.146	CN-US NAM
Bin1664	2	212.527	212.796	0.268475	145.612	CN-US NAM
Bin1665	2	212.796	213.161	0.364848	145.628	CN-US NAM
Bin1666	2	213.161	213.186	0.024718	145.66	CN-US NAM
Bin1667	2	213.186	213.307	0.121534	146.437	CN-US NAM
Bin1668	2	213.307	213.58	0.273422	146.445	CN-US NAM
Bin1669	2	213.58	213.801	0.220949	146.668	CN-US NAM
Bin1670	2	213.801	213.992	0.190867	146.708	CN-US NAM
Bin1671	2	213.992	214.078	0.085895	146.843	CN-US NAM
Bin1672	2	214.078	214.234	0.155354	146.851	CN-US NAM
Bin1673	2	214.234	214.66	0.42639	146.89	CN-US NAM
Bin1674	2	214.66	214.923	0.263299	147.033	CN-US NAM
Bin1675	2	214.923	214.95	0.027206	147.049	CN-US NAM
Bin1676	2	214.95	215.089	0.138784	147.686	CN-US NAM
Bin1677	2	215.089	215.284	0.195187	147.765	CN-US NAM
Bin1678	2	215.284	215.549	0.264375	147.805	CN-US NAM
Bin1679	2	215.549	215.946	0.397496	148.352	CN-US NAM
Bin1680	2	215.946	216.038	0.092207	148.36	CN-US NAM
Bin1681	2	216.038	216.191	0.15237	148.368	CN-US NAM
Bin1682	2	216.191	216.61	0.418825	148.447	CN-US NAM
Bin1683	2	216.61	216.684	0.074422	151.449	CN-US NAM
Bin1684	2	216.684	216.756	0.072234	151.457	CN-US NAM
Bin1685	2	216.756	216.848	0.091504	151.481	CN-US NAM
Bin1686	2	216.848	217.004	0.156472	151.505	CN-US NAM
Bin1687	2	217.004	217.343	0.338538	151.938	CN-US NAM
Bin1688	2	217.343	217.456	0.113635	152.129	CN-US NAM
Bin1689	2	217.456	217.65	0.193575	152.145	CN-US NAM
Bin1690	2	217.65	217.822	0.171538	152.248	CN-US NAM
Bin1691	2	217.822	218.219	0.397278	152.256	CN-US NAM
Bin1692	2	218.219	218.46	0.241291	152.303	CN-US NAM
Bin1693	2	218.46	218.638	0.178028	152.311	CN-US NAM
Bin1694	2	218.638	219.018	0.379561	152.319	CN-US NAM
Bin1695	2	219.018	219.156	0.13832	152.534	CN-US NAM
Bin1696	2	219.156	219.169	0.013241	152.582	CN-US NAM
Bin1697	2	219.169	219.39	0.220313	152.597	CN-US NAM
Bin1698	2	219.39	219.553	0.163016	152.621	CN-US NAM
Bin1699	2	219.553	219.66	0.10704	152.629	CN-US NAM
Bin1700	2	219.66	219.728	0.067883	152.653	CN-US NAM
Bin1701	2	219.728	219.902	0.174072	152.7	CN-US NAM
Bin1702	2	219.902	220.144	0.241884	155.987	CN-US NAM
Bin1703	2	220.144	220.232	0.088183	156.011	CN-US NAM
Bin1704	2	220.232	220.447	0.214826	156.202	CN-US NAM
Bin1705	2	220.447	220.624	0.177298	156.21	CN-US NAM
Bin1706	2	220.624	220.726	0.101901	156.242	CN-US NAM
Bin1707	2	220.726	220.879	0.152817	156.417	CN-US NAM
Bin1708	2	220.879	221.651	0.772008	156.472	CN-US NAM
Bin1709	2	221.651	221.754	0.103234	156.488	CN-US NAM
Bin1710	2	221.754	222.266	0.511923	156.496	CN-US NAM
Bin1711	2	222.266	222.435	0.169255	156.567	CN-US NAM
Bin1712	2	222.435	222.648	0.213046	156.575	CN-US NAM
Bin1713	2	222.648	222.705	0.057304	156.774	CN-US NAM
Bin1714	2	222.705	222.731	0.025862	156.814	CN-US NAM
Bin1715	2	222.731	222.962	0.231001	156.83	CN-US NAM
Bin1716	2	222.962	223.185	0.222345	158.37	CN-US NAM
Bin1717	2	223.185	223.283	0.098753	158.377	CN-US NAM
Bin1718	2	223.283	223.397	0.113269	158.481	CN-US NAM
Bin1719	2	223.397	223.589	0.192295	158.489	CN-US NAM
Bin1720	2	223.589	223.632	0.043462	158.496	CN-US NAM
Bin1721	2	223.632	223.793	0.160274	158.52	CN-US NAM
Bin1722	2	223.793	223.943	0.150032	158.568	CN-US NAM
Bin1723	2	223.943	224.174	0.231767	159.221	CN-US NAM
Bin1724	2	224.174	224.233	0.058195	159.237	CN-US NAM
Bin1725	2	224.233	224.34	0.107905	159.308	CN-US NAM
Bin1726	2	224.34	224.536	0.195928	159.316	CN-US NAM
Bin1727	2	224.536	224.905	0.3683	159.668	CN-US NAM
Bin1728	2	224.905	225.158	0.252939	159.795	CN-US NAM
Bin1729	2	225.158	225.362	0.204477	159.803	CN-US NAM
Bin1730	2	225.362	225.529	0.166485	159.827	CN-US NAM
Bin1731	2	225.529	225.537	0.00868	159.859	CN-US NAM
Bin1732	2	225.537	225.679	0.141353	160.066	CN-US NAM
Bin1733	2	225.679	225.857	0.178559	160.074	CN-US NAM
Bin1734	2	225.857	226.323	0.466056	160.121	CN-US NAM
Bin1735	2	226.323	226.377	0.053432	160.36	CN-US NAM
Bin1736	2	226.377	226.419	0.042306	160.368	CN-US NAM
Bin1737	2	226.419	226.45	0.030834	161.744	CN-US NAM
Bin1738	2	226.45	226.698	0.247689	161.752	CN-US NAM
Bin1739	2	226.698	228.046	1.34846	161.792	CN-US NAM
Bin1740	2	228.046	228.8	0.754437	162.031	CN-US NAM
Bin1741	2	228.8	228.87	0.069973	162.039	CN-US NAM
Bin1742	2	228.87	228.984	0.114103	162.118	CN-US NAM
Bin1743	2	228.984	229.12	0.135199	162.126	CN-US NAM
Bin1744	2	229.12	229.298	0.178412	164.913	CN-US NAM
Bin1745	2	229.298	229.45	0.152304	164.929	CN-US NAM
Bin1746	2	229.45	229.919	0.468124	164.985	CN-US NAM
Bin1747	2	229.919	230.388	0.469059	165.016	CN-US NAM
Bin1748	2	230.388	230.619	0.231402	165.064	CN-US NAM
Bin1749	2	230.619	230.867	0.247924	165.783	CN-US NAM
Bin1750	2	230.867	230.881	0.014421	165.791	CN-US NAM
Bin1751	2	230.881	230.941	0.060098	165.823	CN-US NAM
Bin1752	2	230.941	231.238	0.296607	166.118	CN-US NAM
Bin1753	2	231.238	231.359	0.121025	166.134	CN-US NAM
Bin1754	2	231.359	232.001	0.641451	166.189	CN-US NAM
Bin1755	2	232.001	232.18	0.179861	166.317	CN-US NAM
Bin1756	2	232.18	232.266	0.085473	166.332	CN-US NAM
Bin1757	2	232.266	232.359	0.093063	166.34	CN-US NAM
Bin1758	2	232.359	232.381	0.022302	169.887	CN-US NAM
Bin1759	2	232.381	232.482	0.101213	169.903	CN-US NAM
Bin1760	2	232.482	232.584	0.101467	170.223	CN-US NAM
Bin1761	2	232.584	232.715	0.131479	170.246	CN-US NAM
Bin1762	2	232.715	232.877	0.161276	170.326	CN-US NAM
Bin1763	2	232.877	232.987	0.110856	170.421	CN-US NAM
Bin1764	2	232.987	233.11	0.122202	170.572	CN-US NAM
Bin1765	2	233.11	233.425	0.315429	170.948	CN-US NAM
Bin1766	2	233.425	233.48	0.055374	170.996	CN-US NAM
Bin1767	2	233.48	233.585	0.104637	171.003	CN-US NAM
Bin1768	2	233.585	233.628	0.042501	174.903	CN-US NAM
Bin1769	2	233.628	233.673	0.045152	175.174	CN-US NAM
Bin1770	2	233.673	233.738	0.065158	175.19	CN-US NAM
Bin1771	2	233.738	233.907	0.169086	175.413	CN-US NAM
Bin1772	2	233.907	234.03	0.123257	175.492	CN-US NAM
Bin1773	2	234.03	234.096	0.066156	175.5	CN-US NAM
Bin1774	2	234.096	234.112	0.015068	175.508	CN-US NAM
Bin1775	2	234.112	234.228	0.116838	175.564	CN-US NAM
Bin1776	2	234.228	234.405	0.176321	175.819	CN-US NAM
Bin1777	2	234.405	234.433	0.028793	175.866	CN-US NAM
Bin1778	2	234.433	234.531	0.098003	176.421	CN-US NAM
Bin1779	2	234.531	234.706	0.17473	176.437	CN-US NAM
Bin1780	2	234.706	234.796	0.090065	176.493	CN-US NAM
Bin1781	2	234.796	235.055	0.259165	176.732	CN-US NAM
Bin1782	2	235.055	235.345	0.289481	180.562	CN-US NAM
Bin1783	2	235.345	235.426	0.080915	180.57	CN-US NAM
Bin1784	2	235.426	235.433	0.006726	180.578	CN-US NAM
Bin1785	2	235.433	235.803	0.370222	180.586	CN-US NAM
Bin1786	2	235.803	235.919	0.116359	180.594	CN-US NAM
Bin1787	2	235.919	236.282	0.36252	180.673	CN-US NAM
Bin1788	2	236.282	236.351	0.069142	180.84	CN-US NAM
Bin1789	2	236.351	236.61	0.258743	180.88	CN-US NAM
Bin1790	2	236.61	236.973	0.363708	180.888	CN-US NAM
Bin1791	3	0	1.55581	1.55581	1.03721	CN-US NAM
Bin1792	3	1.55581	1.56335	0.00754	1.04512	CN-US NAM
Bin1793	3	1.56335	1.62869	0.065337	1.05304	CN-US NAM
Bin1794	3	1.62869	1.71173	0.083038	1.06887	CN-US NAM
Bin1795	3	1.71173	1.84571	0.133984	1.16409	CN-US NAM
Bin1796	3	1.84571	1.88172	0.036011	1.17993	CN-US NAM
Bin1797	3	1.88172	1.97592	0.094201	1.18784	CN-US NAM
Bin1798	3	1.97592	1.99943	0.023503	1.20367	CN-US NAM
Bin1799	3	1.99943	2.06126	0.061834	1.36268	CN-US NAM
Bin1800	3	2.06126	2.13065	0.069384	1.3706	CN-US NAM
Bin1801	3	2.13065	2.60663	0.475986	2.67813	CN-US NAM
Bin1802	3	2.60663	2.62412	0.017488	2.70981	CN-US NAM
Bin1803	3	2.62412	2.67924	0.055118	2.78118	CN-US NAM
Bin1804	3	2.67924	2.75869	0.079448	3.4018	CN-US NAM
Bin1805	3	2.75869	2.81222	0.053532	3.44141	CN-US NAM
Bin1806	3	2.81222	2.87878	0.066559	3.69656	CN-US NAM
Bin1807	3	2.87878	2.9409	0.062126	3.71239	CN-US NAM
Bin1808	3	2.9409	3.10721	0.166307	3.75993	CN-US NAM
Bin1809	3	3.10721	3.11657	0.009358	3.76785	CN-US NAM
Bin1810	3	3.11657	3.42823	0.311664	3.88696	CN-US NAM
Bin1811	3	3.42823	3.47157	0.043342	4.11	CN-US NAM
Bin1812	3	3.47157	3.50025	0.028671	5.97336	CN-US NAM
Bin1813	3	3.50025	3.54937	0.049127	5.98127	CN-US NAM
Bin1814	3	3.54937	3.69286	0.143485	6.21233	CN-US NAM
Bin1815	3	3.69286	3.8218	0.128939	6.22025	CN-US NAM
Bin1816	3	3.8218	3.88751	0.065717	6.40324	CN-US NAM
Bin1817	3	3.88751	3.91293	0.025417	6.41115	CN-US NAM
Bin1818	3	3.91293	4.14699	0.234063	6.46663	CN-US NAM
Bin1819	3	4.14699	4.33231	0.185317	6.48246	CN-US NAM
Bin1820	3	4.33231	4.5403	0.207989	6.56178	CN-US NAM
Bin1821	3	4.5403	4.65549	0.115193	6.89746	CN-US NAM
Bin1822	3	4.65549	4.70385	0.048357	6.93707	CN-US NAM
Bin1823	3	4.70385	4.71372	0.009874	6.94498	CN-US NAM
Bin1824	3	4.71372	4.75298	0.03926	8.0655	CN-US NAM
Bin1825	3	4.75298	4.86195	0.108963	8.07341	CN-US NAM
Bin1826	3	4.86195	4.89561	0.03366	8.09717	CN-US NAM
Bin1827	3	4.89561	5.32165	0.426044	8.17648	CN-US NAM
Bin1828	3	5.32165	5.42854	0.106887	8.64183	CN-US NAM
Bin1829	3	5.42854	5.56579	0.137254	8.68144	CN-US NAM
Bin1830	3	5.56579	5.77649	0.2107	8.80852	CN-US NAM
Bin1831	3	5.77649	5.78632	0.00983	8.87194	CN-US NAM
Bin1832	3	5.78632	5.84643	0.060109	8.87986	CN-US NAM
Bin1833	3	5.84643	5.98797	0.141543	9.27214	CN-US NAM
Bin1834	3	5.98797	6.29326	0.305292	11.4382	CN-US NAM
Bin1835	3	6.29326	6.42654	0.133275	11.454	CN-US NAM
Bin1836	3	6.42654	6.66092	0.234383	11.661	CN-US NAM
Bin1837	3	6.66092	6.6771	0.016174	11.6927	CN-US NAM
Bin1838	3	6.6771	6.92617	0.249076	11.8277	CN-US NAM
Bin1839	3	6.92617	6.96423	0.038059	11.8515	CN-US NAM
Bin1840	3	6.96423	7.21266	0.248428	17.5123	CN-US NAM
Bin1841	3	7.21266	7.60443	0.391774	17.5281	CN-US NAM
Bin1842	3	7.60443	7.93728	0.332843	17.5598	CN-US NAM
Bin1843	3	7.93728	8.12105	0.183769	17.6312	CN-US NAM
Bin1844	3	8.12105	8.20848	0.087436	17.8222	CN-US NAM
Bin1845	3	8.20848	8.30074	0.092262	17.838	CN-US NAM
Bin1846	3	8.30074	8.88135	0.580608	18.6818	CN-US NAM
Bin1847	3	8.88135	9.06534	0.183987	18.777	CN-US NAM
Bin1848	3	9.06534	9.32327	0.25793	18.8008	CN-US NAM
Bin1849	3	9.32327	9.37955	0.056278	19.1607	CN-US NAM
Bin1850	3	9.37955	9.45034	0.070789	19.1686	CN-US NAM
Bin1851	3	9.45034	9.57863	0.128297	19.2003	CN-US NAM
Bin1852	3	9.57863	9.80301	0.224378	19.3274	CN-US NAM
Bin1853	3	9.80301	9.93574	0.132728	19.367	CN-US NAM
Bin1854	3	9.93574	10.2213	0.285519	19.3828	CN-US NAM
Bin1855	3	10.2213	10.2707	0.049477	19.3907	CN-US NAM
Bin1856	3	10.2707	10.464	0.193284	19.7425	CN-US NAM
Bin1857	3	10.464	10.5139	0.049838	19.7901	CN-US NAM
Bin1858	3	10.5139	10.6848	0.170945	21.0039	CN-US NAM
Bin1859	3	10.6848	10.9354	0.250568	21.0514	CN-US NAM
Bin1860	3	10.9354	11.2097	0.274349	21.0593	CN-US NAM
Bin1861	3	11.2097	11.6506	0.440834	21.2984	CN-US NAM
Bin1862	3	11.6506	12.1321	0.481525	21.3459	CN-US NAM
Bin1863	3	12.1321	12.5255	0.393414	21.3618	CN-US NAM
Bin1864	3	12.5255	12.9304	0.404859	32.01	CN-US NAM
Bin1865	3	12.9304	13.2052	0.274872	32.0496	CN-US NAM
Bin1866	3	13.2052	13.271	0.06581	32.0575	CN-US NAM
Bin1867	3	13.271	13.4844	0.213367	32.3367	CN-US NAM
Bin1868	3	13.4844	13.5387	0.05426	32.4479	CN-US NAM
Bin1869	3	13.5387	13.6839	0.145289	32.4558	CN-US NAM
Bin1870	3	13.6839	13.7192	0.035242	32.4716	CN-US NAM
Bin1871	3	13.7192	14.9302	1.21104	32.551	CN-US NAM
Bin1872	3	14.9302	15.0499	0.119715	32.5747	CN-US NAM
Bin1873	3	15.0499	15.171	0.121098	33.4018	CN-US NAM
Bin1874	3	15.171	15.2301	0.059014	33.4098	CN-US NAM
Bin1875	3	15.2301	16.0315	0.801433	33.505	CN-US NAM
Bin1876	3	16.0315	16.424	0.392524	33.5367	CN-US NAM
Bin1877	3	16.424	16.5686	0.144599	33.5446	CN-US NAM
Bin1878	3	16.5686	16.6559	0.087325	33.5604	CN-US NAM
Bin1879	3	16.6559	17.1821	0.526195	33.6636	CN-US NAM
Bin1880	3	17.1821	17.2854	0.103218	33.6953	CN-US NAM
Bin1881	3	17.2854	17.4327	0.147388	33.7032	CN-US NAM
Bin1882	3	17.4327	17.8239	0.391175	33.7269	CN-US NAM
Bin1883	3	17.8239	18.1839	0.35994	36.3938	CN-US NAM
Bin1884	3	18.1839	18.4343	0.250445	36.4811	CN-US NAM
Bin1885	3	18.4343	18.8186	0.384326	36.5604	CN-US NAM
Bin1886	3	18.8186	19.1652	0.346567	36.5762	CN-US NAM
Bin1887	3	19.1652	19.4828	0.317638	36.5841	CN-US NAM
Bin1888	3	19.4828	19.655	0.172196	36.6237	CN-US NAM
Bin1889	3	19.655	19.6674	0.012395	36.6951	CN-US NAM
Bin1890	3	19.6674	19.7539	0.086522	36.703	CN-US NAM
Bin1891	3	19.7539	19.9396	0.185615	36.9903	CN-US NAM
Bin1892	3	19.9396	19.9659	0.026386	36.9982	CN-US NAM
Bin1893	3	19.9659	20.3068	0.340836	37.0299	CN-US NAM
Bin1894	3	20.3068	20.3861	0.079333	37.2049	CN-US NAM
Bin1895	3	20.3861	20.5339	0.147764	37.2128	CN-US NAM
Bin1896	3	20.5339	20.704	0.170086	37.2207	CN-US NAM
Bin1897	3	20.704	21.2603	0.556376	37.2286	CN-US NAM
Bin1898	3	21.2603	21.4007	0.140317	37.2524	CN-US NAM
Bin1899	3	21.4007	21.4248	0.024112	39.1246	CN-US NAM
Bin1900	3	21.4248	21.5626	0.137873	39.1404	CN-US NAM
Bin1901	3	21.5626	21.6799	0.117271	39.1483	CN-US NAM
Bin1902	3	21.6799	21.8563	0.176385	39.1563	CN-US NAM
Bin1903	3	21.8563	22.1562	0.299906	39.2356	CN-US NAM
Bin1904	3	22.1562	22.3433	0.187061	39.2435	CN-US NAM
Bin1905	3	22.3433	22.382	0.038732	39.2831	CN-US NAM
Bin1906	3	22.382	22.5708	0.188789	39.8545	CN-US NAM
Bin1907	3	22.5708	22.6836	0.112859	40.0056	CN-US NAM
Bin1908	3	22.6836	22.9571	0.273482	40.0293	CN-US NAM
Bin1909	3	22.9571	23.0773	0.120139	40.2123	CN-US NAM
Bin1910	3	23.0773	23.1021	0.024812	40.2202	CN-US NAM
Bin1911	3	23.1021	23.1752	0.073138	40.2678	CN-US NAM
Bin1912	3	23.1752	23.8429	0.667668	40.2757	CN-US NAM
Bin1913	3	23.8429	23.9563	0.113451	40.3153	CN-US NAM
Bin1914	3	23.9563	24.4752	0.518819	40.3232	CN-US NAM
Bin1915	3	24.4752	25.1235	0.648385	40.3628	CN-US NAM
Bin1916	3	25.1235	25.9151	0.791543	41.9895	CN-US NAM
Bin1917	3	25.9151	26.1009	0.185789	42.1645	CN-US NAM
Bin1918	3	26.1009	26.3089	0.208018	42.2279	CN-US NAM
Bin1919	3	26.3089	27.5508	1.24188	42.2437	CN-US NAM
Bin1920	3	27.5508	28.1402	0.589413	42.3549	CN-US NAM
Bin1921	3	28.1402	28.3339	0.193736	42.3707	CN-US NAM
Bin1922	3	28.3339	28.6105	0.27658	42.3866	CN-US NAM
Bin1923	3	28.6105	28.638	0.027471	42.7951	CN-US NAM
Bin1924	3	28.638	29.0089	0.370906	42.803	CN-US NAM
Bin1925	3	29.0089	29.576	0.56709	42.8346	CN-US NAM
Bin1926	3	29.576	29.6118	0.035844	42.8822	CN-US NAM
Bin1927	3	29.6118	30.0081	0.396317	42.8901	CN-US NAM
Bin1928	3	30.0081	30.0467	0.038557	42.898	CN-US NAM
Bin1929	3	30.0467	30.9222	0.875566	42.9773	CN-US NAM
Bin1930	3	30.9222	31.5552	0.632961	44.3963	CN-US NAM
Bin1931	3	31.5552	32.0296	0.474343	44.5953	CN-US NAM
Bin1932	3	32.0296	32.2365	0.206946	44.6588	CN-US NAM
Bin1933	3	32.2365	33.0591	0.82259	44.6746	CN-US NAM
Bin1934	3	33.0591	33.9718	0.912663	44.7539	CN-US NAM
Bin1935	3	33.9718	34.4409	0.469191	44.7697	CN-US NAM
Bin1936	3	34.4409	35.0268	0.585853	44.8173	CN-US NAM
Bin1937	3	35.0268	35.4937	0.466862	44.9045	CN-US NAM
Bin1938	3	35.4937	35.7452	0.251589	45.3293	CN-US NAM
Bin1939	3	35.7452	36.2166	0.47138	45.3372	CN-US NAM
Bin1940	3	36.2166	37.0906	0.874007	45.353	CN-US NAM
Bin1941	3	37.0906	37.3525	0.261835	45.3847	CN-US NAM
Bin1942	3	37.3525	37.8287	0.476222	45.6801	CN-US NAM
Bin1943	3	37.8287	38.6649	0.836223	45.7435	CN-US NAM
Bin1944	3	38.6649	39.4762	0.811303	45.7672	CN-US NAM
Bin1945	3	39.4762	40.0638	0.587628	45.7751	CN-US NAM
Bin1946	3	40.0638	40.446	0.38216	45.8386	CN-US NAM
Bin1947	3	40.446	41.1347	0.688692	45.8544	CN-US NAM
Bin1948	3	41.1347	41.2413	0.106631	45.9576	CN-US NAM
Bin1949	3	41.2413	42.8649	1.62357	45.9655	CN-US NAM
Bin1950	3	42.8649	43.3587	0.49376	46.013	CN-US NAM
Bin1951	3	43.3587	43.6585	0.299867	46.0844	CN-US NAM
Bin1952	3	43.6585	43.9304	0.27186	46.7132	CN-US NAM
Bin1953	3	43.9304	44.6717	0.741327	46.7212	CN-US NAM
Bin1954	3	44.6717	45.0478	0.376127	46.7291	CN-US NAM
Bin1955	3	45.0478	46.1765	1.12866	46.8243	CN-US NAM
Bin1956	3	46.1765	47.0745	0.89795	46.8798	CN-US NAM
Bin1957	3	47.0745	47.8319	0.75744	46.8877	CN-US NAM
Bin1958	3	47.8319	47.8464	0.014501	46.8956	CN-US NAM
Bin1959	3	47.8464	48.4935	0.647128	47.0227	CN-US NAM
Bin1960	3	48.4935	49.0551	0.561544	47.0385	CN-US NAM
Bin1961	3	49.0551	49.5626	0.507495	47.094	CN-US NAM
Bin1962	3	49.5626	50.6047	1.04212	47.535	CN-US NAM
Bin1963	3	50.6047	51.2885	0.683821	47.5429	CN-US NAM
Bin1964	3	51.2885	52.2428	0.954267	47.5746	CN-US NAM
Bin1965	3	52.2428	52.6357	0.392976	47.6539	CN-US NAM
Bin1966	3	52.6357	53.7409	1.10516	47.6697	CN-US NAM
Bin1967	3	53.7409	54.1757	0.434805	47.6855	CN-US NAM
Bin1968	3	54.1757	55.3075	1.13181	49.2601	CN-US NAM
Bin1969	3	55.3075	55.8019	0.49438	49.2759	CN-US NAM
Bin1970	3	55.8019	56.4768	0.67487	49.2838	CN-US NAM
Bin1971	3	56.4768	56.9001	0.423317	49.395	CN-US NAM
Bin1972	3	56.9001	57.0834	0.183267	49.4029	CN-US NAM
Bin1973	3	57.0834	57.1458	0.062427	49.4504	CN-US NAM
Bin1974	3	57.1458	57.3919	0.246143	49.4583	CN-US NAM
Bin1975	3	57.3919	57.6589	0.266964	49.4663	CN-US NAM
Bin1976	3	57.6589	58.5339	0.874966	49.4742	CN-US NAM
Bin1977	3	58.5339	58.711	0.177172	50.0866	CN-US NAM
Bin1978	3	58.711	58.8794	0.168327	50.1103	CN-US NAM
Bin1979	3	58.8794	59.3255	0.446157	50.1183	CN-US NAM
Bin1980	3	59.3255	60.5711	1.24554	50.1341	CN-US NAM
Bin1981	3	60.5711	60.6436	0.072582	50.3411	CN-US NAM
Bin1982	3	60.6436	60.8385	0.194823	50.3569	CN-US NAM
Bin1983	3	60.8385	61.4014	0.562905	50.3648	CN-US NAM
Bin1984	3	61.4014	62.3569	0.955547	50.3886	CN-US NAM
Bin1985	3	62.3569	63.1438	0.786905	50.4044	CN-US NAM
Bin1986	3	63.1438	63.5284	0.384577	50.4282	CN-US NAM
Bin1987	3	63.5284	64.8192	1.29084	50.4837	CN-US NAM
Bin1988	3	64.8192	65.7182	0.898996	50.5392	CN-US NAM
Bin1989	3	65.7182	66.1094	0.391152	50.5471	CN-US NAM
Bin1990	3	66.1094	67.1836	1.0742	50.555	CN-US NAM
Bin1991	3	67.1836	67.6927	0.50914	50.5629	CN-US NAM
Bin1992	3	67.6927	68.5923	0.899607	50.7779	CN-US NAM
Bin1993	3	68.5923	69.9528	1.36045	50.7937	CN-US NAM
Bin1994	3	69.9528	70.6609	0.708111	50.8651	CN-US NAM
Bin1995	3	70.6609	73.2099	2.549	50.8809	CN-US NAM
Bin1996	3	73.2099	74.1393	0.92943	50.9047	CN-US NAM
Bin1997	3	74.1393	75.5001	1.36074	50.9205	CN-US NAM
Bin1998	3	75.5001	76.1392	0.639103	50.9284	CN-US NAM
[truncated: 4,240 more rows]
