# Supplementary material for: Construction of high-quality recombination maps with low-coverage genomic sequencing for joint linkage analysis in maize
Source: BMC Biol. 2015 Sep 21;13:78. doi: 10.1186/s12915-015-0187-4 (PMC4578237; doi:10.1186/s12915-015-0187-4)
Supplement: Additional file 9: Table S7. — Phenotypic data for days to tasseling in six environments for the CN-NAM population. (XLSX 193 kb) [file 12915_2015_187_MOESM9_ESM.xlsx]

## Sheet: Table S7
Table S7. Phenotypic data for days to tasseling in six environments for CN-NAM.
Taxa	Replication	2009Beijing	2009Xinxiang	2009Urumqi	2010Beijing	2010Xinxiang	2010Urumqi
A1	1	67	67	90	77	51	81
A1	2	63	65	83	67	53	81
A2	1	64	61	91	63	52	78
A2	2	63	64	99	67	52	79
A3	1	68	68	87	70	54	79
A3	2	68	69	90	69	58	78
A4	1	68	66	87	63	54	79
A4	2	63	67	85	67	55	85
A5	1	70	70	96	75	58	87
A5	2	74	69	87	73	58	81
A6	1	70	69	91	71	55	83
A6	2	68	69	86	69	57	79
A7	1	68	68	94	74	55	83
A7	2	68	69	90	71	57	79
A8	1	64	66	87	66	53	81
A8	2	66	66	86	63	56	74
A9	1	65	66	88	68	53	79
A9	2	67	66	83	65	56	81
A10	1	69	69	91	74	58	86
A10	2	72	68	86	73	58	79
A13	1	68	68	NaN	71	53	76
A13	2	76	67	87	62	57	78
A14	1	65	71	92	73	61	78
A14	2	68	71	87	75	61	79
A15	1	72	72	95	75	60	84
A15	2	72	70	91	73	59	78
A16	1	67	67	92	67	57	83
A16	2	66	67	86	65	56	72
A17	1	67	70	92	71	59	84
A17	2	68	69	90	70	56	78
A18	1	70	69	98	71	56	NaN
A18	2	78	66	89	75	56	78
A19	1	71	72	94	71	57	84
A19	2	76	69	82	73	56	77
A21	1	68	66	NaNN	68	51	79
A21	2	66	66	82	76	55	69
A22	1	68	68	91	69	57	NaN
A22	2	68	70	86	69	55	77
A23	1	63	68	NaN	63	57	79
A23	2	66	67	87	63	56	72
A24	1	68	68	94	69	57	93
A24	2	74	69	91	71	60	81
A26	1	70	70	98	68	56	85
A26	2	69	71	95	74	58	81
A27	1	65	69	89	69	54	76
A27	2	67	70	86	68	57	75
A28	1	64	68	91	71	54	78
A28	2	67	67	91	70	56	72
A30	1	66	73	94	70	58	81
A30	2	68	71	90	71	61	78
A31	1	69	NaN	88	75	57	78
A31	2	67	69	90	68	55	77
A32	1	63	67	87	68	51	80
A32	2	65	66	95	68	52	72
A33	1	67	65	87	69	53	79
A33	2	68	67	94	69	53	70
A35	1	67	70	90	68	57	81
A35	2	68	69	90	69	58	77
A36	1	67	70	91	63	55	78
A36	2	67	67	86	75	54	77
A37	1	67	68	87	62	53	79
A37	2	65	71	90	62	53	71
A38	1	65	68	93	72	54	79
A38	2	68	69	91	76	54	78
A39	1	65	75	91	69	58	79
A39	2	68	71	NaN	NaN	58	83
A40	1	72	72	96	75	58	87
A40	2	70	72	97	72	60	86
A42	1	69	69	88	74	58	79
A42	2	68	70	91	75	59	79
A43	1	65	66	NaN	69	52	81
A43	2	66	67	90	69	52	72
A44	1	65	67	91	61	48	79
A44	2	66	66	93	64	51	75
A45	1	68	68	87	72	57	81
A45	2	66	71	94	71	58	78
A46	1	71	68	NaN	75	54	79
A46	2	66	69	91	72	55	78
A47	1	67	68	85	72	57	77
A47	2	66	69	NaN	66	57	75
A48	1	65	66	85	62	52	78
A48	2	63	67	89	67	52	78
A49	1	68	66	84	69	53	85
A49	2	68	69	95	71	55	78
A50	1	64	68	91	70	57	81
A50	2	74	68	95	73	55	84
A51	1	64	67	83	69	52	71
A51	2	66	67	85	62	54	77
A52	1	76	75	91	78	61	79
A52	2	69	72	NaN	76	60	81
A53	1	62	68	85	66	54	72
A53	2	63	69	95	61	55	75
A54	1	65	71	85	70	55	71
A54	2	63	70	87	65	58	75
A55	1	69	68	91	73	57	78
A55	2	68	68	98	69	57	81
A56	1	65	66	91	70	54	79
A56	2	68	69	NaN	74	55	75
A57	1	69	68	90	66	54	81
A57	2	68	71	96	72	56	76
A58	1	69	66	90	74	55	79
A58	2	68	67	89	65	56	78
A59	1	65	71	87	64	57	79
A59	2	67	70	84	65	58	74
A60	1	64	66	83	72	54	78
A60	2	66	67	85	62	56	70
A61	1	65	68	88	70	54	80
A61	2	66	68	95	62	56	81
A62	1	63	66	89	67	57	78
A62	2	65	67	85	61	56	78
A63	1	63	65	83	63	50	73
A63	2	63	65	83	61	53	69
A64	1	65	66	87	66	54	78
A64	2	63	67	91	62	54	75
A65	1	64	65	82	66	51	73
A65	2	66	66	NaN	58	56	77
A66	1	62	65	91	61	52	NaN
A66	2	63	69	81	59	55	69
A67	1	65	68	91	61	52	78
A67	2	67	71	88	61	55	70
A68	1	69	70	91	74	57	78
A68	2	66	72	86	68	59	78
A69	1	63	69	90	63	55	80
A69	2	63	70	90	67	56	71
A70	1	65	66	84	69	53	79
A70	2	68	67	84	65	56	76
A71	1	63	68	NaN	65	54	77
A71	2	63	67	83	61	56	75
A72	1	68	66	84	68	55	73
A72	2	66	67	81	65	56	72
A74	1	62	64	84	71	52	75
A74	2	63	66	84	61	52	81
A75	1	63	66	87	74	51	75
A75	2	67	65	85	68	54	75
A76	1	69	68	87	77	57	79
A76	2	68	69	89	75	59	83
A77	1	62	64	85	74	52	86
A77	2	63	66	83	58	52	72
A79	1	68	68	90	75	57	83
A79	2	63	69	82	64	59	78
A80	1	70	68	90	77	58	83
A80	2	66	71	85	71	59	84
A83	1	69	72	90	NaN	57	82
A83	2	65	NaN	86	71	60	78
A85	1	69	70	87	74	57	82
A85	2	66	73	85	73	60	79
A86	1	69	69	90	71	57	NaN
A86	2	68	71	87	71	60	76
A88	1	63	64	81	71	52	78
A88	2	64	64	82	61	52	76
A89	1	68	69	90	NaN	57	86
A89	2	66	70	86	67	57	81
A90	1	68	68	80	73	58	74
A90	2	64	67	86	66	59	71
A91	1	70	70	93	73	55	78
A91	2	68	71	94	67	58	74
A92	1	69	68	90	80	56	78
A92	2	68	70	95	67	60	78
A93	1	70	68	81	71	53	79
A93	2	66	69	85	65	56	75
A94	1	63	64	82	65	52	79
A94	2	64	65	84	62	55	71
A95	1	63	63	88	66	51	71
A95	2	61	64	80	59	52	69
A96	1	63	68	83	68	53	78
A96	2	63	68	83	61	55	71
A97	1	70	68	83	72	57	79
A97	2	69	70	89	66	56	78
A98	1	72	70	83	73	56	78
A98	2	66	71	83	70	60	78
A99	1	70	70	83	73	58	81
A99	2	64	69	85	67	60	74
A100	1	69	70	98	73	58	84
A100	2	68	70	90	73	60	81
A102	1	68	70	NaN	74	58	81
A102	2	65	72	83	66	60	77
A103	1	68	69	87	69	52	86
A103	2	66	67	97	63	54	78
A104	1	69	66	88	66	52	84
A104	2	65	66	89	65	54	78
A105	1	69	68	NaN	78	54	78
A105	2	67	69	89	67	59	78
A106	1	64	68	87	74	57	85
A106	2	66	69	86	63	58	78
A107	1	63	67	82	63	54	76
A107	2	65	66	86	61	52	77
A108	1	63	67	84	72	52	84
A108	2	66	69	83	63	52	76
A109	1	68	66	85	NaN	54	78
A109	2	65	67	86	67	52	75
A110	1	64	68	81	70	54	84
A110	2	65	67	84	62	54	78
A111	1	65	68	85	71	52	81
A111	2	65	68	84	69	57	71
A112	1	72	72	NaN	80	61	NaN
A112	2	68	71	89	73	60	NaN
A113	1	69	68	91	74	58	NaN
A113	2	69	69	91	73	60	81
A114	1	70	69	90	72	57	81
A114	2	66	69	89	69	55	81
A115	1	68	67	97	68	52	79
A115	2	66	67	83	65	56	77
A116	1	70	68	92	71	52	84
A116	2	67	65	89	66	54	76
A117	1	74	70	NaN	75	54	84
A117	2	68	71	85	69	58	79
A118	1	64	66	NaN	75	57	88
A118	2	68	69	82	63	57	78
A120	1	65	66	98	66	52	79
A120	2	67	66	89	62	56	79
A121	1	65	67	98	65	54	79
A121	2	68	68	81	65	56	82
A122	1	69	68	91	67	54	83
A122	2	67	69	89	65	56	78
A123	1	68	66	90	65	53	83
A123	2	65	65	89	69	55	84
A124	1	63	66	88	63	52	81
A124	2	64	66	86	61	55	75
A125	1	71	68	92	71	53	81
A125	2	68	67	89	65	57	78
A126	1	64	63	90	65	57	81
A126	2	65	66	85	72	58	78
A127	1	63	66	87	63	51	77
A127	2	63	67	81	70	55	75
A128	1	64	68	98	66	55	78
A128	2	65	69	89	63	58	77
A129	1	70	69	99	71	58	88
A129	2	68	71	90	73	59	81
A130	1	69	65	92	69	53	79
A130	2	66	66	82	65	56	75
A131	1	64	63	84	60	51	84
A131	2	63	65	81	61	53	72
A132	1	68	68	90	66	55	83
A132	2	65	69	81	66	59	77
A133	1	69	66	NaN	73	57	NaN
A133	2	66	65	83	70	61	78
A134	1	69	68	93	73	58	81
A134	2	66	71	91	69	60	78
A135	1	69	68	94	74	57	92
A135	2	68	69	94	65	59	80
A136	1	72	68	96	76	57	83
A136	2	69	71	95	69	61	84
A138	1	69	69	94	75	55	85
A138	2	68	66	93	72	59	90
A139	1	69	70	91	67	57	86
A139	2	68	69	88	71	61	78
A140	1	68	69	90	73	55	81
A140	2	68	68	91	72	56	77
A142	1	70	70	101	75	58	91
A142	2	69	71	NaN	72	60	84
A143	1	70	66	96	67	53	84
A143	2	68	68	90	69	55	77
A144	1	69	66	92	71	53	NaN
A144	2	68	66	91	65	55	80
A145	1	70	71	91	71	55	88
A145	2	68	70	95	72	58	89
A146	1	68	66	92	69	52	83
A146	2	66	66	85	68	55	78
A147	1	69	68	102	69	55	85
A147	2	68	68	86	69	56	85
A148	1	71	70	83	72	55	90
A148	2	66	69	87	69	58	78
A149	1	66	66	91	62	52	90
A149	2	64	66	83	61	56	72
A150	1	69	68	90	68	53	84
A150	2	68	66	84	73	55	81
A151	1	81	68	91	72	52	88
A151	2	73	68	81	69	59	82
A152	1	69	68	90	72	55	87
A152	2	65	70	90	61	57	87
A153	1	69	68	90	67	57	83
A153	2	67	71	86	61	58	78
A155	1	65	65	88	65	51	79
A155	2	64	66	82	60	51	78
A156	1	69	70	92	72	54	81
A156	2	68	69	96	71	57	81
A157	1	63	66	89	62	51	79
A157	2	63	66	81	58	52	73
A158	1	64	67	92	72	51	82
A158	2	68	67	86	61	52	78
A159	1	69	68	93	77	52	83
A159	2	68	69	85	69	57	75
A160	1	69	69	94	75	54	NaN
A160	2	68	67	91	73	57	81
A161	1	68	66	90	65	51	77
A161	2	66	66	83	63	54	75
A162	1	69	67	92	65	54	NaN
A162	2	68	67	91	71	55	79
A163	1	65	70	91	65	58	76
A163	2	68	71	86	69	59	77
A164	1	69	68	NaN	73	54	78
A164	2	67	68	87	71	56	NaN
A166	1	68	70	90	72	58	74
A166	2	66	68	86	68	59	77
A167	1	68	66	90	72	54	83
A167	2	68	70	84	69	56	78
A168	1	69	68	92	71	53	84
A168	2	66	68	98	67	56	78
A169	1	72	68	90	73	57	82
A169	2	69	68	85	74	56	77
A170	1	63	66	88	62	53	79
A170	2	65	68	85	59	55	77
A171	1	65	68	86	67	53	79
A171	2	68	70	83	73	57	72
A172	1	64	66	88	67	57	81
A172	2	68	68	85	63	59	78
A173	1	64	66	81	71	52	72
A173	2	66	67	83	63	56	75
A174	1	71	70	89	75	57	81
A174	2	69	71	94	68	62	81
A175	1	65	68	87	61	54	77
A175	2	66	69	83	61	59	75
A176	1	71	71	90	75	57	81
A176	2	80	72	95	74	60	81
A178	1	66	67	82	71	55	79
A178	2	68	67	89	69	61	81
A180	1	65	68	82	69	55	87
A180	2	69	68	86	71	56	78
A181	1	69	68	82	67	54	88
A181	2	78	67	84	70	56	78
A182	1	62	66	82	63	50	72
A182	2	65	65	84	63	52	NaN
A183	1	74	66	81	73	55	73
A183	2	69	68	85	69	56	81
A184	1	68	68	83	70	57	83
A184	2	68	68	84	67	60	77
A185	1	69	69	85	73	58	83
A185	2	69	72	91	71	60	84
A187	1	69	68	85	73	53	79
A187	2	70	69	86	68	56	78
A188	1	63	67	81	62	56	75
A188	2	68	68	83	66	58	75
A189	1	64	66	83	62	52	79
A189	2	65	65	83	61	56	71
A190	1	68	67	94	75	57	79
A190	2	69	68	90	65	58	75
A191	1	63	66	88	71	52	78
A191	2	69	66	85	65	56	71
A192	1	69	66	88	68	52	81
A192	2	70	66	90	68	54	81
A193	1	62	64	80	58	51	73
A193	2	64	64	84	61	52	71
A195	1	68	67	82	72	58	80
A195	2	68	67	85	74	57	71
A196	1	62	62	82	57	50	84
A196	2	63	62	85	61	51	NaN
A197	1	68	68	87	67	56	88
A197	2	68	69	90	74	57	80
A198	1	68	63	84	67	50	NaN
A198	2	64	62	84	61	52	71
A199	1	68	70	90	71	56	79
A199	2	68	69	90	73	58	73
A200	1	68	68	87	71	57	83
A200	2	68	69	85	75	58	77
A201	1	63	66	NaN	64	54	73
A201	2	64	69	84	68	57	78
A202	1	63	65	83	66	51	72
A202	2	64	62	84	65	52	75
A203	1	65	67	88	63	52	73
A203	2	64	67	84	63	56	76
A204	1	68	70	87	67	57	80
A204	2	68	68	86	74	57	77
A205	1	69	70	95	75	58	85
A205	2	70	69	95	74	57	83
A206	1	69	69	87	65	54	79
A206	2	68	66	87	71	56	83
A207	1	63	66	91	61	52	78
A207	2	66	65	86	63	56	71
B1	1	68	67	88	69	54	83
B1	2	68	67	90	68	56	76
B2	1	69	66	85	60	52	71
B2	2	68	65	86	73	54	81
B3	1	64	62	87	78	52	90
B3	2	65	62	84	74	55	89
B4	1	68	66	91	68	55	77
B4	2	68	68	86	65	56	75
B5	1	65	66	90	77	55	NaN
B5	2	67	65	84	75	56	75
B6	1	69	68	88	74	54	86
B6	2	67	69	86	74	58	89
B7	1	69	71	90	72	57	87
B7	2	69	69	87	72	57	78
B8	1	68	66	85	76	51	79
B8	2	68	65	86	69	55	78
B9	1	68	67	92	71	55	79
B9	2	68	69	84	73	57	83
B10	1	69	68	90	74	55	84
B10	2	68	69	86	78	57	77
B11	1	69	68	90	71	54	84
B11	2	68	67	90	67	56	78
B12	1	60	62	81	59	48	80
B12	2	64	62	82	60	51	75
B13	1	64	62	81	64	50	81
B13	2	65	63	83	60	52	73
B14	1	68	66	87	65	52	77
B14	2	65	65	85	68	55	75
B15	1	63	65	91	62	50	73
B15	2	64	67	83	63	54	81
B16	1	65	65	82	65	52	72
B16	2	68	65	83	63	54	73
B17	1	64	65	81	62	50	79
B17	2	64	65	82	61	54	78
B18	1	64	67	83	67	53	75
B18	2	68	69	84	67	56	71
B19	1	69	69	91	76	54	87
B19	2	68	65	96	71	57	72
B20	1	69	72	91	78	59	83
B20	2	68	72	97	74	60	83
B21	1	63	65	82	66	52	76
B21	2	64	67	82	61	55	83
B22	1	68	71	85	71	56	88
B22	2	67	69	86	75	58	83
B23	1	64	68	82	71	52	84
B23	2	68	69	86	71	56	84
B24	1	65	67	83	63	54	82
B24	2	64	67	84	64	56	78
B25	1	70	68	86	75	54	78
B25	2	70	68	86	75	56	78
B26	1	64	61	78	65	51	88
B26	2	64	63	81	57	54	70
B27	1	65	65	82	67	52	76
B27	2	66	67	84	72	55	74
B28	1	70	68	88	75	54	81
B28	2	68	67	90	74	56	81
B29	1	68	66	84	72	53	77
B29	2	67	65	89	65	53	80
B30	1	69	72	91	76	57	88
B30	2	71	69	95	76	56	83
B31	1	64	66	81	62	53	76
B31	2	66	67	90	65	54	75
B32	1	59	62	81	57	47	72
B32	2	63	63	80	57	53	70
B33	1	70	70	87	66	54	78
B33	2	68	68	90	79	56	78
B34	1	61	61	80	58	48	71
B34	2	63	61	84	59	51	69
B35	1	69	67	85	67	52	79
B35	2	66	67	86	71	55	77
B36	1	64	67	80	59	52	77
B36	2	64	66	83	71	55	76
B37	1	64	63	78	66	51	71
B37	2	64	63	84	63	52	69
B38	1	69	68	85	71	53	79
B38	2	68	66	87	71	56	78
B39	1	62	63	99	59	51	70
B39	2	63	64	83	61	52	73
B40	1	69	68	87	71	55	83
B40	2	68	68	90	71	55	80
B41	1	65	66	83	67	51	77
B41	2	66	67	97	71	52	78
B42	1	69	63	86	63	52	81
B42	2	65	67	85	61	56	78
B43	1	68	66	88	68	52	79
B43	2	65	67	91	65	55	78
B45	1	69	71	96	73	55	84
B45	2	68	70	97	75	57	78
B46	1	65	65	83	59	51	78
B46	2	65	65	82	61	52	71
B47	1	65	65	86	64	51	76
B47	2	64	65	90	67	54	80
B48	1	68	67	90	65	51	70
B48	2	68	65	89	66	52	78
B49	1	68	68	86	65	52	84
B49	2	66	67	85	65	55	87
B50	1	69	66	94	64	53	81
B50	2	64	66	84	61	53	78
B51	1	68	68	84	67	52	79
B51	2	66	67	89	66	56	78
B52	1	63	65	83	61	50	78
B52	2	63	63	83	62	54	77
B53	1	71	70	NaN	67	54	86
B53	2	65	68	91	72	57	NaN
B54	1	68	66	102	62	50	77
B54	2	66	65	83	61	52	75
B55	1	64	66	91	63	52	79
B55	2	64	65	82	63	52	78
B56	1	69	68	88	64	54	77
B56	2	65	66	84	61	55	81
B57	1	64	66	88	65	54	79
B57	2	68	66	83	68	55	81
B58	1	69	68	91	76	54	85
B58	2	68	66	89	73	56	77
B59	1	63	67	90	65	55	83
B59	2	68	64	85	63	54	77
B60	1	65	68	90	68	55	79
B60	2	68	66	86	62	56	90
B61	1	65	68	91	65	55	79
B61	2	66	66	84	75	54	NaN
B62	1	69	68	93	71	55	79
B62	2	69	67	91	68	56	78
B63	1	64	66	92	71	52	86
B63	2	66	64	NaN	62	55	81
B64	1	65	65	92	63	52	79
B64	2	64	65	84	61	52	75
B65	1	65	63	89	63	51	79
B65	2	67	65	86	59	52	78
B66	1	65	67	88	63	51	79
B66	2	66	66	86	62	56	76
B67	1	65	66	90	65	51	83
B67	2	68	65	86	65	54	76
B68	1	66	67	85	75	55	80
B68	2	68	66	86	69	55	73
B69	1	65	66	87	67	51	82
B69	2	66	65	84	65	52	77
B70	1	66	66	85	72	54	81
B70	2	68	66	86	77	53	81
B71	1	69	66	91	72	54	79
B71	2	66	66	87	65	54	77
B72	1	69	66	91	74	58	89
B72	2	70	66	95	74	56	84
B73	1	69	67	89	65	52	81
B73	2	68	66	86	68	53	78
B74	1	70	71	94	80	55	88
B74	2	64	70	NaN	76	58	81
B75	1	69	66	92	71	55	84
B75	2	70	67	91	69	56	79
B76	1	63	63	91	62	52	79
B76	2	64	63	NaN	68	52	76
B77	1	71	67	96	77	55	80
B77	2	69	67	90	73	56	83
B78	1	72	63	92	62	52	79
B78	2	66	65	91	65	52	80
B79	1	62	63	87	57	50	71
B79	2	64	64	83	59	51	78
B80	1	68	66	93	66	52	79
B80	2	65	65	84	63	52	74
B81	1	63	61	84	61	50	72
B81	2	64	63	84	59	52	73
B82	1	69	66	92	68	52	82
B82	2	66	65	86	71	51	79
B83	1	72	70	NaN	73	55	80
B83	2	70	68	97	79	57	78
B84	1	60	61	79	57	47	71
B84	2	58	61	78	57	51	70
B85	1	66	66	83	73	55	77
B85	2	66	67	91	70	56	78
B86	1	65	62	85	60	50	72
B86	2	64	62	80	65	51	75
B87	1	70	67	92	66	55	79
B87	2	69	66	86	70	56	79
B88	1	70	68	90	72	54	79
B88	2	69	69	89	70	54	77
B89	1	68	66	87	66	55	76
B89	2	69	68	83	73	54	66
B90	1	73	69	NaN	74	53	77
B90	2	73	68	NaN	77	56	NaN
B91	1	63	65	86	77	55	79
B91	2	65	64	94	73	56	77
B93	1	65	65	88	67	50	79
B93	2	65	64	90	65	52	81
B94	1	75	67	92	NaN	54	79
B94	2	70	67	85	77	57	78
B95	1	74	68	91	64	55	79
B95	2	69	67	86	70	55	82
B96	1	63	62	83	60	48	79
B96	2	65	61	83	58	51	70
B97	1	69	65	87	72	55	78
B97	2	69	65	84	67	54	81
B98	1	64	63	87	64	52	72
B98	2	65	63	84	61	52	76
B99	1	69	67	91	69	55	84
B99	2	68	67	87	65	57	78
B100	1	70	68	92	74	56	79
B100	2	69	68	91	77	55	81
B102	1	64	66	83	65	51	78
B102	2	64	65	86	63	52	78
B103	1	69	66	87	74	56	83
B103	2	70	68	94	68	56	78
B104	1	66	67	87	66	52	79
B104	2	66	65	90	66	55	78
B105	1	67	65	83	73	51	76
B105	2	66	65	86	65	54	77
B106	1	65	63	79	62	50	72
B106	2	64	63	83	63	51	74
B107	1	68	68	88	71	55	78
B107	2	69	67	92	73	57	80
B108	1	69	66	91	NaN	55	78
B108	2	71	66	90	73	55	76
B109	1	69	66	86	69	55	75
B109	2	68	67	89	68	57	79
B110	1	70	70	87	78	58	79
B110	2	72	71	91	73	60	78
B111	1	66	66	81	65	54	77
B111	2	66	66	83	65	54	75
B112	1	64	66	81	71	55	78
B112	2	64	65	89	65	55	78
B113	1	66	65	81	62	52	72
B113	2	66	65	84	62	55	76
B114	1	69	65	91	74	52	79
B114	2	69	65	NaN	70	54	79
B115	1	69	68	87	74	52	75
B115	2	68	66	86	67	55	78
B116	1	69	66	91	60	52	79
B116	2	70	65	91	65	52	81
B117	1	64	66	83	62	51	72
B117	2	66	65	86	61	51	76
B118	1	68	65	83	65	52	73
B118	2	66	65	89	61	54	77
B119	1	70	66	87	68	56	75
B119	2	68	67	94	68	55	82
B120	1	69	65	82	75	54	81
B120	2	67	65	88	68	55	74
B121	1	68	66	87	57	51	71
B121	2	68	67	85	61	52	71
B122	1	71	70	88	59	50	70
B122	2	72	70	NaN	65	52	71
B123	1	69	68	85	71	55	83
B123	2	68	67	91	75	56	83
B124	1	63	65	82	62	54	79
B124	2	64	65	87	67	57	78
B125	1	69	63	82	67	52	72
B125	2	65	66	85	66	54	75
B126	1	66	67	82	63	52	78
B126	2	66	66	90	63	55	78
B127	1	66	63	83	65	53	76
B127	2	66	65	86	65	53	75
B128	1	70	68	88	73	54	81
B128	2	73	68	93	65	55	77
B129	1	68	63	83	64	52	73
B129	2	65	65	85	65	53	76
B130	1	68	67	90	72	55	84
B130	2	69	67	94	70	56	78
B131	1	68	66	83	65	53	78
B131	2	65	67	90	70	55	78
B132	1	69	68	88	75	57	90
B132	2	74	71	91	75	59	80
B133	1	68	68	87	68	54	79
B133	2	70	69	85	68	56	78
B134	1	68	66	83	64	52	79
B134	2	69	66	85	70	55	78
B135	1	69	68	90	73	57	82
B135	2	72	70	94	74	56	84
B136	1	64	65	82	64	52	80
B136	2	65	65	85	63	54	75
B137	1	64	68	91	63	52	88
B137	2	66	67	90	70	59	79
B138	1	69	68	85	71	55	90
B138	2	66	67	82	70	59	90
B139	1	65	66	84	61	52	78
B139	2	65	65	85	70	57	76
B140	1	69	70	91	73	56	NaN
B140	2	72	71	91	75	59	84
B141	1	63	62	83	57	52	81
B141	2	65	63	83	61	54	75
B142	1	66	66	85	64	53	84
B142	2	68	67	84	73	55	76
B143	1	69	68	85	69	55	84
B143	2	66	67	89	70	55	78
B144	1	62	62	81	58	52	77
B144	2	64	63	83	65	52	81
B145	1	64	61	87	60	55	81
B145	2	65	63	86	63	51	78
B146	1	63	61	80	71	55	81
B146	2	64	60	84	78	53	76
B147	1	71	68	91	72	55	81
B147	2	72	70	94	71	56	81
B148	1	66	68	87	68	52	81
B148	2	68	68	89	67	56	80
B149	1	66	66	87	71	56	79
B149	2	66	65	91	75	56	82
B150	1	69	66	88	68	54	78
B150	2	68	67	89	67	56	81
B151	1	69	65	82	67	51	72
B151	2	66	67	90	67	52	75
B152	1	63	61	81	59	49	73
B152	2	64	63	83	61	51	83
B153	1	69	66	87	69	52	75
B153	2	67	65	89	73	52	88
B154	1	64	66	90	73	52	79
B154	2	66	65	86	70	53	79
B155	1	65	67	92	69	52	76
B155	2	68	68	90	67	53	79
B156	1	63	65	81	63	52	70
B156	2	64	66	83	67	53	75
B157	1	68	68	88	69	56	78
B157	2	68	67	91	65	54	78
B158	1	65	68	85	64	55	75
B158	2	66	68	89	67	55	79
B159	1	69	68	85	72	55	77
B159	2	68	67	91	67	55	77
B160	1	70	69	91	73	56	79
B160	2	68	68	95	73	57	85
B161	1	70	69	87	72	56	78
B161	2	68	69	93	71	57	78
B162	1	65	NaN	NaN	71	55	77
B162	2	68	68	NaN	67	57	NaN
B163	1	72	70	87	78	57	82
B163	2	69	70	91	73	58	78
B164	1	68	62	84	60	54	79
B164	2	62	65	93	71	55	68
B165	1	64	64	87	69	52	73
B165	2	68	65	84	67	53	72
B166	1	68	67	83	64	55	78
B166	2	70	67	89	67	55	77
B167	1	62	62	84	64	55	76
B167	2	70	66	84	73	51	72
B168	1	63	67	83	74	54	75
B168	2	70	67	84	65	54	78
B169	1	64	66	83	63	52	73
B169	2	63	67	85	62	53	78
B170	1	71	66	83	69	56	77
B170	2	72	67	85	70	53	75
B171	1	65	65	83	65	55	71
B171	2	66	67	81	67	53	75
B172	1	63	66	78	63	52	71
B172	2	64	65	81	73	55	85
B173	1	69	68	91	68	56	82
B173	2	72	71	99	73	56	NaN
B174	1	63	66	78	62	50	71
B174	2	64	63	82	61	51	69
B175	1	67	63	81	57	52	72
B175	2	66	64	89	73	53	78
B176	1	65	66	83	69	55	75
B176	2	66	65	84	68	54	77
B177	1	69	66	88	69	54	81
B177	2	68	67	90	73	53	NaN
B178	1	64	66	84	61	52	79
B178	2	67	67	86	63	53	76
B179	1	64	61	84	57	54	81
B179	2	64	66	82	59	51	73
B180	1	69	69	NaN	66	56	81
B180	2	72	72	NaN	74	58	89
B181	1	63	65	83	61	52	72
B181	2	66	65	84	63	53	76
B182	1	70	67	83	66	53	72
B182	2	68	70	86	73	55	78
B183	1	68	65	88	63	54	NaN
B183	2	66	69	83	62	56	78
B184	1	65	63	82	62	52	78
B184	2	64	64	84	62	53	81
B185	1	68	65	82	56	52	81
B185	2	66	64	83	65	55	78
B187	1	65	65	88	65	55	79
B187	2	67	66	89	65	55	81
B189	1	68	66	91	63	54	84
B189	2	66	65	84	71	55	81
C1	1	69	69	91	73	56	86
C1	2	69	69	90	73	56	82
C2	1	68	66	NaN	81	55	81
C2	2	66	69	83	73	56	NaN
C3	1	71	66	88	71	55	83
C3	2	67	67	87	73	56	78
C4	1	69	70	94	73	56	83
C4	2	71	69	91	71	58	83
C5	1	62	62	82	57	51	76
C5	2	64	63	79	58	51	78
C6	1	66	66	90	67	55	86
C6	2	66	67	85	71	56	81
C7	1	64	63	87	62	55	77
C7	2	65	65	84	65	54	88
C8	1	69	66	95	66	55	79
C8	2	66	66	84	70	55	78
C9	1	67	65	91	67	53	78
C9	2	65	67	84	66	53	77
C10	1	67	66	90	66	53	77
C10	2	65	65	85	65	55	78
C11	1	68	67	96	68	57	81
C11	2	66	70	90	68	56	81
C12	1	68	67	84	71	57	82
C12	2	69	67	91	68	56	75
C13	1	62	61	83	57	50	75
C13	2	64	62	82	59	51	71
C14	1	65	66	88	69	49	83
C14	2	66	65	86	62	58	73
C15	1	69	66	92	67	49	83
C15	2	67	67	85	67	58	78
C16	1	67	66	92	68	55	85
C16	2	66	67	85	67	55	88
C17	1	63	63	83	60	51	77
C17	2	64	63	83	71	53	75
C18	1	68	68	92	72	59	86
C18	2	71	68	91	67	57	78
C19	1	64	64	80	59	54	77
C19	2	64	63	80	61	52	72
C20	1	68	67	90	65	60	NaN
C20	2	68	68	90	69	57	78
C21	1	68	67	91	68	60	90
C21	2	69	67	91	70	57	87
C22	1	64	65	87	63	55	82
C22	2	65	64	84	61	55	76
C23	1	63	62	82	57	54	79
C23	2	64	64	83	59	53	77
C24	1	65	66	87	72	57	79
C24	2	66	67	92	71	56	78
C25	1	64	66	83	72	57	84
C25	2	64	65	83	65	55	76
C27	1	63	65	82	63	54	74
C27	2	64	64	81	59	53	73
C28	1	67	68	88	70	56	83
C28	2	66	69	90	73	56	79
C29	1	67	66	88	73	52	NaN
C29	2	66	67	NaN	73	55	NaN
C30	1	68	65	92	67	59	90
C30	2	66	65	90	72	56	84
C31	1	68	62	87	60	52	81
C31	2	64	64	90	61	52	76
C32	1	63	62	82	57	51	75
C32	2	64	65	84	58	52	73
C33	1	65	66	86	65	55	81
C33	2	65	65	95	70	52	72
C34	1	71	71	92	68	62	83
C34	2	69	70	90	72	61	85
C35	1	66	62	86	61	52	79
C35	2	64	66	86	61	51	80
C36	1	69	68	88	63	57	81
C36	2	68	68	86	70	57	80
C37	1	70	70	92	74	61	83
C37	2	72	67	95	74	62	83
C38	1	65	65	82	71	55	81
C38	2	66	65	83	63	55	78
C39	1	69	66	85	62	56	79
C39	2	67	64	84	68	54	76
C40	1	63	63	82	62	53	72
C40	2	64	64	84	61	53	75
C41	1	66	63	86	65	54	72
C41	2	66	66	83	62	53	72
C42	1	69	66	90	65	56	83
C42	2	68	66	86	67	57	78
C43	1	68	65	88	66	51	72
C43	2	66	65	83	65	52	71
C44	1	67	65	87	65	57	77
C44	2	66	65	85	67	56	77
C45	1	68	66	87	75	55	75
C45	2	66	67	83	73	56	73
C46	1	65	68	88	66	55	75
C46	2	66	68	83	68	56	76
C47	1	68	63	79	63	56	77
C47	2	64	65	83	65	53	72
C48	1	68	68	87	67	57	78
C48	2	65	67	84	63	56	75
C49	1	68	68	83	67	56	79
C49	2	66	65	90	68	56	72
C50	1	65	63	83	58	52	78
C50	2	64	63	83	68	52	76
C51	1	68	68	81	63	56	72
C51	2	66	67	84	75	56	71
C52	1	71	68	87	75	61	78
C52	2	67	67	87	67	56	78
C53	1	73	68	86	75	59	78
C53	2	71	67	90	75	57	78
C54	1	71	66	91	63	56	72
C54	2	66	66	90	67	56	77
C55	1	69	68	87	74	57	77
C55	2	66	67	87	75	56	78
C56	1	68	66	83	71	55	75
C56	2	66	67	85	65	56	77
C57	1	68	66	88	63	55	71
C57	2	64	63	83	62	53	71
C58	1	68	68	88	72	56	90
C58	2	68	69	85	73	57	78
C59	1	68	63	80	65	54	77
C59	2	64	63	83	61	52	78
C60	1	67	65	86	62	54	79
C60	2	67	65	90	71	52	76
C61	1	65	66	82	71	56	77
C61	2	64	64	89	66	54	78
C62	1	65	63	82	63	55	79
C62	2	65	65	90	63	53	73
C63	1	68	66	NaN	73	54	78
C63	2	64	65	NaN	68	53	72
C64	1	69	68	91	71	56	72
C64	2	65	67	NaN	71	56	76
C65	1	68	65	83	75	54	78
C65	2	67	67	93	71	53	81
C66	1	64	66	82	63	52	77
C66	2	66	65	85	63	53	72
C67	1	68	68	87	72	57	81
C67	2	68	68	94	73	57	77
C68	1	69	68	91	74	56	79
C68	2	65	67	NaN	68	55	78
C69	1	65	65	83	65	52	77
C69	2	65	65	85	68	52	75
C70	1	62	62	78	62	52	70
C70	2	64	62	84	58	52	70
C71	1	69	66	91	67	56	78
C71	2	66	67	85	73	56	78
C72	1	65	65	81	62	54	71
C72	2	66	65	83	63	53	69
C73	1	65	66	81	65	54	71
C73	2	66	65	86	63	55	75
C74	1	64	66	82	59	54	69
C74	2	64	65	83	61	53	69
C75	1	67	66	83	69	58	71
C75	2	69	66	85	65	59	78
C76	1	68	70	87	72	55	79
C76	2	64	67	89	62	56	75
C77	1	68	66	85	65	55	71
C77	2	66	67	85	68	55	NaN
C78	1	68	66	85	75	58	78
C78	2	68	65	85	68	56	77
C79	1	67	68	91	69	56	77
C79	2	70	66	86	70	56	72
C80	1	68	68	90	69	59	83
C80	2	76	67	90	62	56	78
C81	1	68	68	85	69	56	77
C81	2	66	67	86	70	58	77
C82	1	68	67	87	69	57	78
C82	2	70	65	90	68	56	77
C83	1	65	66	85	65	54	77
C83	2	69	65	89	62	56	76
C84	1	65	65	83	63	54	78
C84	2	65	65	86	62	53	77
C85	1	63	66	80	62	55	74
C85	2	66	65	84	62	53	73
C86	1	65	66	85	66	55	78
C86	2	68	65	90	61	53	76
C87	1	64	65	83	62	53	77
C87	2	66	65	84	65	52	78
C88	1	65	66	86	65	56	NaN
C88	2	68	66	91	73	56	78
C89	1	65	65	83	63	55	77
C89	2	65	66	85	61	53	72
C90	1	68	68	93	69	58	81
C90	2	69	68	93	74	56	94
C91	1	70	68	90	72	58	87
C91	2	72	68	93	75	56	75
C92	1	63	63	87	59	51	72
C92	2	71	63	84	65	52	79
C93	1	68	68	87	65	58	79
C93	2	66	67	NaN	70	56	77
C94	1	68	65	84	63	54	74
C94	2	65	65	84	67	53	75
C95	1	69	68	NaN	78	55	77
C95	2	66	68	NaN	NaN	58	NaN
C96	1	68	66	88	64	56	75
C96	2	69	66	NaN	67	56	75
C97	1	69	68	86	71	58	78
C97	2	70	68	87	75	56	78
C98	1	66	66	91	65	55	71
C98	2	66	66	NaN	73	52	72
C99	1	68	65	91	65	54	72
C99	2	65	65	NaN	73	52	70
C100	1	69	68	90	65	58	78
C100	2	66	67	91	70	55	78
C101	1	69	68	91	73	62	81
C101	2	70	68	86	NaN	55	77
C102	1	63	65	85	62	54	79
C102	2	64	65	86	63	53	73
C103	1	73	68	90	72	59	84
C103	2	70	69	94	76	57	83
C104	1	64	63	82	62	52	71
C104	2	64	65	83	67	52	70
C105	1	64	65	87	72	53	76
C105	2	66	65	83	68	53	78
C106	1	69	66	83	67	56	77
C106	2	68	66	84	70	55	80
C107	1	63	62	81	57	52	77
C107	2	64	63	82	63	51	76
C108	1	68	65	90	73	57	83
C108	2	68	65	90	70	55	90
C109	1	70	70	94	72	59	90
C109	2	69	70	98	71	56	84
C110	1	68	66	83	66	56	72
C110	2	66	66	83	65	53	73
C111	1	69	68	88	70	59	78
C111	2	68	69	90	70	61	77
C112	1	64	62	81	65	51	77
C112	2	64	63	83	67	51	72
C113	1	69	68	90	72	58	78
C113	2	68	70	90	75	58	77
C114	1	69	68	83	69	57	77
C114	2	66	67	85	73	57	75
C115	1	66	68	83	65	57	77
C115	2	66	67	85	70	55	77
C116	1	68	70	82	68	58	77
C116	2	66	65	83	63	55	75
C117	1	69	65	85	65	55	77
C117	2	66	67	86	67	55	84
C118	1	68	68	83	67	56	77
C118	2	67	67	87	70	55	78
C119	1	68	66	82	71	52	70
C119	2	66	64	93	NaN	52	NaN
C120	1	68	66	82	68	56	77
C120	2	67	65	90	58	55	77
C121	1	71	68	85	73	56	82
C121	2	70	67	NaN	71	56	76
C122	1	68	68	83	68	56	77
C122	2	66	69	90	70	57	78
C123	1	65	68	83	65	56	77
C123	2	66	68	91	65	56	83
C124	1	73	68	86	71	56	70
C124	2	70	68	91	73	61	81
C125	1	64	63	81	64	55	78
C125	2	66	65	89	67	53	83
C126	1	64	63	80	65	55	71
C126	2	64	64	86	61	53	73
C127	1	65	66	82	64	56	70
C127	2	66	65	83	61	51	74
C128	1	64	66	81	69	55	71
C128	2	67	64	86	62	53	73
C129	1	65	68	87	72	61	82
C129	2	68	70	85	70	61	78
C130	1	65	68	85	68	60	75
C130	2	66	69	94	70	58	77
C131	1	70	68	87	71	58	81
C131	2	69	70	90	68	60	79
C132	1	68	71	86	75	63	90
C132	2	69	69	95	78	62	81
C133	1	68	68	83	68	58	83
C133	2	68	69	91	70	56	81
C135	1	63	66	83	60	55	78
C135	2	64	64	83	64	53	70
C136	1	69	68	88	72	58	79
C136	2	68	69	91	71	56	83
C138	1	68	68	83	65	58	81
C138	2	67	69	84	65	55	84
C139	1	69	68	83	65	54	72
C139	2	66	65	88	67	53	78
C141	1	69	68	88	70	59	84
C141	2	71	67	90	71	56	75
C142	1	68	66	83	61	57	76
C142	2	68	65	85	67	53	75
C143	1	67	65	81	63	56	78
C143	2	64	65	83	61	53	74
C144	1	68	68	85	71	54	79
C144	2	66	65	85	67	53	81
C145	1	69	68	87	72	54	88
C145	2	68	67	83	69	54	83
C146	1	69	72	87	75	58	89
C146	2	68	70	87	75	60	83
C147	1	68	66	85	72	55	79
C147	2	65	64	85	62	53	76
C148	1	65	66	90	59	56	87
C148	2	66	65	83	62	53	77
C149	1	69	70	92	75	59	91
C149	2	66	68	91	75	60	76
C150	1	65	68	86	80	56	81
C150	2	67	67	85	68	60	79
C151	1	65	68	86	65	56	81
C151	2	68	66	NaN	65	55	77
C152	1	63	65	82	60	52	79
C152	2	64	65	83	60	52	77
C153	1	68	66	84	63	54	84
C153	2	68	65	NaN	66	53	75
C154	1	69	64	86	65	54	80
C154	2	68	63	NaN	68	53	NaN
C155	1	64	65	83	61	53	81
C155	2	65	67	84	66	53	72
C156	1	63	66	83	59	53	81
C156	2	64	65	87	61	53	72
C157	1	65	68	84	62	55	88
C157	2	65	65	82	68	53	91
C158	1	71	67	NaN	73	57	NaN
C158	2	68	69	87	71	57	82
C160	1	73	68	96	71	64	NaN
C160	2	69	69	88	75	61	83
C161	1	68	67	85	62	61	81
C161	2	64	69	84	70	61	71
C162	1	63	63	81	62	55	78
C162	2	64	66	82	61	55	71
C163	1	63	66	83	61	54	77
C163	2	64	65	82	58	52	75
C164	1	69	69	91	67	60	83
C164	2	66	70	86	73	56	78
C165	1	68	68	85	68	57	75
C165	2	67	70	84	70	56	77
C166	1	65	63	82	63	50	77
C166	2	64	65	82	67	50	70
C167	1	68	65	87	70	55	74
C167	2	64	67	87	68	55	71
C168	1	63	65	83	70	55	78
C168	2	64	66	87	69	53	71
C169	1	66	66	83	68	55	77
C169	2	66	65	83	67	56	72
C170	1	69	68	91	72	60	88
C170	2	67	71	86	70	61	78
C171	1	69	68	90	70	56	85
C171	2	66	67	94	70	55	76
C172	1	68	65	87	65	57	82
C172	2	65	65	88	70	56	80
C173	1	62	63	81	57	52	72
C173	2	64	64	89	69	52	70
C174	1	68	66	85	67	54	84
C174	2	66	65	90	78	51	83
C175	1	66	66	83	67	58	79
C175	2	64	66	84	65	56	75
C176	1	67	66	83	63	57	93
C176	2	64	67	NaN	65	55	75
C177	1	69	68	85	71	61	81
C177	2	68	71	91	67	56	82
C178	1	66	65	85	67	56	79
C178	2	64	65	84	63	55	80
C179	1	NaN	68	92	68	60	NaN
C179	2	66	68	90	68	58	NaN
C180	1	68	71	91	65	59	81
C180	2	66	71	91	73	53	78
C181	1	67	66	85	68	56	71
C181	2	68	66	85	70	56	73
C182	1	67	67	84	63	59	NaN
C182	2	64	67	87	68	56	78
C183	1	66	68	83	65	59	79
C183	2	65	67	90	67	56	77
C184	1	66	66	83	62	54	70
C184	2	66	64	84	65	52	77
C185	1	66	70	90	69	57	75
C185	2	66	67	87	68	53	72
C186	1	63	65	80	62	55	72
C186	2	64	65	82	65	52	75
C187	1	65	66	81	59	56	72
C187	2	65	65	83	62	51	75
C188	1	65	67	NaN	65	57	72
C188	2	64	65	83	65	51	71
D1	1	63	68	91	65	58	71
D1	2	64	65	90	65	56	83
D2	1	68	68	83	65	58	78
D2	2	66	65	90	71	55	80
D3	1	68	66	83	62	55	71
D3	2	70	65	89	67	51	75
D4	1	68	68	85	65	58	81
D4	2	66	66	85	65	53	77
D5	1	68	66	83	63	57	77
D5	2	65	64	91	63	52	79
D6	1	69	66	83	66	57	87
D6	2	69	67	87	68	53	76
D7	1	64	66	82	65	56	79
D7	2	66	66	90	65	53	78
D8	1	70	75	82	73	60	90
D8	2	73	69	90	70	60	83
D9	1	69	63	82	72	56	71
D9	2	64	65	83	67	51	77
D10	1	68	65	80	61	55	79
D10	2	66	65	79	63	50	78
D11	1	65	65	80	62	55	77
D11	2	64	65	84	61	52	78
D12	1	74	66	NaN	65	55	70
D12	2	67	72	NaN	64	51	75
D13	1	70	66	81	65	55	71
D13	2	64	65	91	67	51	80
D14	1	76	68	85	67	55	NaN
D14	2	69	67	94	66	53	83
D15	1	62	62	78	58	54	72
D15	2	64	65	83	60	51	69
D16	1	70	66	90	67	54	NaN
D16	2	66	65	90	67	51	83
D17	1	69	67	80	64	54	79
D17	2	65	65	86	65	54	75
D18	1	69	66	83	64	56	70
D18	2	69	65	91	76	53	70
D19	1	69	68	82	67	56	79
D19	2	65	67	89	67	53	78
D20	1	68	67	84	64	56	84
D20	2	66	69	NaN	71	55	85
D21	1	71	68	87	72	56	81
D21	2	68	68	91	68	53	81
D22	1	64	63	81	60	53	77
D22	2	64	66	NaN	65	51	78
D23	1	68	66	88	71	56	73
D23	2	66	65	87	65	53	78
D24	1	71	67	90	71	56	78
D24	2	67	67	90	70	55	78
D25	1	69	70	87	71	60	79
D25	2	67	70	95	73	57	83
D26	1	69	68	93	72	57	79
D26	2	69	69	93	70	56	89
D27	1	65	68	83	62	56	72
D27	2	66	69	91	67	56	97
D28	1	68	65	81	75	56	75
D28	2	66	67	93	65	56	95
D29	1	71	71	92	73	60	85
D29	2	69	71	97	73	60	83
D30	1	68	68	90	70	59	81
D30	2	70	68	94	70	56	79
D31	1	68	66	88	67	54	84
D31	2	70	65	89	68	51	NaN
D32	1	68	66	87	62	55	86
D32	2	68	65	91	70	53	76
D33	1	69	67	88	71	56	79
D33	2	67	69	NaN	71	54	80
D34	1	69	68	89	69	58	84
D34	2	68	68	97	71	56	75
D35	1	65	63	85	65	52	NaN
D35	2	66	59	84	65	51	72
D36	1	70	68	90	71	61	NaN
D36	2	69	70	93	65	56	78
D37	1	65	66	83	65	54	73
D37	2	64	66	89	68	52	78
D38	1	68	68	86	65	57	77
D38	2	66	66	89	65	53	78
D39	1	65	66	87	71	55	86
D39	2	70	66	94	74	53	81
D40	1	68	70	91	69	58	83
D40	2	70	69	91	73	56	81
D41	1	68	66	85	58	53	70
D41	2	70	65	83	67	51	72
D42	1	68	70	93	63	57	82
D42	2	69	67	91	71	56	84
D43	1	65	66	83	63	57	72
D43	2	66	66	91	67	55	75
D44	1	68	68	NaN	62	56	77
D44	2	66	64	90	62	52	78
D45	1	69	72	94	70	58	83
D45	2	70	70	NaN	73	57	80
D46	1	68	68	83	62	54	70
D46	2	68	67	95	71	52	69
D47	1	65	66	90	65	54	78
D47	2	68	65	94	67	53	71
D48	1	63	65	91	65	56	78
D48	2	66	65	91	68	52	78
D50	1	69	73	92	72	60	84
D50	2	68	69	91	70	56	81
D52	1	65	69	91	69	56	79
D52	2	76	73	85	70	55	77
D53	1	65	66	86	65	55	79
D53	2	67	67	94	68	52	74
D54	1	69	70	92	68	57	79
D54	2	69	69	91	70	55	81
D55	1	65	66	88	62	55	83
D55	2	64	65	91	65	52	72
D56	1	68	66	88	65	54	71
D56	2	64	65	89	68	52	77
D57	1	65	67	83	62	56	71
D57	2	64	65	88	67	52	78
D58	1	67	68	94	62	56	76
D58	2	65	63	84	63	51	84
D59	1	68	70	91	69	58	82
D59	2	66	68	88	74	54	80
D60	1	65	68	90	69	56	81
D60	2	67	67	83	69	55	81
D61	1	68	68	80	66	54	76
D61	2	65	64	82	68	51	78
D62	1	65	68	83	65	54	70
D62	2	65	65	90	67	51	73
D63	1	65	70	86	72	56	80
D63	2	67	68	94	70	55	78
D64	1	68	68	94	74	58	85
D64	2	68	68	95	70	56	81
D65	1	65	68	83	68	56	79
D65	2	65	67	91	68	53	78
D66	1	68	68	83	68	56	81
D66	2	66	68	85	65	55	81
D67	1	65	66	85	67	55	88
D67	2	66	67	86	67	53	76
D68	1	80	70	84	69	58	79
D68	2	64	67	90	61	54	71
D69	1	65	65	86	63	54	79
D69	2	66	65	82	68	52	77
D70	1	63	66	85	63	56	70
D70	2	64	66	83	63	53	72
D71	1	70	69	89	69	57	NaN
D71	2	70	68	93	73	56	81
D72	1	69	66	86	69	54	72
D72	2	70	65	NaN	68	55	81
D73	1	67	66	85	68	56	79
D73	2	66	65	91	62	55	74
D74	1	62	62	79	65	50	72
D74	2	64	64	90	67	51	77
D75	1	69	68	86	73	57	83
D75	2	67	68	91	71	56	83
D76	1	65	63	82	67	54	73
D76	2	65	64	84	70	52	77
D77	1	63	64	81	63	52	NaN
D77	2	64	64	87	63	52	73
D78	1	69	68	84	73	56	81
D78	2	69	67	87	65	57	78
D79	1	69	68	90	76	56	83
D79	2	70	70	91	75	54	83
D80	1	71	68	91	72	58	81
D80	2	71	69	94	70	56	78
D81	1	62	61	79	57	51	70
D81	2	64	62	81	58	50	78
D82	1	64	62	84	71	52	79
D82	2	68	64	89	66	51	78
D83	1	68	68	85	67	56	84
D83	2	70	68	87	67	53	83
D84	1	63	66	81	65	54	80
D84	2	64	64	89	66	51	78
D85	1	63	63	81	67	54	NaN
D85	2	66	63	90	65	51	82
D86	1	64	66	90	68	53	81
D86	2	66	65	86	65	53	78
D87	1	69	71	91	71	57	78
D87	2	69	71	91	71	56	77
D88	1	63	65	80	65	54	76
D88	2	65	65	82	62	52	76
D89	1	62	66	82	66	52	78
D89	2	64	65	84	61	51	78
D90	1	63	65	87	72	54	81
D90	2	68	65	84	68	54	81
D91	1	68	65	88	68	55	NaN
D91	2	66	67	87	68	55	78
D92	1	69	68	84	69	56	84
D92	2	69	68	89	69	54	84
D93	1	63	65	80	65	53	79
D93	2	66	64	86	67	52	89
D94	1	66	68	90	69	57	90
D94	2	66	68	90	71	56	81
D95	1	66	68	91	66	57	87
D95	2	67	67	87	70	55	82
D96	1	68	63	88	72	53	82
D96	2	66	64	84	73	52	71
D97	1	62	63	80	62	52	79
D97	2	63	62	80	59	51	77
D98	1	68	68	87	71	57	79
D98	2	71	68	86	70	55	70
D99	1	70	68	88	71	58	86
D99	2	68	68	84	70	56	82
D100	1	69	68	90	65	56	82
D100	2	68	67	84	68	55	NaN
D101	1	65	63	81	61	54	82
D101	2	64	63	82	64	51	81
D102	1	63	68	86	65	54	79
D102	2	64	66	84	61	52	73
D103	1	70	73	86	72	57	82
D103	2	71	69	90	71	56	82
D104	1	69	69	91	71	56	88
D104	2	67	69	93	70	59	85
D105	1	64	63	84	62	52	79
D105	2	63	65	84	61	54	71
D106	1	69	68	NaN	73	56	NaN
D106	2	67	69	87	68	56	NaN
D107	1	70	66	90	69	56	81
D107	2	68	66	85	67	56	78
D108	1	69	67	88	66	55	81
D108	2	65	65	80	65	52	78
D109	1	69	68	91	71	56	84
D109	2	64	67	86	68	56	82
D110	1	67	66	85	74	55	90
D110	2	68	67	85	70	55	77
D111	1	66	66	86	68	55	79
D111	2	66	65	82	67	55	77
D112	1	69	66	85	73	56	NaN
D112	2	67	65	81	63	55	80
D113	1	62	62	79	59	52	77
D113	2	63	63	79	59	50	78
D114	1	63	65	82	64	55	70
D114	2	64	65	85	63	51	78
D116	1	66	66	88	67	55	79
D116	2	66	67	87	68	55	80
D117	1	65	63	85	63	53	70
D117	2	63	64	81	59	52	78
D118	1	70	68	92	68	56	NaN
D118	2	69	67	94	67	56	83
D119	1	69	66	94	63	57	79
D119	2	65	65	89	68	56	78
D120	1	66	65	86	63	55	78
D120	2	64	64	84	65	52	77
D121	1	68	68	85	68	54	79
D121	2	66	64	86	66	53	83
D122	1	68	68	92	68	56	88
D122	2	65	66	97	68	55	78
D123	1	68	66	88	65	55	81
D123	2	65	65	93	66	53	78
D124	1	65	68	90	74	56	NaN
D124	2	65	66	92	73	56	80
D125	1	63	63	87	65	56	72
D125	2	64	65	82	62	53	78
D126	1	68	68	93	67	58	84
D126	2	65	70	86	70	59	82
D127	1	69	69	91	69	58	NaN
D127	2	65	67	91	73	60	83
D128	1	70	68	98	73	57	83
D128	2	69	69	91	67	NaN	90
D129	1	68	68	92	65	55	83
D129	2	65	69	90	63	59	82
D130	1	65	65	90	62	53	71
D130	2	64	64	86	65	53	77
D131	1	74	68	NaN	67	54	90
D131	2	69	67	NaN	67	59	72
D132	1	70	68	91	73	56	84
D132	2	69	70	91	70	59	81
D133	1	65	66	83	62	53	81
D133	2	63	63	83	59	52	76
D134	1	63	65	81	66	54	79
D134	2	64	66	90	74	55	76
D135	1	68	68	88	66	55	78
D135	2	64	66	85	65	55	78
D136	1	68	66	81	67	54	70
D136	2	64	65	84	60	53	78
D137	1	65	66	83	64	56	81
D137	2	65	65	86	63	56	81
D138	1	64	66	80	65	54	72
D138	2	64	63	84	63	53	77
D139	1	68	66	81	65	54	79
D139	2	65	65	85	63	52	70
D140	1	68	62	82	68	52	76
D140	2	66	63	86	64	53	78
D141	1	68	65	85	65	55	80
D141	2	65	65	84	63	56	78
D143	1	65	68	82	67	56	81
D143	2	65	65	85	62	56	NaN
D145	1	69	68	85	69	56	78
D145	2	70	68	91	70	59	78
D146	1	69	70	90	70	60	78
D146	2	66	70	94	70	60	78
D147	1	69	68	90	69	56	NaN
D147	2	68	67	93	68	57	84
D148	1	65	66	82	62	54	78
D148	2	64	65	81	62	55	78
D149	1	69	67	82	67	54	NaN
D149	2	65	63	82	71	55	78
D150	1	68	68	82	63	54	79
D150	2	66	69	90	61	55	81
D151	1	68	65	81	62	54	81
D151	2	65	65	82	61	55	80
D152	1	67	65	87	66	55	81
D152	2	69	67	85	68	53	81
D153	1	66	66	87	62	55	79
D153	2	65	67	86	63	56	75
D154	1	66	68	NaN	67	57	81
D154	2	65	68	83	63	57	76
D156	1	69	70	91	68	57	83
D156	2	68	68	90	68	60	77
D157	1	63	65	82	63	52	78
D157	2	64	64	83	63	52	82
D158	1	69	67	NaN	69	54	83
D158	2	66	66	87	67	55	89
D159	1	70	67	87	63	54	78
D159	2	68	69	90	70	52	84
D160	1	63	63	78	57	54	77
D160	2	63	61	82	59	52	69
D161	1	68	66	81	62	55	81
D161	2	66	66	87	67	55	78
D162	1	70	65	82	65	54	71
D162	2	64	65	86	62	53	77
D163	1	68	66	82	67	54	70
D163	2	64	63	87	63	55	78
D164	1	68	62	82	59	51	71
D164	2	64	62	82	58	51	70
D165	1	69	68	94	55	56	79
D165	2	69	67	90	68	56	78
D166	1	66	67	83	63	54	72
D166	2	64	66	86	61	52	71
D167	1	65	64	85	65	54	73
D167	2	66	65	90	63	51	78
D168	1	69	66	86	68	54	74
D168	2	66	67	90	63	52	82
D169	1	67	66	81	67	55	77
D169	2	66	67	85	68	53	78
D170	1	66	65	83	63	55	84
D170	2	66	67	90	65	54	81
D171	1	68	63	90	65	56	84
D171	2	69	63	85	65	53	70
D173	1	63	63	84	67	54	70
D173	2	65	62	83	69	53	73
D175	1	69	70	92	77	58	NaN
D175	2	69	71	95	80	59	78
D176	1	65	66	87	67	54	90
D176	2	66	66	85	65	55	72
D177	1	68	65	82	72	56	78
D177	2	66	65	84	71	53	78
D178	1	68	68	92	74	58	84
D178	2	70	69	95	70	58	78
D179	1	69	68	92	71	57	88
D179	2	66	67	94	71	59	81
D180	1	64	63	87	59	52	71
D180	2	64	62	84	61	53	71
D181	1	65	66	94	63	56	72
D181	2	68	63	83	64	55	77
D182	1	68	65	90	65	52	70
D182	2	68	62	91	65	50	78
D183	1	62	63	NaN	60	54	68
D183	2	64	61	82	59	50	70
D184	1	65	63	83	72	56	83
D184	2	64	61	86	76	59	83
D185	1	63	62	87	65	51	68
D185	2	64	61	84	62	51	70
D186	1	68	66	91	68	54	70
D186	2	66	65	90	67	53	75
D187	1	68	NaN	90	68	54	75
D187	2	68	69	90	68	53	78
D189	1	68	68	91	71	56	79
D189	2	69	67	86	68	56	83
D190	1	67	65	88	66	55	79
D190	2	66	61	90	67	53	78
D191	1	68	66	NaN	67	56	78
D191	2	66	67	85	68	53	78
D192	1	69	70	NaN	75	61	81
D192	2	76	71	NaN	73	59	NaN
E1	1	68	69	99	74	58	81
E1	2	75	69	94	73	56	84
E2	1	68	66	92	65	56	81
E2	2	69	67	89	74	56	83
E3	1	69	70	101	71	55	84
E3	2	70	65	NaN	73	53	82
E4	1	71	68	91	73	56	84
E4	2	NaN	67	NaN	69	65	80
E5	1	70	70	NaN	73	56	NaN
E5	2	70	69	91	78	58	NaN
E6	1	65	65	82	61	51	79
E6	2	66	62	NaN	61	52	77
E7	1	68	66	91	71	57	79
E7	2	70	62	91	70	60	81
E8	1	65	66	91	67	54	78
E8	2	68	65	84	70	53	78
E9	1	68	68	NaN	69	56	78
E9	2	70	67	102	73	55	78
E10	1	65	63	91	69	52	85
E10	2	64	60	90	62	53	82
E11	1	68	66	91	77	55	78
E11	2	71	65	90	78	53	78
E12	1	68	68	91	65	56	84
E12	2	70	63	86	62	56	83
E13	1	68	68	89	74	57	79
E13	2	69	70	83	73	60	NaN
E14	1	69	70	NaN	76	57	81
E14	2	70	69	94	74	58	82
E15	1	64	68	82	61	55	72
E15	2	64	67	86	67	54	78
E16	1	65	68	NaN	79	56	NaN
E16	2	75	68	NaNN	79	55	NaN
E17	1	70	68	100	76	57	87
E17	2	81	67	NaNN	75	56	92
E18	1	69	67	NaN	71	54	93
E18	2	72	63	95	78	53	92
E20	1	68	70	90	69	55	84
E20	2	69	67	86	70	58	77
E21	1	80	70	NaN	85	68	NaN
E21	2	72	67	102	71	63	NaN
E22	1	73	70	90	71	56	81
E22	2	72	67	94	73	55	83
E23	1	79	63	87	63	50	81
E23	2	69	65	89	62	51	79
E24	1	64	66	83	65	54	72
E24	2	64	66	83	73	56	73
E25	1	68	67	87	72	54	77
E25	2	66	67	89	74	52	76
E26	1	65	67	87	66	54	72
E26	2	66	63	91	68	56	75
E27	1	69	66	91	67	57	83
E27	2	71	69	91	73	53	81
E28	1	73	72	NaN	74	55	79
E28	2	76	67	97	71	61	79
E29	1	65	62	85	63	53	75
E29	2	66	61	86	75	52	78
E30	1	62	63	81	69	52	77
E30	2	66	63	83	67	51	76
E31	1	69	65	96	63	53	88
E31	2	68	63	93	63	54	82
E32	1	65	63	98	65	52	NaN
E32	2	66	65	81	75	52	71
E33	1	65	66	84	67	56	NaN
E33	2	66	67	91	65	55	77
E34	1	61	61	NaN	65	50	73
E34	2	64	59	82	65	51	75
E35	1	66	66	92	71	54	NaN
E35	2	64	61	89	76	56	78
E36	1	70	66	95	79	54	90
E36	2	71	63	99	82	56	84
E37	1	63	63	82	65	51	77
E37	2	65	61	89	63	51	78
E38	1	68	69	84	74	52	79
E38	2	80	62	91	63	52	83
E39	1	68	66	87	63	52	79
E39	2	66	66	86	63	56	78
E40	1	69	70	88	75	48	82
E40	2	69	69	90	73	59	81
E41	1	68	66	85	62	53	79
E41	2	66	65	86	75	52	84
E42	1	73	66	NaNN	74	55	87
E42	2	71	67	99	75	56	92
E43	1	69	68	91	78	57	NaN
E43	2	71	71	NaNN	75	56	NaN
E44	1	68	67	84	73	56	80
E44	2	67	67	83	73	57	78
E45	1	64	68	83	68	55	77
E45	2	68	69	86	61	56	78
E46	1	68	66	87	NaN	56	80
E46	2	68	69	88	67	62	78
E47	1	67	68	NaN	78	57	NaN
E47	2	66	67	90	67	62	78
E48	1	68	66	85	68	52	NaN
E48	2	69	67	82	66	56	71
E49	1	64	68	83	65	54	79
E49	2	65	67	83	63	54	75
E50	1	64	66	NaN	80	57	NaN
E50	2	65	63	NaN	74	53	75
E51	1	74	66	101	68	56	NaN
E51	2	71	67	91	73	57	NaN
E52	1	68	65	91	69	57	88
E52	2	69	62	91	NaN	58	NaN
E53	1	68	65	93	72	55	NaN
E53	2	70	62	90	73	55	84
E54	1	69	67	99	75	58	80
E54	2	73	67	100	75	56	94
E55	1	69	67	98	75	55	81
E55	2	66	67	85	74	57	81
E56	1	68	63	91	74	55	NaN
E56	2	66	61	94	73	58	83
E57	1	70	66	91	75	56	86
E57	2	68	66	NaNN	70	62	84
E58	1	69	66	91	72	57	88
E58	2	66	61	94	67	56	NaN
E59	1	65	62	81	62	51	71
E59	2	64	60	84	61	51	71
E60	1	68	68	91	77	58	84
E60	2	69	63	90	75	61	81
E61	1	64	67	89	67	55	81
E61	2	68	64	89	65	60	78
E62	1	69	67	88	69	56	81
E62	2	69	68	93	68	60	84
E63	1	64	66	87	64	54	78
E63	2	65	65	84	63	55	78
E64	1	64	65	88	65	53	79
E64	2	67	62	91	65	52	81
E65	1	64	63	92	74	52	90
E65	2	64	63	91	63	53	81
E66	1	63	63	87	64	52	84
E66	2	64	62	93	71	52	77
E67	1	68	68	NaN	76	57	NaN
E67	2	69	67	NaN	70	63	80
E68	1	63	65	91	69	53	81
E68	2	64	63	NaN	63	56	83
E69	1	68	66	91	72	55	83
E69	2	67	63	NaN	67	56	81
E70	1	64	65	86	68	54	79
E70	2	66	62	84	67	56	80
E71	1	69	68	99	75	58	90
E71	2	66	67	94	68	61	83
E72	1	60	61	80	63	50	70
E72	2	64	60	80	56	51	68
E73	1	68	67	90	68	56	79
E73	2	66	67	93	67	61	78
E74	1	63	66	88	68	55	81
E74	2	67	64	91	56	53	78
E75	1	64	66	85	66	55	80
E75	2	66	67	NaN	63	55	75
E76	1	NaN	NaN	NaN	67	NaN	NaN
E76	2	67	67	NaN	NaN	53	NaN
E77	1	69	67	88	70	56	79
E77	2	72	67	NaN	69	57	79
E78	1	69	66	92	70	55	82
E78	2	66	67	91	68	57	77
E79	1	64	65	87	67	54	77
E79	2	65	63	84	65	54	70
E80	1	65	70	91	77	56	78
E80	2	68	69	NaN	75	63	80
E81	1	65	68	NaN	76	57	90
E81	2	69	68	NaN	75	59	83
E82	1	63	65	92	71	57	82
E82	2	65	66	93	62	56	80
E83	1	64	64	92	72	52	79
E83	2	66	65	94	70	53	78
E84	1	69	65	96	65	52	79
E84	2	64	62	94	62	56	78
E85	1	70	74	100	80	65	81
E85	2	69	71	NaN	76	66	88
E86	1	64	68	NaN	63	54	79
E86	2	65	64	94	70	57	84
E87	1	68	66	92	72	53	78
E87	2	68	64	87	76	56	79
E88	1	69	66	92	68	55	84
E88	2	66	64	95	75	56	78
E89	1	69	70	92	76	57	84
E89	2	70	67	99	80	57	87
E90	1	63	63	81	60	51	77
E90	2	64	61	86	62	53	78
E91	1	69	68	92	72	56	81
E91	2	70	67	97	73	59	89
E92	1	68	63	91	82	52	79
E92	2	66	63	94	66	55	86
E93	1	64	67	83	69	54	81
E93	2	65	63	91	67	59	78
E94	1	67	68	83	63	55	78
E94	2	64	63	94	71	59	80
E95	1	65	67	93	70	55	85
E95	2	69	66	NaN	69	59	NaN
E96	1	70	66	94	75	56	90
E96	2	70	65	NaN	78	58	NaN
E97	1	68	66	91	73	54	88
E97	2	68	65	97	69	61	94
E98	1	79	64	NaN	73	56	83
E98	2	68	65	99	75	53	84
E99	1	64	66	84	63	51	80
E99	2	66	63	94	66	57	77
E100	1	67	70	91	62	54	78
E100	2	65	67	91	63	54	78
E101	1	70	68	99	69	56	90
E101	2	71	68	NaN	70	55	90
E102	1	69	70	96	77	60	83
E102	2	71	71	100	86	62	83
E103	1	64	70	85	70	55	81
E103	2	68	67	NaN	70	53	79
E104	1	62	62	NaN	62	51	68
E104	2	65	59	97	62	51	72
E105	1	66	63	90	62	51	77
E105	2	66	63	91	63	52	79
E106	1	65	63	92	68	54	78
E106	2	68	61	94	68	56	83
E107	1	65	67	88	70	52	78
E107	2	66	63	91	71	54	81
E108	1	68	67	90	65	52	84
E108	2	66	64	NaN	68	57	80
E109	1	69	68	91	63	55	81
E109	2	71	64	95	71	56	85
E110	1	64	66	91	65	51	81
E110	2	68	62	NaN	63	53	68
E111	1	64	62	90	70	52	72
E111	2	66	60	93	63	50	78
E112	1	68	67	88	70	55	79
E112	2	70	63	94	68	59	80
E113	1	68	68	90	69	56	72
E113	2	70	63	93	75	57	74
E114	1	65	63	87	67	52	83
E114	2	65	60	94	61	52	70
E115	1	69	73	84	74	52	81
E115	2	66	NaN	94	62	NaN	NaN
E116	1	69	67	91	68	55	81
E116	2	66	63	93	70	57	84
E117	1	69	68	85	72	55	91
E117	2	68	63	97	70	57	84
E118	1	64	63	86	70	51	NaN
E118	2	67	63	93	70	53	89
E119	1	69	62	85	66	52	79
E119	2	65	61	93	61	53	78
E120	1	64	65	91	63	52	88
E120	2	65	61	95	63	53	79
E121	1	70	68	96	74	55	83
E121	2	71	69	NaN	74	59	85
E122	1	69	66	92	70	52	75
E122	2	65	63	94	68	56	76
E123	1	64	66	96	76	52	84
E123	2	68	63	94	74	54	84
E124	1	69	66	91	69	56	74
E124	2	72	63	93	70	53	78
E125	1	69	65	102	75	52	84
E125	2	68	62	NaN	74	56	78
E126	1	64	63	87	69	51	71
E126	2	65	62	95	72	51	78
E127	1	64	62	91	71	51	78
E127	2	65	60	91	66	52	78
E128	1	68	70	91	68	55	84
E128	2	71	69	95	75	58	81
E129	1	65	63	87	71	54	NaN
E129	2	65	61	NaN	73	53	73
E130	1	69	66	NaNN	73	55	78
E130	2	69	65	96	68	57	84
E131	1	69	63	91	67	51	78
E131	2	65	63	95	68	53	78
E132	1	68	67	92	NaN	56	83
E132	2	68	64	95	74	53	78
E133	1	68	63	92	69	51	69
E133	2	64	63	94	72	53	78
E134	1	64	63	86	74	50	69
E134	2	65	61	91	67	53	78
E136	1	63	66	87	63	52	70
E136	2	65	65	NaN	62	53	73
E137	1	68	65	96	65	52	81
E137	2	68	63	95	69	51	83
E139	1	69	63	94	73	51	NaN
E139	2	70	61	NaN	73	52	87
E140	1	65	65	90	67	51	76
E140	2	66	63	92	66	52	78
E141	1	64	65	85	59	49	81
E141	2	64	61	91	62	50	76
E142	1	65	63	85	59	51	77
E142	2	64	63	87	61	52	77
E143	1	73	69	94	78	56	90
E143	2	72	71	102	NaN	58	NaN
E144	1	69	66	99	73	54	78
E144	2	71	65	95	63	55	78
E145	1	67	63	85	67	51	78
E145	2	67	62	93	66	52	77
E146	1	68	65	87	71	52	72
E146	2	66	62	86	70	53	79
E147	1	68	NaN	NaN	63	51	79
E147	2	87	NaN	NaN	68	51	80
E148	1	63	62	87	62	50	72
E148	2	68	62	89	62	51	75
E149	1	71	69	96	74	56	90
E149	2	71	68	NaN	75	60	84
E150	1	64	66	84	63	51	88
E150	2	70	63	99	79	52	75
E151	1	65	65	90	75	50	81
E151	2	69	62	94	75	51	78
E152	1	64	63	87	59	51	79
E152	2	64	62	95	61	52	75
E153	1	68	68	89	71	56	82
E153	2	NaN	67	95	71	55	82
E154	1	69	68	91	72	56	83
E154	2	83	67	95	68	60	89
E155	1	63	61	81	58	51	75
E155	2	64	61	88	70	49	68
E156	1	68	68	85	67	52	81
E156	2	68	65	NaNN	73	53	78
E157	1	68	68	85	69	56	81
E157	2	66	66	82	71	57	79
E158	1	69	63	91	82	51	79
E158	2	71	68	97	71	52	92
E160	1	65	63	83	63	56	81
E160	2	66	65	93	66	54	78
E161	1	68	67	92	71	56	82
E161	2	72	67	96	78	57	78
E162	1	73	65	99	77	55	93
E162	2	75	66	NaNN	78	52	92
E163	1	65	63	85	79	52	78
E163	2	66	63	94	75	52	78
E164	1	65	63	88	69	51	79
E164	2	66	62	95	74	52	80
E166	1	64	66	87	65	52	88
E166	2	66	65	99	68	52	79
E167	1	NaN	66	NaN	64	51	79
E167	2	68	62	94	62	51	78
E168	1	64	66	85	69	55	84
E168	2	66	67	94	73	53	75
E169	1	68	68	91	77	56	NaN
E169	2	68	67	NaN	82	59	81
E171	1	65	62	79	60	51	71
E171	2	65	61	94	61	49	72
E172	1	63	63	80	58	51	77
E172	2	63	62	91	60	52	72
E173	1	68	66	87	71	53	84
E173	2	70	63	95	70	53	92
F1	1	68	65	84	73	55	77
F1	2	66	62	91	66	53	78
F2	1	68	63	85	65	55	79
F2	2	66	64	92	64	53	77
F3	1	68	69	87	67	55	79
F3	2	68	64	95	70	56	78
F4	1	69	66	88	72	54	79
F4	2	70	67	NaNN	63	53	78
F5	1	62	62	84	59	48	69
F5	2	65	61	94	60	49	77
F6	1	64	65	88	71	51	83
F6	2	66	63	91	67	51	81
F7	1	NaN	64	92	72	52	87
F7	2	70	64	93	72	52	NaN
F8	1	68	66	83	65	53	81
F8	2	66	66	NaN	65	56	77
F9	1	70	71	87	73	53	84
F9	2	72	70	91	72	54	82
F10	1	65	66	81	65	53	80
F10	2	66	64	93	67	53	78
F11	1	64	65	81	65	50	79
F11	2	65	62	84	64	50	76
F14	1	68	67	85	73	51	80
F14	2	69	64	93	74	56	79
F15	1	65	67	84	65	52	81
F15	2	67	64	93	68	53	83
F17	1	68	68	84	72	55	77
F17	2	68	67	89	65	56	78
F19	1	68	68	86	63	55	81
F19	2	68	64	92	70	55	78
F20	1	69	66	89	74	54	82
F20	2	66	64	94	66	53	79
F21	1	65	66	88	65	52	79
F21	2	66	63	93	63	52	78
F22	1	65	66	88	67	51	82
F22	2	66	63	88	66	50	80
F23	1	69	70	99	69	52	80
F23	2	69	66	95	70	51	78
F24	1	71	65	95	73	51	88
F24	2	70	62	95	76	55	80
F25	1	64	66	92	67	54	81
F25	2	68	65	89	68	56	80
F26	1	68	66	95	65	52	80
F26	2	66	65	92	70	51	84
F28	1	64	63	86	62	51	79
F28	2	64	61	91	63	51	78
F29	1	69	68	94	74	54	89
F29	2	70	70	NaN	72	56	90
F30	1	60	62	85	62	51	77
F30	2	64	62	85	60	50	75
F31	1	66	67	90	71	54	81
F31	2	68	67	95	66	53	78
F33	1	68	68	94	68	52	82
F33	2	68	66	95	70	53	81
F34	1	63	63	85	63	51	77
F34	2	64	63	84	70	51	79
F35	1	67	66	91	69	56	79
F35	2	68	66	86	66	56	79
F37	1	67	66	91	67	52	84
F37	2	66	66	89	74	53	82
F38	1	68	69	91	71	52	NaN
F38	2	69	68	NaN	73	57	NaN
F40	1	60	61	81	61	50	72
F40	2	60	61	89	58	50	73
F41	1	68	65	98	72	53	85
F41	2	66	65	89	74	56	78
F42	1	66	64	88	64	51	82
F42	2	66	65	93	63	51	78
F43	1	63	64	86	64	52	76
F43	2	64	65	83	63	52	76
F44	1	66	68	92	61	51	81
F44	2	69	NaN	93	62	53	80
F45	1	64	65	91	62	53	77
F45	2	64	64	92	66	53	78
F46	1	65	68	92	82	54	82
F46	2	66	68	95	70	53	78
F47	1	68	68	92	74	55	82
F47	2	69	68	97	71	56	83
F48	1	68	69	98	73	56	87
F48	2	70	69	93	73	57	81
F50	1	63	63	91	62	51	81
F50	2	64	61	91	62	51	NaN
F51	1	64	66	90	69	52	79
F51	2	66	66	93	68	53	77
F52	1	66	66	91	69	55	78
F52	2	66	67	NaN	70	56	78
F53	1	66	64	92	74	54	80
F53	2	66	65	93	63	53	78
F54	1	66	65	NaN	74	55	79
F54	2	69	66	97	68	56	77
F55	1	65	65	92	71	54	79
F55	2	66	66	97	70	55	77
F56	1	64	66	96	71	55	73
F56	2	64	65	94	63	56	77
F57	1	67	65	93	74	54	83
F57	2	68	67	97	72	56	80
F58	1	70	66	96	73	56	83
F58	2	71	68	NaN	72	56	83
F59	1	64	66	94	71	56	NaN
F59	2	70	66	99	65	55	79
F60	1	62	62	84	63	50	75
F60	2	64	64	86	61	51	74
F61	1	68	68	NaN	72	58	81
F61	2	68	68	NaN	74	56	81
F62	1	69	66	90	69	55	79
F62	2	67	66	98	68	56	77
F63	1	68	63	90	63	51	82
F63	2	65	63	95	64	51	77
F64	1	61	61	80	61	50	68
F64	2	63	60	85	56	49	68
F65	1	61	63	82	66	51	78
F65	2	64	63	86	58	53	75
F66	1	68	68	84	NaN	54	79
F66	2	66	67	97	67	56	78
F67	1	66	65	83	58	50	71
F67	2	66	65	93	58	50	73
F68	1	64	62	81	63	50	72
F68	2	64	61	88	59	51	72
F70	1	68	66	86	71	54	81
F70	2	67	67	91	74	56	78
F71	1	64	62	79	61	50	75
F71	2	63	61	84	59	51	75
F72	1	69	68	86	70	55	86
F72	2	69	67	97	70	56	84
F73	1	69	68	90	70	54	83
F73	2	68	66	95	68	56	81
F74	1	66	66	83	62	54	76
F74	2	64	65	94	61	57	81
F75	1	65	64	83	65	51	78
F75	2	64	63	93	63	57	81
F76	1	65	66	83	60	52	77
F76	2	64	62	94	67	52	78
F77	1	65	63	86	72	54	81
F77	2	68	63	98	63	56	78
F78	1	65	65	88	69	52	81
F78	2	66	63	91	68	51	75
F79	1	65	66	100	61	53	79
F79	2	66	65	94	62	55	80
F80	1	66	65	85	65	53	77
F80	2	64	64	91	63	53	77
F81	1	68	68	88	65	53	77
F81	2	67	65	91	70	53	80
F82	1	68	65	90	71	53	81
F82	2	70	65	95	64	55	78
F83	1	68	67	86	73	54	81
F83	2	67	66	100	68	56	80
F84	1	68	68	87	65	56	79
F84	2	67	67	97	66	57	78
F86	1	68	65	88	72	52	78
F86	2	67	64	95	70	55	78
F87	1	61	64	84	60	50	70
F87	2	64	64	91	58	50	70
F88	1	65	66	88	66	52	79
F88	2	71	68	NaN	62	56	84
F89	1	65	63	85	66	52	76
F89	2	64	63	93	62	52	73
F90	1	69	67	90	72	57	84
F90	2	68	69	100	73	61	84
F91	1	63	62	82	61	51	72
F91	2	66	61	90	59	51	71
F92	1	68	65	90	65	54	83
F92	2	66	66	NaNN	63	56	84
F93	1	68	65	86	65	52	81
F93	2	67	63	93	63	55	82
F94	1	65	63	91	69	51	81
F94	2	64	62	96	62	51	78
F95	1	63	62	90	59	50	77
F95	2	64	61	93	59	51	80
F96	1	65	65	87	68	53	83
F96	2	70	66	96	65	53	77
F97	1	60	60	81	55	50	72
F97	2	60	60	86	56	NaN	78
F98	1	68	67	94	67	56	83
F98	2	70	68	102	70	57	84
F99	1	64	63	84	57	50	75
F99	2	64	61	91	56	51	71
F100	1	66	63	92	65	51	78
F100	2	66	63	NaNN	63	53	73
F101	1	64	63	91	65	50	78
F101	2	69	61	97	61	51	76
F103	1	61	61	81	57	49	69
F103	2	60	60	84	56	49	70
F104	1	64	62	83	60	52	75
F104	2	64	62	93	66	52	70
F106	1	66	63	83	66	51	74
F106	2	64	62	93	57	51	78
F107	1	66	63	85	59	51	70
F107	2	65	63	93	61	52	78
F108	1	64	63	85	59	50	75
F108	2	65	61	91	58	51	72
F109	1	62	65	82	63	52	71
F109	2	64	65	85	58	55	73
F110	1	64	63	83	60	50	75
F110	2	64	61	84	58	50	76
F111	1	65	62	92	61	49	78
F111	2	64	61	98	60	50	78
[truncated: 1,946 more rows]
