# Supplementary material for: Construction of high-quality recombination maps with low-coverage genomic sequencing for joint linkage analysis in maize
Source: BMC Biol. 2015 Sep 21;13:78. doi: 10.1186/s12915-015-0187-4 (PMC4578237; doi:10.1186/s12915-015-0187-4)
Supplement: Additional file 10: Table S8. — Phenotypic data for days to tasseling in five environments for the US-NAM population. (XLSX 179 kb) [file 12915_2015_187_MOESM10_ESM.xlsx]

## Sheet: Table S8
Table S8. Phenotypic data for days to tasseling in five environments for US-NAM.
Taxa	2010Sanya	2011Chongqing	2011Beijing	2011Tianjin	2011Xinxiang
Z001E0003	55	68	57	80	52
Z001E0004	57	68	69	79	52
Z001E0005	64	74	71	83	57
Z001E0006	55	67	62	71	50
Z001E0007	58	68	66	71	52
Z001E0008	57	74	68	75	53
Z001E0009	55	68	68	75	52
Z001E0010	52	69	69	72	51
Z001E0011	57	69	68	78	53
Z001E0012	59	70	66	72	48
Z001E0013	62	75	66	80	56
Z001E0014	53	68	64	72	50
Z001E0015	51	67	66	77	48
Z001E0016	57	73	70	83	50
Z001E0017	60	75	68	80	50
Z001E0018	59	75	66	78	51
Z001E0019	62	70	66	79	48
Z001E0021	53	70	68	79	50
Z001E0022	57	70	63	80	51
Z001E0023	57	72	65	78	51
Z001E0024	53	71	65	75	48
Z001E0025	55	76	70	83	51
Z001E0027	55	77	57	86	51
Z001E0028	57	NaN	64	73	47
Z001E0029	53	78	62	75	47
Z001E0030	54	71	63	79	46
Z001E0031	59	76	68	83	51
Z001E0032	55	69	66	73	48
Z001E0033	57	77	66	85	52
Z001E0034	60	72	70	83	51
Z001E0036	60	75	66	85	51
Z001E0037	57	71	66	75	48
Z001E0038	54	69	66	74	47
Z001E0039	57	68	66	80	47
Z001E0040	57	69	62	78	48
Z001E0041	58	68	66	79	52
Z001E0042	60	73	67	81	52
Z001E0043	56	68	64	77	48
Z001E0045	54	69	69	86	53
Z001E0046	63	71	64	85	51
Z001E0047	57	68	64	80	49
Z001E0048	55	69	67	86	52
Z001E0049	64	69	70	86	51
Z001E0050	52	67	68	84	49
Z001E0051	61	68	69	90	51
Z001E0052	59	73	64	88	50
Z001E0053	55	68	66	83	49
Z001E0055	59	71	63	84	50
Z001E0056	57	69	66	85	47
Z001E0057	59	78	67	87	49
Z001E0058	55	69	69	84	50
Z001E0060	60	67	68	81	50
Z001E0061	55	68	66	83	47
Z001E0062	65	68	68	82	51
Z001E0063	61	76	68	83	52
Z001E0065	57	68	66	80	47
Z001E0066	57	NaN	67	106	51
Z001E0067	57	76	65	82	49
Z001E0068	62	70	69	82	51
Z001E0070	55	74	65	83	50
Z001E0071	57	68	66	78	49
Z001E0072	54	69	63	77	46
Z001E0073	58	68	68	85	51
Z001E0074	60	68	66	80	50
Z001E0075	59	72	70	85	51
Z001E0076	57	72	67	83	50
Z001E0077	53	73	67	83	49
Z001E0078	56	68	64	80	47
Z001E0079	60	70	66	77	49
Z001E0080	54	69	64	83	49
Z001E0081	55	70	66	86	51
Z001E0082	56	71	64	78	49
Z001E0083	55	71	67	80	52
Z001E0084	60	73	68	83	53
Z001E0085	57	71	64	79	50
Z001E0086	56	71	63	82	49
Z001E0087	55	69	65	78	49
Z001E0088	59	68	64	85	49
Z001E0089	59	69	66	86	49
Z001E0090	59	70	68	85	51
Z001E0091	59	68	67	86	51
Z001E0092	59	68	64	85	50
Z001E0093	59	67	62	85	49
Z001E0094	57	70	63	84	49
Z001E0095	57	72	66	84	50
Z001E0096	57	68	63	79	49
Z001E0097	57	72	67	83	51
Z001E0098	57	71	64	83	49
Z001E0099	59	76	66	85	50
Z001E0100	57	72	64	80	50
Z001E0102	57	78	65	82	49
Z001E0103	57	73	64	79	49
Z001E0104	57	76	63	78	49
Z001E0105	52	NaN	64	78	51
Z001E0106	55	74	66	83	50
Z001E0107	55	78	64	84	50
Z001E0108	54	71	64	80	47
Z001E0109	57	73	66	84	51
Z001E0110	61	74	67	85	52
Z001E0111	68	77	67	83	51
Z001E0112	57	70	64	83	50
Z001E0113	63	69	66	83	51
Z001E0114	58	73	66	83	50
Z001E0115	57	69	66	78	49
Z001E0116	59	68	67	83	50
Z001E0117	60	70	67	82	49
Z001E0118	59	69	70	80	50
Z001E0119	63	76	68	80	50
Z001E0120	60	73	69	84	49
Z001E0121	57	69	66	83	50
Z001E0122	67	71	66	84	50
Z001E0123	65	69	66	84	51
Z001E0124	60	70	66	84	50
Z001E0125	61	69	66	83	50
Z001E0126	60	70	66	84	49
Z001E0127	60	69	66	86	50
Z001E0128	53	68	66	85	47
Z001E0129	59	67	66	83	49
Z001E0130	55	68	67	76	50
Z001E0131	55	68	66	76	47
Z001E0133	53	71	70	78	49
Z001E0134	60	69	67	74	49
Z001E0136	63	69	66	78	51
Z001E0137	62	68	71	83	50
Z001E0138	62	71	66	78	50
Z001E0139	60	72	68	85	50
Z001E0140	57	71	64	72	47
Z001E0141	60	73	68	78	50
Z001E0143	61	69	67	75	49
Z001E0144	59	73	66	80	50
Z001E0145	61	74	70	80	50
Z001E0146	61	73	64	78	51
Z001E0147	57	68	63	76	49
Z001E0148	62	69	65	82	49
Z001E0149	60	67	64	70	49
Z001E0150	66	72	64	78	50
Z001E0151	64	72	63	76	49
Z001E0152	64	72	66	76	50
Z001E0153	64	74	66	77	51
Z001E0156	58	70	65	76	47
Z001E0157	60	75	66	77	51
Z001E0159	59	68	67	72	46
Z001E0160	60	68	71	77	50
Z001E0162	62	69	66	80	49
Z001E0163	59	68	67	85	47
Z001E0165	66	72	66	83	50
Z001E0166	58	69	66	82	51
Z001E0167	57	68	63	78	49
Z001E0168	55	68	63	73	47
Z001E0169	56	69	65	78	49
Z001E0170	62	75	66	80	51
Z001E0171	50	71	60	72	46
Z001E0172	47	72	63	72	46
Z001E0173	51	72	63	76	47
Z001E0174	57	70	66	78	49
Z001E0175	59	67	66	84	50
Z001E0176	62	74	67	88	53
Z001E0177	55	68	64	85	49
Z001E0178	53	69	64	85	49
Z001E0180	58	70	66	86	52
Z001E0181	62	70	69	86	52
Z001E0182	61	70	68	82	51
Z001E0183	62	75	65	82	50
Z001E0184	57	72	68	83	50
Z001E0185	61	72	66	83	51
Z001E0186	58	76	69	83	51
Z001E0187	61	75	69	85	53
Z001E0188	51	68	63	82	47
Z001E0189	54	68	64	82	48
Z001E0190	61	72	73	87	53
Z001E0191	55	70	66	82	49
Z001E0192	53	68	64	83	48
Z001E0193	51	69	64	83	46
Z001E0194	60	71	64	84	50
Z001E0195	54	70	66	84	48
Z001E0196	59	71	68	89	50
Z001E0197	53	70	68	83	47
Z001E0198	52	70	66	80	47
Z001E0199	57	72	71	86	52
Z001E0200	53	71	64	83	50
Z001E0215	50	69	65	80	50
Z001E0229	55	72	66	87	52
Z001E0262	53	69	66	78	52
Z001E0274	59	79	66	83	53
Z001E0279	60	72	66	83	52
Z002E0001	60	73	66	82	52
Z002E0002	59	72	70	82	52
Z002E0003	58	71	71	82	52
Z002E0004	61	79	70	79	53
Z002E0005	55	NaN	63	80	50
Z002E0006	61	79	70	82	52
Z002E0007	56	70	63	76	50
Z002E0008	57	71	70	79	52
Z002E0009	61	72	66	80	53
Z002E0010	58	71	70	78	52
Z002E0011	59	70	71	76	52
Z002E0012	59	68	71	79	49
Z002E0013	60	72	66	78	52
Z002E0014	57	71	70	78	50
Z002E0015	60	72	66	83	53
Z002E0016	54	70	66	78	50
Z002E0017	60	73	69	78	53
Z002E0018	59	77	68	80	53
Z002E0019	59	72	70	80	53
Z002E0020	61	72	68	79	52
Z002E0021	62	73	70	80	55
Z002E0022	60	72	67	82	53
Z002E0023	62	73	68	79	51
Z002E0025	55	NaN	68	82	52
Z002E0026	62	NaN	68	82	53
Z002E0028	60	73	71	83	53
Z002E0029	57	72	66	84	53
Z002E0030	59	70	70	83	53
Z002E0031	54	69	70	82	52
Z002E0033	55	69	68	82	52
Z002E0034	63	72	66	85	52
Z002E0035	62	73	70	83	52
Z002E0036	61	70	68	80	55
Z002E0037	61	73	71	83	53
Z002E0038	61	73	74	87	53
Z002E0039	58	72	68	83	52
Z002E0040	64	73	70	89	56
Z002E0041	61	76	68	79	52
Z002E0042	60	76	70	80	52
Z002E0043	61	NaN	74	82	53
Z002E0044	62	77	74	87	53
Z002E0045	61	70	68	78	51
Z002E0046	58	71	71	81	51
Z002E0047	61	72	71	83	52
Z002E0048	56	71	66	76	52
Z002E0049	61	72	70	80	55
Z002E0050	57	76	72	85	53
Z002E0051	57	NaN	66	78	49
Z002E0052	55	NaN	66	78	49
Z002E0054	59	73	66	78	52
Z002E0055	62	74	72	80	53
Z002E0056	60	69	66	75	51
Z002E0057	61	73	72	79	53
Z002E0058	61	73	70	78	55
Z002E0059	61	74	71	78	53
Z002E0061	62	69	72	83	55
Z002E0062	61	75	70	82	52
Z002E0064	63	70	68	83	52
Z002E0065	62	72	71	79	52
Z002E0066	64	72	68	83	52
Z002E0068	66	75	68	81	53
Z002E0069	60	74	67	79	49
Z002E0070	70	76	72	87	53
Z002E0071	63	76	65	80	52
Z002E0072	62	72	71	79	53
Z002E0073	60	77	70	83	56
Z002E0074	64	72	70	82	52
Z002E0075	64	70	71	87	47
Z002E0076	57	69	68	86	49
Z002E0077	68	71	65	83	52
Z002E0078	60	70	65	86	49
Z002E0080	63	71	71	88	53
Z002E0081	62	72	70	87	52
Z002E0082	60	72	66	86	52
Z002E0083	60	73	65	82	52
Z002E0084	62	73	71	87	52
Z002E0085	62	73	67	82	52
Z002E0086	58	75	67	83	48
Z002E0087	60	NaN	71	83	52
Z002E0088	62	75	71	82	53
Z002E0089	61	72	68	84	52
Z002E0090	61	71	67	77	51
Z002E0091	65	75	71	82	53
Z002E0093	71	72	71	80	52
Z002E0094	63	72	66	84	52
Z002E0095	59	70	66	74	51
Z002E0096	62	NaN	71	83	52
Z002E0097	64	75	74	83	56
Z002E0098	62	71	68	79	52
Z002E0099	59	72	68	82	52
Z002E0101	60	73	70	82	52
Z002E0102	60	72	67	79	52
Z002E0103	61	76	74	86	56
Z002E0104	60	72	68	77	52
Z002E0105	61	69	70	77	52
Z002E0106	66	74	78	82	58
Z002E0107	65	72	70	76	55
Z002E0108	69	76	68	74	53
Z002E0109	65	NaN	71	80	53
Z002E0110	58	76	71	80	56
Z002E0112	59	68	72	80	52
Z002E0113	61	NaN	72	84	56
Z002E0114	62	75	74	86	53
Z002E0116	60	77	70	80	52
Z002E0117	62	76	75	86	53
Z002E0118	59	75	70	77	52
Z002E0119	59	76	70	78	52
Z002E0120	59	71	68	86	52
Z002E0121	62	73	68	80	51
Z002E0122	64	NaN	72	91	62
Z002E0123	60	71	68	80	52
Z002E0124	61	74	71	81	52
Z002E0125	60	78	72	86	53
Z002E0126	59	72	66	79	52
Z002E0127	61	68	72	86	52
Z002E0128	62	76	72	89	55
Z002E0129	62	72	71	88	53
Z002E0130	69	77	72	89	56
Z002E0131	63	75	72	89	53
Z002E0132	60	74	68	86	52
Z002E0134	60	69	72	89	52
Z002E0135	59	73	68	92	52
Z002E0136	62	73	70	88	53
Z002E0137	60	72	70	88	52
Z002E0138	59	75	68	87	53
Z002E0139	59	74	71	92	53
Z002E0140	66	76	71	91	56
Z002E0141	62	72	71	84	52
Z002E0142	53	71	68	89	52
Z002E0143	61	72	70	90	52
Z002E0144	67	74	70	94	52
Z002E0145	62	70	74	90	55
Z002E0146	64	72	74	94	57
Z002E0147	61	72	75	86	55
Z002E0148	59	71	68	82	52
Z002E0149	60	70	72	86	60
Z002E0150	60	72	68	85	53
Z002E0151	65	73	70	83	53
Z002E0152	62	73	68	89	53
Z002E0153	67	73	72	86	53
Z002E0154	61	75	68	85	53
Z002E0155	64	74	71	86	56
Z002E0156	60	72	71	89	56
Z002E0157	61	72	70	86	52
Z002E0158	68	77	71	89	56
Z002E0159	63	73	70	83	52
Z002E0160	60	72	71	84	52
Z002E0161	59	69	68	83	52
Z002E0162	59	71	68	82	52
Z002E0164	63	73	74	89	57
Z002E0165	67	73	70	81	56
Z002E0166	62	70	70	83	55
Z002E0167	66	70	70	86	53
Z002E0168	65	73	74	85	53
Z002E0169	66	74	72	80	55
Z002E0170	66	70	72	86	53
Z002E0171	64	71	72	84	52
Z002E0172	64	72	72	85	52
Z002E0173	60	76	71	85	53
Z002E0174	59	72	71	86	49
Z002E0175	62	72	71	82	53
Z002E0176	56	73	70	83	52
Z002E0178	62	74	68	83	55
Z002E0179	55	73	70	82	53
Z002E0181	59	70	72	86	53
Z002E0182	61	71	72	82	52
Z002E0183	64	73	70	82	53
Z002E0184	64	67	73	86	55
Z002E0185	59	71	68	85	52
Z002E0186	62	71	71	84	52
Z002E0188	61	71	72	82	52
Z002E0189	66	73	74	86	56
Z002E0190	62	71	72	90	52
Z002E0191	59	73	68	83	52
Z002E0192	62	74	70	83	55
Z002E0193	60	70	72	89	55
Z002E0194	61	75	77	87	56
Z002E0195	63	76	70	86	56
Z002E0196	56	75	65	79	52
Z002E0197	56	70	66	82	52
Z002E0198	62	70	67	83	55
Z002E0199	60	80	70	83	53
Z002E0200	60	78	70	86	55
Z002E0207	62	78	70	86	55
Z003E0001	60	79	72	NaN	NaN
Z003E0002	70	NaN	68	90	NaN
Z003E0003	61	78	71	90	55
Z003E0004	64	76	75	90	61
Z003E0006	59	71	75	94	NaN
Z003E0007	63	73	71	88	53
Z003E0008	63	73	71	NaN	NaN
Z003E0009	57	68	69	90	NaN
Z003E0010	62	73	70	90	52
Z003E0011	59	72	68	90	52
Z003E0012	60	73	70	87	53
Z003E0013	62	74	71	93	56
Z003E0014	56	74	70	90	55
Z003E0015	64	75	74	94	55
Z003E0016	62	79	74	NaN	NaN
Z003E0017	60	78	72	NaN	56
Z003E0018	67	81	78	98	60
Z003E0019	62	80	68	NaN	56
Z003E0020	60	74	71	95	53
Z003E0021	62	79	74	91	53
Z003E0022	58	81	73	89	56
Z003E0023	61	84	74	NaN	NaN
Z003E0024	64	NaN	74	NaN	NaN
Z003E0026	59	NaN	71	NaN	NaN
Z003E0028	67	81	81	NaN	NaN
Z003E0029	57	74	72	90	53
Z003E0030	58	76	75	90	55
Z003E0031	56	72	70	NaN	NaN
Z003E0033	67	77	76	93	61
Z003E0034	53	72	66	90	53
Z003E0035	60	79	73	NaN	NaN
Z003E0036	60	73	73	NaN	NaN
Z003E0037	64	75	74	NaN	56
Z003E0038	62	73	74	83	53
Z003E0039	58	70	73	90	NaN
Z003E0041	62	73	74	NaN	55
Z003E0042	62	77	71	90	60
Z003E0043	57	72	70	87	52
Z003E0044	65	76	76	90	56
Z003E0045	66	73	70	87	53
Z003E0046	68	80	70	NaN	NaN
Z003E0047	62	80	66	80	53
Z003E0048	64	75	76	93	NaN
Z003E0049	67	75	72	79	53
Z003E0050	65	NaN	68	97	NaN
Z003E0051	64	NaN	77	86	58
Z003E0052	62	75	68	97	53
Z003E0053	64	76	74	NaN	56
Z003E0054	62	72	77	106	50
Z003E0055	59	74	74	88	NaN
Z003E0057	56	74	76	NaN	NaN
Z003E0058	60	73	71	77	52
Z003E0059	63	80	78	89	NaN
Z003E0061	71	77	71	88	57
Z003E0062	63	75	75	90	NaN
Z003E0063	70	75	78	94	58
Z003E0064	67	76	76	92	NaN
Z003E0065	62	74	70	84	55
Z003E0066	62	74	71	86	NaN
Z003E0067	70	74	70	87	NaN
Z003E0068	68	76	71	87	NaN
Z003E0070	63	76	71	79	55
Z003E0072	63	81	80	NaN	NaN
Z003E0073	68	75	71	83	53
Z003E0074	74	76	70	89	59
Z003E0075	69	74	71	77	56
Z003E0076	70	75	72	NaN	58
Z003E0078	69	73	76	83	NaN
Z003E0079	64	71	72	80	55
Z003E0080	61	72	71	83	55
Z003E0081	63	75	70	NaN	55
Z003E0082	62	75	70	NaN	NaN
Z003E0083	70	77	77	91	63
Z003E0084	66	72	68	88	63
Z003E0085	62	81	70	NaN	NaN
Z003E0086	64	74	70	NaN	NaN
Z003E0088	63	75	72	86	NaN
Z003E0089	65	76	74	NaN	NaN
Z003E0090	70	80	76	88	58
Z003E0091	60	76	74	89	53
Z003E0092	59	72	70	93	61
Z003E0093	67	73	70	82	55
Z003E0094	62	73	72	87	56
Z003E0095	63	77	77	92	NaN
Z003E0097	68	77	74	94	NaN
Z003E0098	65	76	76	90	NaN
Z003E0099	70	77	76	91	60
Z003E0101	73	77	74	85	55
Z003E0102	64	73	70	92	NaN
Z003E0103	65	73	73	86	52
Z003E0104	61	72	72	86	55
Z003E0105	71	75	76	86	NaN
Z003E0106	64	75	74	86	53
Z003E0107	64	78	67	78	55
Z003E0108	71	NaN	72	88	56
Z003E0110	60	76	78	87	61
Z003E0111	62	74	72	83	56
Z003E0112	66	76	70	82	NaN
Z003E0113	60	74	66	76	55
Z003E0114	66	81	74	88	58
Z003E0115	65	82	79	86	56
Z003E0116	66	NaN	78	89	61
Z003E0117	64	NaN	72	86	55
Z003E0118	67	NaN	74	88	NaN
Z003E0119	58	73	64	71	NaN
Z003E0120	67	79	71	83	61
Z003E0121	60	74	74	86	NaN
Z003E0122	63	82	74	86	61
Z003E0123	64	82	76	86	NaN
Z003E0124	63	75	74	87	56
Z003E0126	66	82	78	86	60
Z003E0127	62	76	73	83	56
Z003E0128	62	76	71	86	55
Z003E0129	62	81	74	89	56
Z003E0130	62	81	76	93	NaN
Z003E0131	62	80	76	89	56
Z003E0132	63	82	71	87	NaN
Z003E0133	64	82	74	89	NaN
Z003E0134	60	81	74	89	56
Z003E0135	66	81	78	88	60
Z003E0136	66	80	74	89	NaN
Z003E0137	59	72	66	78	NaN
Z003E0138	60	73	68	86	NaN
Z003E0139	68	75	75	83	55
Z003E0140	62	75	72	86	53
Z003E0141	65	75	71	85	55
Z003E0142	59	74	70	86	NaN
Z003E0143	57	82	76	NaN	NaN
Z003E0144	62	72	74	86	53
Z003E0145	63	80	71	86	49
Z003E0146	61	72	70	90	NaN
Z003E0147	62	80	66	86	NaN
Z003E0148	65	77	74	NaN	NaN
Z003E0150	63	80	74	NaN	NaN
Z003E0151	63	76	71	NaN	NaN
Z003E0152	61	74	74	NaN	53
Z003E0153	62	74	74	89	55
Z003E0154	62	74	70	78	49
Z003E0155	63	81	74	83	57
Z003E0156	66	75	74	NaN	NaN
Z003E0157	63	75	76	87	56
Z003E0159	62	78	74	83	NaN
Z003E0160	61	75	70	86	NaN
Z003E0161	61	71	74	89	NaN
Z003E0163	62	75	70	NaN	NaN
Z003E0164	64	74	72	87	56
Z003E0165	64	82	71	83	55
Z003E0166	60	82	70	82	NaN
Z003E0167	59	71	66	79	52
Z003E0168	62	73	70	89	NaN
Z003E0171	62	73	74	83	56
Z003E0172	62	72	72	NaN	NaN
Z003E0173	61	74	70	NaN	NaN
Z003E0174	62	75	77	94	53
Z003E0175	60	73	68	89	53
Z003E0176	61	72	72	NaN	NaN
Z003E0177	57	82	71	85	56
Z003E0178	62	71	72	87	55
Z003E0180	60	70	74	89	55
Z003E0181	62	73	72	83	57
Z003E0182	64	75	78	88	55
Z003E0183	63	76	77	98	NaN
Z003E0184	65	74	71	80	55
Z003E0185	64	74	70	83	53
Z003E0186	65	72	76	86	56
Z003E0187	61	76	73	NaN	NaN
Z003E0188	63	72	77	NaN	52
Z003E0189	63	73	68	89	53
Z003E0191	59	71	70	87	53
Z003E0192	67	77	76	103	56
Z003E0193	62	72	70	NaN	NaN
Z003E0194	70	69	66	84	53
Z003E0195	62	75	78	NaN	61
Z003E0196	63	82	76	NaN	NaN
Z003E0197	64	75	73	89	60
Z003E0198	69	71	70	NaN	NaN
Z003E0199	67	76	76	89	56
Z003E0200	60	76	70	90	60
Z003E0212	60	76	77	94	65
Z003E0220	65	73	74	92	53
Z003E0266	65	75	75	NaN	NaN
Z003E0272	60	76	74	NaN	60
Z004E0001	62	76	74	87	55
Z004E0002	63	78	68	87	53
Z004E0003	59	76	68	88	53
Z004E0004	60	76	74	93	55
Z004E0005	63	72	67	89	53
Z004E0006	59	71	67	89	52
Z004E0008	62	75	74	90	53
Z004E0009	64	73	72	95	53
Z004E0010	63	73	74	97	53
Z004E0011	62	76	76	91	55
Z004E0012	60	72	72	91	53
Z004E0013	60	74	72	101	57
Z004E0014	63	74	74	91	53
Z004E0015	66	81	78	102	60
Z004E0016	66	76	74	91	58
Z004E0017	62	73	74	91	53
Z004E0018	60	73	70	94	53
Z004E0019	60	77	74	98	56
Z004E0020	62	76	72	94	52
Z004E0021	57	75	68	91	52
Z004E0022	62	76	72	87	53
Z004E0023	62	76	72	93	56
Z004E0024	59	72	72	92	50
Z004E0025	66	74	74	88	60
Z004E0026	62	82	74	90	60
Z004E0027	59	72	68	91	52
Z004E0028	64	80	74	90	57
Z004E0029	59	71	70	86	50
Z004E0030	62	76	68	86	57
Z004E0031	63	79	72	NaN	56
Z004E0032	59	74	70	86	52
Z004E0033	62	76	74	89	56
Z004E0034	59	72	66	82	52
Z004E0035	62	73	68	86	52
Z004E0036	64	79	72	90	57
Z004E0037	68	79	72	90	60
Z004E0038	72	82	74	92	61
Z004E0039	62	78	68	88	53
Z004E0040	59	72	67	83	52
Z004E0041	59	71	66	84	50
Z004E0042	62	75	74	87	55
Z004E0043	62	73	72	89	55
Z004E0044	67	81	76	90	55
Z004E0045	59	77	70	86	53
Z004E0046	59	72	72	86	53
Z004E0047	59	73	74	90	53
Z004E0048	62	74	72	93	53
Z004E0049	62	74	65	90	52
Z004E0050	63	74	72	90	53
Z004E0051	66	76	72	92	56
Z004E0052	66	82	72	95	53
Z004E0053	66	82	78	95	56
Z004E0054	62	75	73	94	52
Z004E0056	66	77	74	89	60
Z004E0057	63	73	72	90	53
Z004E0058	63	78	68	84	53
Z004E0059	71	73	68	90	53
Z004E0060	70	80	76	96	57
Z004E0061	59	77	68	94	55
Z004E0062	65	73	67	89	53
Z004E0063	64	77	70	91	56
Z004E0064	60	74	71	95	53
Z004E0065	60	80	72	92	53
Z004E0066	68	82	78	108	62
Z004E0067	59	73	70	90	52
Z004E0068	60	73	68	88	52
Z004E0069	61	72	68	89	52
Z004E0070	63	74	66	86	52
Z004E0072	67	81	72	91	56
Z004E0073	65	81	74	95	59
Z004E0074	60	72	66	86	52
Z004E0076	66	76	70	93	56
Z004E0077	68	78	72	86	56
Z004E0078	66	78	74	NaN	56
Z004E0079	62	76	68	91	55
Z004E0080	63	82	72	89	55
Z004E0081	65	81	70	88	52
Z004E0082	61	82	72	88	57
Z004E0083	60	73	70	86	49
Z004E0084	60	73	68	85	53
Z004E0085	65	80	70	89	55
Z004E0086	63	79	72	86	55
Z004E0087	65	80	80	95	60
Z004E0088	62	82	72	88	56
Z004E0089	64	74	72	88	53
Z004E0091	62	73	72	91	53
Z004E0092	66	81	76	90	60
Z004E0093	59	73	72	89	52
Z004E0094	68	76	78	98	59
Z004E0095	62	75	76	105	60
Z004E0096	59	73	72	84	52
Z004E0097	63	74	72	93	58
Z004E0098	62	73	70	89	52
Z004E0099	62	74	72	83	52
Z004E0100	61	74	74	90	53
Z004E0101	62	73	74	86	56
Z004E0102	59	74	70	80	52
Z004E0103	59	74	70	83	52
Z004E0104	64	75	72	89	55
Z004E0105	59	72	72	83	53
Z004E0106	72	76	74	86	60
Z004E0107	62	77	68	90	55
Z004E0108	63	76	68	86	55
Z004E0110	67	76	72	90	55
Z004E0111	63	80	66	89	53
Z004E0113	67	81	72	83	55
Z004E0114	61	77	70	83	53
Z004E0115	59	77	70	78	52
Z004E0116	64	80	72	88	55
Z004E0117	56	74	68	82	52
Z004E0118	62	NaN	70	80	54
Z004E0120	63	82	74	81	56
Z004E0121	66	NaN	72	86	57
Z004E0122	62	82	72	84	56
Z004E0123	63	81	74	83	55
Z004E0124	57	74	66	77	50
Z004E0125	62	76	72	83	53
Z004E0126	62	80	68	83	52
Z004E0127	64	80	83	91	57
Z004E0128	59	78	68	88	53
Z004E0130	60	75	70	89	52
Z004E0131	63	74	70	85	53
Z004E0132	66	82	70	90	57
Z004E0133	60	80	72	87	52
Z004E0134	60	82	70	89	53
Z004E0135	66	82	70	88	56
Z004E0136	63	82	73	85	56
Z004E0137	66	NaN	79	96	58
Z004E0138	66	NaN	74	92	60
Z004E0139	60	NaN	72	85	52
Z004E0140	63	82	74	87	57
Z004E0141	68	77	74	86	55
Z004E0142	62	76	74	87	58
Z004E0143	62	76	74	85	54
Z004E0144	67	NaN	72	81	53
Z004E0145	62	81	72	80	52
Z004E0146	72	82	76	83	56
Z004E0147	65	81	66	83	52
Z004E0148	69	NaN	74	89	62
Z004E0149	62	NaN	68	83	52
Z004E0150	67	82	76	89	60
Z004E0151	70	82	76	89	60
Z004E0152	63	81	80	86	59
Z004E0153	65	80	76	90	58
Z004E0155	59	77	68	78	55
Z004E0156	59	82	68	80	50
Z004E0157	67	81	76	88	61
Z004E0158	64	82	74	86	61
Z004E0159	65	82	74	89	58
Z004E0160	61	73	70	83	53
Z004E0161	60	73	71	77	52
Z004E0162	60	73	66	80	52
Z004E0163	57	75	72	82	55
Z004E0164	61	75	67	82	53
Z004E0165	61	74	66	78	52
Z004E0167	67	82	78	83	61
Z004E0168	66	77	74	83	59
Z004E0169	64	76	72	85	58
Z004E0170	62	75	74	83	57
Z004E0171	68	80	76	89	61
Z004E0172	66	76	76	87	56
Z004E0173	62	77	76	86	58
Z004E0174	66	80	68	80	56
Z004E0175	62	74	70	78	55
Z004E0176	69	80	72	90	61
Z004E0177	60	77	74	86	53
Z004E0178	69	76	72	83	53
Z004E0179	66	82	78	84	57
Z004E0180	66	80	72	85	57
Z004E0181	63	75	67	80	52
Z004E0182	69	80	78	87	59
Z004E0183	67	75	68	82	56
Z004E0184	69	76	70	86	57
Z004E0185	69	80	75	86	60
Z004E0186	67	81	76	86	60
Z004E0187	64	82	74	84	55
Z004E0188	70	82	76	89	56
Z004E0189	68	82	74	89	56
Z004E0190	64	77	72	86	55
Z004E0191	65	76	72	82	52
Z004E0192	66	77	70	85	55
Z004E0193	63	76	66	80	52
Z004E0194	71	81	78	89	56
Z004E0195	65	76	74	88	60
Z004E0196	65	80	81	87	62
Z004E0197	67	76	72	87	55
Z004E0198	66	78	75	88	55
Z004E0199	68	77	66	83	53
Z004E0200	68	76	70	86	57
Z004E0208	66	75	70	91	55
Z004E0232	63	76	67	89	52
Z005E0001	60	73	66	83	52
Z005E0003	62	74	68	89	52
Z005E0004	65	72	70	87	52
Z005E0005	66	76	72	89	55
Z005E0006	68	82	76	94	55
Z005E0007	59	76	68	86	52
Z005E0008	62	73	74	88	53
Z005E0009	66	82	74	89	52
Z005E0010	61	80	74	86	55
Z005E0012	62	75	68	83	52
Z005E0013	61	74	68	83	52
Z005E0015	61	73	82	92	53
Z005E0016	62	75	72	NaN	53
Z005E0018	63	77	68	88	60
Z005E0019	56	69	66	77	52
Z005E0020	63	74	72	89	53
Z005E0021	65	71	68	82	55
Z005E0023	64	76	78	90	55
Z005E0025	60	71	72	84	52
Z005E0027	57	70	64	80	52
Z005E0028	55	72	72	89	53
Z005E0029	63	75	72	89	60
Z005E0032	62	78	74	90	55
Z005E0033	57	73	72	86	53
Z005E0034	61	76	78	86	46
Z005E0035	59	73	70	89	57
Z005E0038	63	77	76	94	56
Z005E0039	57	75	68	89	54
Z005E0040	62	77	72	93	57
Z005E0042	63	73	70	86	53
Z005E0043	62	74	70	85	57
Z005E0044	59	70	64	84	48
Z005E0045	69	71	72	84	56
Z005E0047	61	74	70	88	55
Z005E0048	62	76	70	89	55
Z005E0049	59	74	74	95	53
Z005E0051	59	75	74	92	53
Z005E0052	65	76	68	89	53
Z005E0053	65	77	78	99	55
Z005E0055	66	74	74	91	55
Z005E0056	61	73	70	86	53
Z005E0057	61	73	67	89	53
Z005E0058	60	76	76	94	56
Z005E0059	60	76	76	90	58
Z005E0060	64	74	72	89	53
Z005E0061	61	75	72	89	52
Z005E0062	62	75	66	83	48
Z005E0063	63	74	71	88	55
Z005E0064	66	76	76	101	56
Z005E0066	67	77	74	89	58
Z005E0067	60	75	70	89	53
Z005E0069	65	75	74	89	53
Z005E0070	63	77	81	92	56
Z005E0071	63	77	83	100	59
Z005E0072	63	76	74	92	55
Z005E0073	64	77	76	93	55
Z005E0074	64	75	78	98	55
Z005E0076	62	77	76	92	55
Z005E0077	66	76	74	91	56
Z005E0078	63	77	80	97	56
Z005E0079	69	77	74	91	56
Z005E0080	62	73	74	89	53
Z005E0081	64	71	66	86	52
Z005E0082	65	73	71	94	56
Z005E0083	68	74	70	90	54
Z005E0084	66	72	70	93	55
Z005E0085	66	76	74	93	55
Z005E0087	63	73	68	90	52
Z005E0088	61	74	68	90	52
Z005E0090	63	73	72	90	52
Z005E0091	60	74	72	90	53
Z005E0092	62	73	77	94	53
Z005E0093	62	74	72	90	58
Z005E0094	66	74	76	90	53
Z005E0095	63	75	74	90	60
Z005E0096	65	76	73	90	55
Z005E0097	59	70	70	90	54
Z005E0098	63	79	78	105	58
Z005E0099	60	73	68	91	56
Z005E0100	71	75	68	90	56
Z005E0102	63	74	68	90	54
Z005E0103	68	75	76	101	56
Z005E0104	60	72	70	91	53
Z005E0105	63	77	74	90	53
Z005E0106	64	76	74	92	55
Z005E0107	66	74	NaN	87	52
Z005E0108	68	76	68	91	53
Z005E0109	59	71	72	90	53
Z005E0110	61	73	74	90	52
Z005E0111	62	70	68	89	50
Z005E0112	61	70	67	90	52
Z005E0113	62	73	68	87	52
Z005E0115	63	72	68	86	52
Z005E0116	60	74	70	89	52
Z005E0118	60	74	70	86	52
Z005E0119	60	74	70	88	52
Z005E0120	72	81	74	96	56
Z005E0121	72	75	74	88	52
Z005E0122	60	75	72	88	55
Z005E0123	63	74	67	86	52
Z005E0124	68	80	77	98	55
Z005E0125	63	75	74	94	56
Z005E0126	59	75	70	88	53
Z005E0127	66	75	74	95	57
Z005E0128	63	76	81	NaN	53
Z005E0129	62	75	74	91	55
Z005E0130	61	72	66	87	47
Z005E0131	63	73	74	103	56
Z005E0133	68	72	66	91	54
Z005E0134	63	76	74	90	53
Z005E0135	64	75	74	98	54
Z005E0136	61	73	74	90	52
Z005E0137	65	75	74	93	53
Z005E0138	62	75	76	98	52
Z005E0139	67	76	70	91	56
Z005E0140	56	74	75	92	53
Z005E0141	62	74	70	90	53
Z005E0142	63	79	72	91	55
Z005E0143	62	74	73	89	52
Z005E0144	61	72	78	94	53
Z005E0145	62	73	72	91	53
Z005E0146	63	72	68	89	52
Z005E0147	60	74	72	90	52
Z005E0148	64	73	72	86	52
Z005E0149	65	75	70	86	53
Z005E0150	60	73	74	86	52
Z005E0151	57	72	74	94	54
Z005E0152	68	76	72	94	56
Z005E0153	66	77	76	94	56
Z005E0154	62	68	70	86	51
Z005E0155	63	76	72	103	56
Z005E0156	65	76	68	90	53
Z005E0157	62	74	74	91	56
Z005E0159	64	73	72	91	54
Z005E0160	69	73	66	86	52
Z005E0161	59	72	70	85	52
Z005E0162	65	73	70	90	53
Z005E0164	62	73	74	101	53
Z005E0165	59	73	70	NaN	53
Z005E0166	62	76	70	86	54
Z005E0167	67	72	76	100	56
Z005E0168	65	72	68	86	53
Z005E0169	59	73	76	94	52
Z005E0170	63	74	72	91	52
Z005E0171	65	73	72	91	52
Z005E0172	62	69	68	86	50
Z005E0173	62	73	70	86	53
Z005E0174	65	74	72	91	54
Z005E0175	65	76	74	92	53
Z005E0176	65	75	72	86	53
Z005E0178	67	76	70	91	53
Z005E0179	66	76	72	89	55
Z005E0180	59	72	66	83	50
Z005E0181	65	76	78	94	59
Z005E0182	65	76	78	91	55
Z005E0183	68	76	72	91	56
Z005E0184	64	76	70	85	54
Z005E0185	72	77	72	90	53
Z005E0186	66	75	72	86	53
Z005E0187	65	77	77	91	55
Z005E0188	65	77	74	91	58
Z005E0189	63	73	74	86	52
Z005E0190	63	74	68	81	52
Z005E0193	60	73	68	86	52
Z005E0195	63	73	65	86	50
Z005E0196	64	75	70	85	53
Z005E0197	62	73	72	86	53
Z005E0198	64	75	72	91	52
Z005E0199	64	73	72	93	52
Z005E0204	64	76	70	86	55
Z005E0210	59	75	74	92	52
Z005E0211	69	NaN	77	91	59
Z005E0212	65	NaN	70	86	48
Z005E0213	65	NaN	78	93	58
Z005E0215	64	NaN	79	97	57
Z005E0233	67	83	79	86	56
Z005E0249	67	83	70	86	53
Z005E0267	70	NaN	70	92	57
Z005E0270	61	NaN	72	90	53
Z006E0001	62	NaN	68	82	52
Z006E0002	57	80	72	86	53
Z006E0003	57	NaN	72	83	53
Z006E0005	59	NaN	69	78	50
Z006E0006	64	75	70	78	56
Z006E0007	64	76	67	78	53
Z006E0008	60	74	74	80	52
Z006E0009	63	73	67	78	53
Z006E0010	57	72	71	78	53
Z006E0011	60	NaN	70	79	52
Z006E0012	68	76	74	80	60
Z006E0013	61	NaN	71	83	55
Z006E0014	59	NaN	68	78	53
Z006E0015	59	NaN	70	81	55
Z006E0017	61	76	72	86	55
Z006E0018	60	NaN	70	79	52
Z006E0020	61	76	68	79	55
Z006E0023	53	75	64	77	52
Z006E0024	60	81	70	80	53
Z006E0025	61	82	68	78	52
Z006E0026	61	72	68	78	52
Z006E0027	63	76	72	82	58
Z006E0028	60	72	70	81	52
Z006E0029	57	74	70	79	52
Z006E0031	63	75	70	82	56
Z006E0032	60	73	70	86	55
Z006E0033	59	80	64	80	48
Z006E0034	59	76	66	81	53
Z006E0035	60	72	70	89	53
Z006E0036	57	74	70	83	52
Z006E0037	59	76	68	91	53
Z006E0038	59	73	66	83	52
Z006E0041	57	73	65	82	52
Z006E0042	57	72	66	78	50
Z006E0043	62	74	72	83	54
Z006E0044	57	72	70	82	54
Z006E0046	60	74	72	86	55
Z006E0047	64	77	68	86	54
Z006E0048	60	74	68	91	55
Z006E0049	59	72	72	91	52
Z006E0050	57	73	70	83	53
Z006E0051	60	76	72	82	56
Z006E0052	64	74	72	86	56
Z006E0053	64	74	68	83	52
Z006E0054	62	80	71	87	59
Z006E0055	62	77	70	88	57
Z006E0056	62	76	72	NaN	56
Z006E0057	62	74	70	83	53
Z006E0058	60	74	70	84	52
Z006E0059	61	73	75	91	52
Z006E0060	60	73	70	83	52
Z006E0061	63	73	74	86	56
Z006E0063	59	75	77	96	55
Z006E0065	61	76	76	91	55
Z006E0066	62	73	72	91	55
Z006E0068	55	72	72	88	50
Z006E0069	62	76	73	89	55
Z006E0070	62	76	72	87	53
Z006E0071	62	76	70	84	52
Z006E0072	61	73	72	88	53
Z006E0073	64	74	70	87	53
Z006E0074	57	73	68	91	50
Z006E0075	64	76	70	85	53
Z006E0077	60	72	70	80	50
Z006E0078	63	74	70	84	54
Z006E0079	59	73	70	84	52
Z006E0080	60	75	72	81	50
Z006E0081	62	75	70	82	52
Z006E0083	59	75	70	81	53
Z006E0085	63	75	70	87	55
Z006E0086	57	73	64	87	52
Z006E0087	61	71	65	81	50
Z006E0089	66	73	68	84	53
Z006E0090	59	71	68	83	55
Z006E0091	65	80	73	88	56
Z006E0092	61	73	71	86	55
Z006E0093	59	71	67	83	52
Z006E0094	59	73	70	84	50
Z006E0095	59	71	70	78	52
Z006E0096	57	71	68	83	52
Z006E0097	57	72	68	81	50
Z006E0098	62	74	74	90	54
Z006E0099	59	73	74	89	53
Z006E0100	59	71	70	83	53
Z006E0102	63	71	68	86	52
Z006E0103	63	73	70	87	53
Z006E0104	70	76	74	86	55
Z006E0105	68	76	70	89	55
Z006E0106	64	80	66	82	52
Z006E0107	61	72	67	78	52
Z006E0108	60	70	70	78	52
Z006E0109	60	73	67	80	54
Z006E0110	63	72	68	NaN	50
Z006E0111	63	73	72	NaN	53
Z006E0113	63	73	72	88	55
Z006E0114	59	72	68	83	52
Z006E0115	63	72	72	86	50
Z006E0116	56	70	68	86	50
Z006E0118	62	72	70	86	50
Z006E0119	68	76	78	90	53
Z006E0120	68	74	70	83	55
Z006E0121	67	77	75	91	60
Z006E0122	63	73	68	83	52
Z006E0123	62	73	72	86	53
Z006E0124	63	73	70	86	49
Z006E0125	59	72	70	86	53
Z006E0126	54	69	65	80	48
Z006E0128	62	73	74	87	46
Z006E0129	63	73	68	85	52
Z006E0133	62	72	72	85	52
Z006E0134	62	72	68	84	50
Z006E0135	63	73	70	88	50
Z006E0136	59	73	72	88	53
Z006E0137	63	73	70	89	54
Z006E0138	62	72	72	86	53
Z006E0139	63	76	68	87	55
Z006E0140	62	75	73	91	52
Z006E0142	62	76	75	91	53
Z006E0143	59	70	63	87	49
Z006E0144	65	76	73	89	55
Z006E0145	59	71	67	90	53
Z006E0146	63	71	72	87	52
Z006E0147	67	77	74	90	56
Z006E0148	59	71	64	83	48
Z006E0149	64	77	72	89	52
Z006E0150	63	73	72	86	52
Z006E0151	64	73	68	83	52
Z006E0152	60	72	70	88	52
Z006E0153	64	73	70	89	52
Z006E0154	54	70	72	82	52
Z006E0155	63	72	70	91	53
Z006E0156	63	81	72	101	56
Z006E0157	64	72	68	90	50
Z006E0158	62	73	NaN	98	55
Z006E0159	59	69	72	84	52
Z006E0160	60	73	74	96	54
Z006E0161	62	70	68	88	52
Z006E0162	59	69	70	83	48
Z006E0163	58	71	68	87	50
Z006E0165	62	73	75	91	55
Z006E0166	63	72	70	88	55
Z006E0167	64	75	72	108	56
Z006E0168	62	73	65	91	52
Z006E0169	60	71	65	90	52
Z006E0170	60	73	69	95	52
Z006E0171	55	71	66	95	52
Z006E0172	63	73	68	83	52
Z006E0173	61	73	70	86	53
Z006E0174	57	70	66	83	52
Z006E0176	63	74	74	90	56
Z006E0177	63	76	66	82	55
Z006E0178	62	72	68	79	53
Z006E0179	60	72	70	83	52
Z006E0180	57	70	70	86	52
Z006E0182	59	71	NaN	86	52
Z006E0183	60	73	NaN	85	53
Z006E0185	63	73	72	90	55
Z006E0186	63	73	73	86	53
Z006E0188	60	70	70	88	52
Z006E0189	60	70	68	91	52
Z006E0190	58	71	66	88	50
Z006E0191	60	68	72	91	52
Z006E0192	60	72	75	94	53
Z006E0193	59	77	73	91	52
Z006E0194	59	73	72	91	53
Z006E0195	59	72	72	86	48
Z006E0196	59	72	70	86	52
Z006E0197	64	76	74	88	55
Z006E0198	60	77	74	87	52
Z006E0199	59	73	68	84	50
Z006E0200	59	77	70	83	52
Z006E0203	63	78	72	91	57
Z006E0204	55	81	64	78	57
Z006E0215	62	79	73	82	52
Z006E0216	60	75	70	84	52
Z006E0219	62	NaN	70	80	53
Z006E0224	67	80	71	86	56
Z006E0225	62	80	69	86	52
Z006E0228	64	80	69	86	55
Z006E0233	54	NaN	70	86	50
Z006E0245	62	76	70	89	52
Z006E0255	60	76	68	89	52
Z007E0001	55	NaN	68	91	53
Z007E0002	63	80	70	89	52
Z007E0003	64	76	71	90	51
Z007E0004	62	74	71	90	53
Z007E0007	65	77	70	89	53
Z007E0008	64	80	70	90	53
Z007E0010	62	78	67	90	53
Z007E0011	61	76	67	84	52
Z007E0012	64	76	70	96	53
Z007E0013	65	80	71	84	53
Z007E0014	67	73	72	90	55
Z007E0015	62	75	64	90	53
Z007E0016	65	76	74	90	56
Z007E0017	62	73	72	90	55
Z007E0019	63	72	69	83	50
Z007E0020	64	76	74	91	58
Z007E0021	61	73	68	90	51
Z007E0022	58	72	68	87	52
Z007E0023	65	76	72	90	55
Z007E0025	64	75	72	83	51
Z007E0026	59	73	68	86	52
Z007E0028	59	72	68	86	52
Z007E0029	65	73	67	87	53
Z007E0030	65	75	72	86	54
Z007E0031	67	74	76	86	56
Z007E0032	61	73	72	86	53
Z007E0033	61	73	72	90	53
Z007E0034	64	72	72	84	53
Z007E0036	67	75	72	83	53
Z007E0038	63	74	75	87	55
Z007E0039	59	70	68	90	49
Z007E0040	68	76	74	89	56
Z007E0041	60	71	71	87	52
Z007E0042	66	76	72	87	56
Z007E0043	60	69	66	84	50
Z007E0044	64	76	73	85	55
Z007E0045	59	70	66	86	52
Z007E0046	60	76	72	96	53
Z007E0047	59	74	72	88	53
Z007E0048	60	74	69	87	53
Z007E0049	60	73	69	86	52
Z007E0050	62	72	68	86	52
Z007E0052	66	75	76	96	59
Z007E0053	64	70	68	87	52
Z007E0054	62	69	73	86	52
Z007E0055	63	76	74	93	53
Z007E0056	63	76	73	89	55
Z007E0058	63	76	72	86	52
Z007E0059	63	73	68	90	52
Z007E0060	59	72	68	87	52
Z007E0061	63	73	NaN	93	55
Z007E0062	63	76	NaN	87	56
Z007E0065	59	73	68	88	52
Z007E0066	64	80	72	91	56
Z007E0067	64	79	72	90	59
Z007E0068	60	75	72	90	52
Z007E0069	59	76	70	86	52
Z007E0070	56	73	70	93	52
Z007E0072	65	78	70	92	52
Z007E0073	63	75	68	83	52
Z007E0074	60	76	73	88	52
Z007E0077	60	76	70	87	52
Z007E0078	60	76	74	84	55
Z007E0079	65	72	72	89	53
Z007E0080	57	73	72	88	53
Z007E0081	63	74	70	93	53
Z007E0082	63	71	71	83	53
Z007E0083	68	74	72	89	55
Z007E0084	59	73	72	88	53
Z007E0085	64	75	79	90	55
Z007E0086	67	76	72	91	55
Z007E0087	61	76	72	91	53
Z007E0089	57	74	82	98	55
Z007E0090	57	80	72	88	53
Z007E0091	59	77	74	91	55
Z007E0092	59	76	71	89	53
Z007E0093	57	76	70	83	53
Z007E0094	64	76	74	85	53
Z007E0095	66	76	72	84	53
Z007E0096	68	81	70	86	53
Z007E0098	63	80	72	90	55
Z007E0100	63	76	72	83	52
Z007E0101	62	82	71	NaN	56
Z007E0103	59	76	70	NaN	53
Z007E0104	60	79	74	NaN	53
Z007E0105	60	78	72	NaN	53
Z007E0106	63	76	72	NaN	53
Z007E0107	60	76	71	NaN	53
Z007E0108	73	80	79	NaN	56
Z007E0111	65	76	75	NaN	53
Z007E0114	67	81	70	NaN	55
Z007E0115	61	81	72	NaN	53
Z007E0116	64	80	72	NaN	55
Z007E0117	63	80	76	NaN	53
Z007E0119	64	76	74	NaN	53
Z007E0120	60	76	71	NaN	53
Z007E0121	69	75	70	NaN	53
Z007E0122	60	75	74	NaN	53
Z007E0123	67	76	73	NaN	53
Z007E0124	64	77	70	97	53
Z007E0126	63	76	70	93	52
Z007E0127	61	76	71	91	53
Z007E0128	61	79	72	83	52
Z007E0129	60	78	68	90	53
Z007E0130	63	76	73	97	59
Z007E0131	67	75	73	94	53
Z007E0132	61	76	70	95	55
Z007E0133	68	77	73	101	55
Z007E0134	63	75	70	88	53
Z007E0135	67	78	72	90	55
Z007E0136	63	76	74	90	55
Z007E0137	62	76	74	90	58
Z007E0138	61	75	71	97	53
Z007E0139	60	75	70	87	53
Z007E0140	64	76	72	93	53
Z007E0141	61	75	66	84	52
Z007E0142	65	76	73	91	57
Z007E0143	64	75	72	92	56
Z007E0144	61	70	70	92	52
Z007E0145	61	71	68	90	53
Z007E0146	59	76	68	86	53
Z007E0147	65	76	68	88	53
Z007E0148	63	76	74	92	55
Z007E0149	67	76	74	106	56
Z007E0150	61	73	72	90	52
Z007E0151	65	76	70	90	56
Z007E0152	64	76	74	91	52
Z007E0153	59	76	65	88	53
Z007E0154	60	73	68	87	52
Z007E0155	60	72	70	90	53
Z007E0156	64	76	68	87	53
Z007E0158	63	73	72	90	53
Z007E0159	61	74	72	93	55
Z007E0160	66	72	74	89	53
Z007E0161	65	75	72	89	55
Z007E0163	60	76	74	90	55
Z007E0164	62	76	73	90	59
Z007E0165	64	79	71	90	55
Z007E0166	62	79	74	92	55
Z007E0167	65	80	70	84	53
Z007E0168	66	80	74	90	58
Z007E0169	61	80	68	86	50
Z007E0170	66	80	74	86	53
Z007E0171	67	80	74	86	53
Z007E0172	60	80	75	90	53
Z007E0173	61	76	75	90	55
Z007E0174	59	75	73	86	52
Z007E0175	62	80	71	89	52
Z007E0176	65	76	72	91	53
Z007E0177	59	72	70	80	52
Z007E0178	60	72	68	84	48
Z007E0180	61	80	73	89	53
Z007E0181	60	82	70	84	52
Z007E0182	61	NaN	68	85	50
Z007E0183	61	81	67	88	53
Z007E0184	61	NaN	70	85	52
Z007E0185	61	76	72	85	53
Z007E0186	67	76	72	84	55
Z007E0187	71	80	71	88	55
Z007E0188	63	72	66	83	52
Z007E0189	63	74	72	85	55
Z007E0191	62	75	70	81	52
Z007E0192	66	80	68	83	54
Z007E0193	66	76	72	85	53
Z007E0194	67	76	74	86	55
Z007E0195	67	75	74	91	55
Z007E0196	67	76	76	87	55
Z007E0197	67	70	72	85	52
Z007E0198	66	71	72	84	52
Z007E0199	67	73	72	90	55
Z007E0200	68	72	72	88	55
Z007E0213	63	72	72	89	55
Z007E0217	62	75	72	103	55
Z007E0219	62	74	71	87	55
Z007E0223	60	76	71	85	55
Z007E0230	65	NaN	71	86	53
Z007E0284	63	NaN	72	87	52
Z008E0001	65	NaN	72	91	57
Z008E0002	71	79	77	96	60
Z008E0003	66	79	80	96	63
Z008E0004	69	79	74	91	57
Z008E0005	64	78	74	91	56
Z008E0006	63	79	74	87	53
Z008E0007	65	78	74	88	56
Z008E0008	67	76	74	89	53
Z008E0009	59	76	74	90	53
Z008E0010	68	76	74	94	56
Z008E0011	68	77	78	93	57
Z008E0012	67	77	79	92	57
Z008E0013	59	76	74	89	52
Z008E0014	67	76	76	90	55
Z008E0015	67	75	76	90	56
Z008E0016	74	76	77	87	56
Z008E0017	63	76	72	86	55
Z008E0018	65	77	76	93	57
Z008E0019	65	76	73	88	55
Z008E0020	72	76	74	87	55
Z008E0021	71	77	78	99	60
Z008E0022	65	76	76	93	55
Z008E0023	68	76	74	91	55
Z008E0024	67	77	79	90	55
Z008E0026	63	76	72	90	55
Z008E0027	60	75	73	86	55
Z008E0028	61	77	78	87	55
Z008E0029	62	81	80	91	56
Z008E0030	64	76	78	86	56
Z008E0031	60	72	72	83	53
Z008E0032	67	79	80	94	58
Z008E0033	65	79	74	86	56
Z008E0034	64	75	78	90	55
Z008E0035	63	76	78	88	55
Z008E0036	65	77	74	95	55
Z008E0037	65	75	74	90	53
Z008E0038	64	76	80	95	56
Z008E0039	63	76	72	89	52
Z008E0040	65	NaN	83	96	62
Z008E0041	62	78	74	93	55
Z008E0042	67	79	74	92	56
Z008E0043	62	76	72	92	53
Z008E0044	65	75	74	90	55
Z008E0045	65	79	78	95	56
Z008E0046	61	75	72	90	52
Z008E0047	60	74	72	90	52
Z008E0048	65	74	74	90	60
Z008E0049	65	76	75	92	56
Z008E0050	65	76	84	103	60
Z008E0051	65	75	75	92	56
Z008E0052	64	74	72	90	55
Z008E0053	65	74	74	93	55
Z008E0054	60	76	76	95	56
Z008E0056	65	75	74	93	55
Z008E0057	61	76	72	90	55
Z008E0058	65	76	74	92	57
Z008E0059	65	76	70	84	55
Z008E0060	59	74	74	84	55
Z008E0061	69	76	77	90	59
Z008E0062	64	75	78	93	57
Z008E0063	64	74	72	87	55
Z008E0064	59	73	72	84	52
Z008E0065	64	76	74	87	55
Z008E0066	62	76	74	88	55
Z008E0067	65	75	78	90	55
Z008E0068	65	78	75	90	56
Z008E0069	57	76	77	91	53
Z008E0070	65	77	76	89	56
Z008E0071	62	77	78	94	60
Z008E0072	62	76	74	89	55
Z008E0073	61	76	74	88	57
Z008E0074	64	77	77	89	59
Z008E0075	63	74	80	92	58
Z008E0076	65	75	72	90	55
Z008E0077	73	76	82	95	62
Z008E0078	65	77	76	91	61
Z008E0079	63	76	74	86	53
Z008E0080	65	78	76	91	60
Z008E0081	70	75	77	91	56
Z008E0082	64	76	74	89	57
Z008E0083	67	79	78	90	55
Z008E0084	67	78	79	90	61
Z008E0085	67	76	74	89	57
Z008E0086	59	76	72	89	55
Z008E0087	63	77	75	91	55
Z008E0088	64	75	74	90	55
Z008E0090	67	76	72	91	56
Z008E0091	68	79	80	96	61
Z008E0092	65	76	77	92	55
Z008E0093	65	76	73	98	56
Z008E0094	60	73	72	93	50
Z008E0095	60	76	76	99	53
Z008E0096	68	79	73	90	60
Z008E0097	64	73	76	96	55
Z008E0098	65	79	77	96	60
Z008E0100	62	75	72	90	55
Z008E0101	61	72	74	91	55
Z008E0102	66	78	76	92	58
Z008E0103	69	77	78	90	59
Z008E0104	65	76	78	95	56
Z008E0105	65	77	82	103	56
Z008E0106	64	70	70	91	53
Z008E0107	65	76	74	91	56
Z008E0108	64	76	78	89	59
Z008E0109	67	75	70	100	60
Z008E0110	72	76	82	93	56
Z008E0111	64	76	78	94	59
Z008E0112	73	76	76	88	55
Z008E0113	65	76	74	88	55
Z008E0114	65	72	74	89	53
Z008E0115	64	76	74	90	55
Z008E0116	65	72	74	89	54
Z008E0117	65	76	77	100	56
Z008E0118	68	73	77	98	56
Z008E0119	65	76	74	98	59
Z008E0120	65	73	70	102	55
Z008E0121	62	73	74	95	55
Z008E0122	69	76	76	95	60
Z008E0123	65	74	74	96	56
Z008E0125	70	76	76	98	60
Z008E0126	62	71	72	92	52
Z008E0127	60	70	70	91	53
Z008E0128	67	76	75	95	55
Z008E0129	69	77	76	96	60
Z008E0130	67	78	76	94	56
Z008E0131	73	76	76	88	57
Z008E0132	64	79	74	98	57
Z008E0133	61	68	70	90	52
Z008E0134	64	75	70	89	57
Z008E0135	64	75	76	90	56
Z008E0136	64	75	74	91	55
Z008E0137	63	75	74	92	53
Z008E0139	68	74	74	88	53
Z008E0140	67	78	85	102	62
Z008E0141	61	71	72	91	55
Z008E0142	60	72	79	89	55
Z008E0143	63	72	74	90	55
Z008E0144	70	79	80	92	60
Z008E0145	64	72	76	89	55
Z008E0146	68	76	78	93	59
Z008E0147	64	76	82	101	57
Z008E0148	64	76	80	92	55
Z008E0149	68	76	80	95	58
Z008E0150	60	72	70	91	52
Z008E0151	61	72	78	101	55
Z008E0152	66	76	77	96	57
Z008E0153	67	75	72	96	57
Z008E0154	65	75	77	94	56
Z008E0155	66	75	74	98	55
Z008E0156	60	73	76	101	53
Z008E0157	60	73	78	99	55
Z008E0158	63	77	76	98	56
Z008E0159	61	74	74	97	55
Z008E0160	67	77	78	98	56
Z008E0161	65	75	74	92	54
Z008E0162	75	80	78	93	61
Z008E0163	65	75	80	NaN	55
Z008E0164	63	74	78	NaN	53
Z008E0165	66	74	78	NaN	55
Z008E0166	64	74	78	NaN	55
Z008E0167	64	74	72	NaN	56
Z008E0168	71	76	78	NaN	59
Z008E0169	65	80	76	93	56
Z008E0170	64	75	74	101	55
Z008E0171	65	76	78	99	59
Z008E0172	67	74	77	106	56
Z008E0173	64	73	72	96	55
Z008E0175	68	76	78	101	60
Z008E0176	66	75	77	NaN	60
Z008E0177	61	71	76	101	55
Z008E0178	64	72	70	98	53
Z008E0179	64	73	76	98	55
Z008E0180	67	73	76	98	56
Z008E0181	65	73	74	91	56
Z008E0182	60	72	72	NaN	53
Z008E0183	64	71	72	94	55
Z008E0184	67	74	72	96	55
Z008E0185	64	75	72	96	55
Z008E0187	64	72	74	95	53
Z008E0188	69	75	80	98	56
Z008E0189	65	73	72	101	55
Z008E0190	64	72	69	95	55
Z008E0191	67	73	76	95	55
Z008E0192	73	80	82	96	64
Z008E0193	65	74	74	92	55
Z008E0194	69	74	77	95	56
Z008E0195	67	73	74	93	57
Z008E0196	63	74	72	91	53
Z008E0197	71	77	76	90	60
Z008E0198	66	76	74	93	56
Z008E0199	64	74	74	90	56
Z008E0200	67	76	76	92	56
Z008E0253	63	72	74	92	56
Z008E0261	70	77	72	88	57
Z009E0001	69	75	74	91	57
Z009E0002	64	76	76	91	60
Z009E0003	68	76	72	86	56
Z009E0004	62	74	72	87	55
Z009E0005	68	76	76	85	56
Z009E0007	62	72	74	88	NaN
Z009E0008	63	72	72	86	53
Z009E0009	60	76	74	95	55
Z009E0010	60	68	74	83	52
Z009E0012	61	77	72	88	55
Z009E0013	65	74	72	86	55
Z009E0014	58	71	72	88	55
Z009E0015	61	76	76	88	54
Z009E0016	56	69	72	86	53
Z009E0017	61	69	74	83	53
Z009E0018	61	73	74	86	54
Z009E0019	61	69	68	81	51
Z009E0020	61	70	78	91	52
Z009E0021	67	74	77	93	54
Z009E0022	64	76	75	88	56
Z009E0023	64	70	74	86	53
Z009E0025	65	69	74	86	51
Z009E0026	62	73	78	87	54
Z009E0027	60	70	76	88	55
Z009E0028	60	72	74	88	55
Z009E0029	61	72	78	94	55
Z009E0030	61	73	74	91	55
Z009E0031	65	73	74	90	56
Z009E0032	61	72	74	91	55
Z009E0033	62	71	72	93	53
Z009E0034	62	73	72	98	53
Z009E0035	61	71	74	91	53
Z009E0036	60	73	73	100	55
Z009E0037	65	72	74	102	56
Z009E0038	59	73	70	88	56
Z009E0039	65	68	70	90	56
Z009E0040	65	70	68	91	56
Z009E0041	60	70	68	89	53
Z009E0042	61	76	73	91	56
Z009E0043	61	71	72	91	53
Z009E0044	61	75	76	91	53
Z009E0045	63	75	74	93	55
Z009E0047	59	71	72	95	53
Z009E0048	65	75	74	101	60
Z009E0049	59	69	66	88	50
Z009E0050	60	75	72	97	57
Z009E0051	65	74	74	93	57
Z009E0052	62	75	74	94	56
Z009E0053	61	72	68	91	55
Z009E0054	65	76	76	101	59
Z009E0055	60	71	76	NaN	55
Z009E0056	64	78	72	NaN	59
Z009E0057	63	77	75	NaN	59
Z009E0058	61	73	72	NaN	55
Z009E0059	62	74	68	87	53
Z009E0061	60	71	70	88	53
Z009E0063	60	70	70	86	52
Z009E0064	62	73	70	83	55
Z009E0065	64	74	78	93	56
Z009E0066	62	76	78	93	61
Z009E0067	62	72	78	92	53
Z009E0068	60	72	69	88	52
Z009E0069	60	72	77	88	53
Z009E0070	61	73	78	86	53
Z009E0071	64	75	76	88	53
Z009E0072	61	69	72	91	52
Z009E0074	67	73	69	91	56
Z009E0075	63	64	74	93	55
Z009E0076	60	75	72	88	55
Z009E0078	65	77	74	88	60
Z009E0079	59	73	70	87	53
Z009E0080	65	80	74	91	55
Z009E0082	60	76	72	90	55
Z009E0083	60	70	72	79	51
Z009E0084	60	73	65	87	54
Z009E0085	60	75	68	87	53
Z009E0086	61	75	74	93	53
Z009E0087	61	75	68	89	55
Z009E0088	65	80	72	88	58
Z009E0089	69	74	72	NaN	55
Z009E0090	64	69	70	87	53
Z009E0091	63	75	76	96	56
Z009E0092	63	72	74	92	53
Z009E0093	64	74	72	88	55
Z009E0094	60	72	68	91	55
Z009E0095	60	70	70	90	53
Z009E0096	65	71	74	95	55
Z009E0097	61	73	77	92	55
Z009E0098	57	71	72	91	52
Z009E0099	58	70	72	91	52
Z009E0100	67	73	72	96	53
Z009E0101	67	74	70	90	55
Z009E0102	63	70	72	92	53
Z009E0103	63	73	72	102	56
Z009E0104	72	76	74	102	58
Z009E0106	66	72	77	98	53
Z009E0107	64	74	72	95	56
Z009E0108	64	76	74	102	59
Z009E0109	61	71	72	95	53
Z009E0110	65	70	72	102	53
Z009E0111	65	75	76	97	55
Z009E0112	60	71	68	99	53
Z009E0113	64	NaN	72	94	54
Z009E0114	64	NaN	70	95	55
Z009E0115	60	80	72	94	55
Z009E0116	61	76	72	95	56
Z009E0117	66	73	72	95	55
Z009E0118	60	73	70	94	50
Z009E0120	60	72	68	86	48
Z009E0121	61	76	70	89	55
Z009E0122	67	76	72	93	55
Z009E0123	64	76	72	90	55
Z009E0124	57	76	67	85	50
Z009E0125	60	NaN	72	90	56
Z009E0126	69	NaN	76	96	58
Z009E0127	64	NaN	74	NaN	58
Z009E0128	60	NaN	72	84	52
Z009E0129	60	NaN	72	99	53
Z009E0130	63	NaN	76	92	53
Z009E0131	63	NaN	72	95	55
Z009E0132	57	71	66	83	48
Z009E0133	63	76	68	91	55
Z009E0134	63	72	70	89	50
Z009E0135	61	74	73	91	55
Z009E0136	61	73	74	91	52
Z009E0137	61	72	72	91	56
Z009E0138	61	74	71	91	53
Z009E0139	60	71	72	91	52
Z009E0140	61	73	74	92	53
Z009E0141	64	76	74	96	61
Z009E0142	62	76	72	91	55
Z009E0143	61	76	74	88	56
Z009E0144	69	74	72	88	55
Z009E0145	60	73	76	90	52
Z009E0146	61	73	72	NaN	53
Z009E0147	60	70	72	86	51
Z009E0149	61	72	71	90	53
Z009E0150	58	73	71	NaN	52
Z009E0151	60	72	68	90	53
Z009E0152	57	76	72	92	53
Z009E0153	61	76	74	93	55
Z009E0154	61	72	75	102	52
Z009E0155	61	72	70	86	50
Z009E0156	61	73	72	95	53
Z009E0157	67	73	72	103	53
Z009E0158	71	75	74	NaN	60
Z009E0159	63	76	66	102	53
Z009E0160	59	70	68	NaN	51
Z009E0161	69	71	72	93	55
Z009E0162	67	76	70	93	55
Z009E0163	67	75	71	91	55
Z009E0164	65	76	72	84	55
Z009E0165	65	74	72	90	53
Z009E0166	59	71	71	95	51
Z009E0167	60	72	72	91	52
Z009E0168	63	73	72	97	60
Z009E0169	61	71	72	106	53
Z009E0170	66	76	74	NaN	60
Z009E0171	61	71	70	91	53
Z009E0173	63	73	72	NaN	53
Z009E0174	60	74	76	NaN	53
Z009E0176	61	73	74	101	53
Z009E0177	68	75	74	81	59
Z009E0178	61	71	68	89	53
Z009E0179	64	71	72	92	53
Z009E0180	63	77	77	95	55
Z009E0181	63	75	74	NaN	56
Z009E0182	63	76	76	98	55
Z009E0183	61	72	68	90	56
Z009E0184	60	70	72	NaN	55
Z009E0185	60	73	74	NaN	55
Z009E0186	64	73	74	NaN	56
Z009E0187	61	71	67	95	52
Z009E0190	60	70	64	99	51
Z009E0191	67	79	72	106	60
Z009E0192	68	76	75	106	60
Z009E0194	61	75	72	93	52
Z009E0195	61	73	70	89	53
Z009E0196	66	73	74	93	55
Z009E0197	65	73	72	95	55
Z009E0198	61	71	72	NaN	55
Z009E0199	61	69	70	86	53
Z009E0200	66	74	76	88	60
Z009E0214	61	69	72	90	55
Z009E0219	66	73	72	89	55
Z009E0223	68	73	72	NaN	55
Z009E0243	62	73	70	86	55
Z009E0257	62	73	74	88	56
Z009E0259	61	70	72	86	56
Z009E0266	65	75	76	90	61
Z009E0284	61	73	72	90	56
Z010E0001	61	72	NaN	83	49
Z010E0002	59	70	66	83	50
Z010E0003	60	70	68	86	51
Z010E0006	63	71	64	83	50
Z010E0007	51	70	62	85	49
Z010E0008	59	69	71	88	52
Z010E0009	58	70	66	83	49
Z010E0010	58	71	63	84	50
Z010E0012	60	71	70	85	53
Z010E0013	54	69	66	79	50
Z010E0014	59	71	68	84	51
Z010E0015	59	71	66	88	53
Z010E0016	59	69	65	82	52
Z010E0017	56	72	67	83	55
Z010E0019	58	72	72	85	53
Z010E0020	57	69	64	81	51
Z010E0021	56	69	66	84	51
Z010E0022	63	71	64	82	50
Z010E0023	54	69	65	84	51
Z010E0024	62	69	66	90	51
Z010E0026	63	69	64	87	51
Z010E0027	49	69	66	86	50
Z010E0028	63	70	64	86	49
Z010E0030	60	71	65	94	50
Z010E0031	60	70	68	91	53
Z010E0032	59	71	63	87	53
Z010E0033	60	70	64	84	50
Z010E0034	60	71	64	86	51
Z010E0035	57	70	65	88	51
Z010E0036	61	72	65	NaN	51
Z010E0038	57	70	64	NaN	50
Z010E0039	58	69	65	NaN	49
Z010E0040	57	70	62	85	50
Z010E0041	52	69	64	91	49
Z010E0042	50	69	66	87	53
Z010E0043	55	68	67	88	51
Z010E0044	59	71	71	91	53
Z010E0045	59	70	65	92	50
Z010E0046	55	70	66	87	50
Z010E0047	57	71	66	90	51
Z010E0048	58	71	66	87	52
Z010E0049	53	69	61	85	47
Z010E0050	56	72	70	83	51
Z010E0051	63	77	70	95	50
Z010E0053	61	73	69	90	51
Z010E0054	57	71	66	86	50
Z010E0056	61	70	68	85	53
Z010E0057	60	71	66	90	53
Z010E0058	54	70	64	83	49
Z010E0059	59	68	64	83	49
Z010E0060	57	70	63	83	49
Z010E0061	59	71	68	88	53
Z010E0062	51	70	63	83	48
Z010E0063	51	68	64	72	46
Z010E0064	59	71	72	88	55
Z010E0065	50	70	64	83	50
Z010E0066	55	70	65	84	48
Z010E0067	59	73	74	90	53
Z010E0068	61	74	66	90	53
Z010E0069	55	71	64	83	50
Z010E0070	56	70	62	79	49
Z010E0071	61	71	66	86	53
Z010E0072	61	70	74	87	53
Z010E0073	59	70	64	86	50
Z010E0074	60	71	66	84	50
Z010E0075	56	67	60	79	47
Z010E0076	56	71	60	79	48
Z010E0077	60	69	64	80	48
Z010E0078	61	69	64	87	48
Z010E0079	61	71	65	86	48
Z010E0080	53	71	65	86	48
Z010E0081	60	69	63	87	48
Z010E0082	57	71	63	82	50
Z010E0083	57	72	65	86	50
Z010E0084	59	64	66	84	53
Z010E0085	59	72	65	85	50
Z010E0086	49	72	60	86	47
Z010E0087	57	71	64	83	50
Z010E0089	62	74	66	90	53
Z010E0090	57	73	62	83	50
Z010E0094	55	71	65	83	48
Z010E0095	66	75	68	88	53
Z010E0096	63	73	67	84	52
Z010E0097	67	75	67	80	51
Z010E0098	64	69	67	82	50
Z010E0100	55	71	64	85	48
Z010E0101	60	75	66	83	51
Z010E0102	58	75	66	80	50
Z010E0103	62	72	66	89	52
Z010E0104	62	75	66	80	52
Z010E0105	62	73	63	77	47
Z010E0107	60	72	60	77	45
Z010E0108	60	NaN	61	79	48
Z010E0109	63	73	64	78	53
Z010E0110	59	75	70	87	53
Z010E0111	59	74	68	85	53
Z010E0112	60	76	67	90	49
Z010E0113	60	NaN	67	83	49
Z010E0114	59	71	71	83	50
Z010E0115	60	70	65	78	50
Z010E0116	60	71	64	86	50
Z010E0117	59	70	61	79	48
Z010E0118	59	71	64	86	50
Z010E0119	57	69	64	80	50
Z010E0120	62	75	70	87	53
Z010E0122	58	71	66	86	50
Z010E0126	63	73	69	84	53
Z010E0128	61	72	65	81	50
Z010E0129	61	72	65	83	50
Z010E0130	60	71	66	86	53
Z010E0131	59	73	66	83	50
Z010E0132	50	69	64	75	47
Z010E0133	63	72	69	90	51
Z010E0135	60	72	68	84	51
Z010E0137	58	71	68	83	51
Z010E0138	58	NaN	66	79	51
Z010E0139	57	NaN	63	73	49
Z010E0140	61	72	66	83	52
Z010E0142	62	72	68	82	52
Z010E0144	57	71	67	74	48
Z010E0145	63	71	69	82	52
Z010E0146	60	73	66	77	51
Z010E0147	64	72	69	82	52
Z010E0149	60	72	67	77	51
Z010E0151	60	71	68	77	51
Z010E0153	60	71	66	80	49
Z010E0154	60	73	70	86	55
Z010E0155	57	71	66	78	49
Z010E0156	59	71	72	78	52
Z010E0157	53	72	62	77	49
Z010E0160	59	75	68	80	49
Z010E0161	60	75	67	83	52
Z010E0162	60	74	67	81	51
Z010E0163	51	71	66	80	49
Z010E0164	61	78	68	86	52
Z010E0165	62	70	66	76	49
Z010E0166	60	70	68	84	51
Z010E0167	60	70	66	77	51
Z010E0170	57	74	68	80	51
Z010E0172	63	73	69	81	51
Z010E0173	60	71	66	77	49
Z010E0175	60	75	70	82	53
Z010E0176	58	70	66	79	48
Z010E0178	60	76	72	86	53
Z010E0179	59	71	64	78	48
Z010E0180	59	72	69	78	49
Z010E0181	60	72	71	82	51
Z010E0182	50	71	64	76	48
Z010E0184	59	71	65	80	49
Z010E0185	63	72	68	82	51
Z010E0186	60	72	66	80	49
Z010E0187	55	70	63	78	49
Z010E0188	60	76	71	85	51
Z010E0189	57	NaN	67	84	48
Z010E0190	55	78	64	84	51
Z010E0191	64	76	72	81	51
Z010E0193	59	73	68	86	51
Z010E0194	57	71	68	86	52
Z010E0195	53	70	60	76	47
Z010E0196	55	71	62	81	51
Z010E0197	60	71	66	81	51
Z010E0198	60	70	66	81	51
Z010E0200	60	72	66	87	52
Z010E0214	59	73	65	81	51
Z010E0266	61	72	61	82	51
Z010E0267	61	72	68	86	51
Z011E0001	60	70	61	NaN	51
Z011E0005	57	71	65	80	49
Z011E0006	51	71	64	NaN	NaN
Z011E0009	55	71	60	80	47
Z011E0010	52	70	57	80	47
Z011E0012	64	69	59	76	47
Z011E0017	60	70	60	71	43
Z011E0018	57	69	62	78	45
Z011E0019	47	68	59	78	43
Z011E0021	53	72	60	70	51
Z011E0023	58	74	64	92	51
Z011E0024	57	73	64	86	NaN
Z011E0025	60	72	62	NaN	48
Z011E0026	56	71	61	86	47
Z011E0027	58	70	61	NaN	53
Z011E0028	57	71	61	NaN	NaN
Z011E0029	54	72	58	78	47
Z011E0030	55	70	57	NaN	52
Z011E0031	56	NaN	61	86	52
Z011E0033	57	69	59	90	NaN
Z011E0035	62	71	69	86	55
Z011E0036	59	70	61	NaN	NaN
Z011E0037	53	73	61	86	46
Z011E0038	59	69	60	90	48
Z011E0039	61	68	59	NaN	55
Z011E0041	60	67	59	NaN	50
Z011E0042	59	71	61	82	46
Z011E0043	60	71	62	NaN	NaN
Z011E0044	66	72	64	89	NaN
Z011E0045	61	74	64	79	47
Z011E0046	62	71	62	NaN	48
Z011E0047	57	71	64	93	48
Z011E0048	57	70	66	86	49
Z011E0049	58	NaN	66	NaN	56
Z011E0051	61	71	66	NaN	NaN
Z011E0052	59	70	63	85	48
Z011E0053	55	71	59	NaN	NaN
Z011E0054	59	71	64	NaN	54
Z011E0055	59	72	61	78	46
Z011E0056	51	72	64	76	NaN
Z011E0058	45	71	59	89	NaN
Z011E0059	51	72	69	86	52
Z011E0063	57	71	63	78	46
Z011E0068	59	72	66	NaN	NaN
Z011E0069	55	71	59	NaN	NaN
Z011E0070	56	72	65	89	51
Z011E0071	65	74	64	90	47
Z011E0072	57	71	62	76	45
Z011E0073	66	71	64	86	NaN
Z011E0074	55	70	64	89	45
Z011E0075	55	71	62	90	NaN
Z011E0076	57	69	66	NaN	59
Z011E0077	59	69	62	97	59
Z011E0078	56	69	58	76	46
Z011E0079	55	70	63	86	52
Z011E0080	50	70	61	82	47
Z011E0082	55	71	60	NaN	NaN
Z011E0083	59	70	58	73	46
Z011E0084	50	70	59	86	45
Z011E0086	57	67	58	NaN	46
Z011E0089	51	68	60	85	43
Z011E0090	55	70	59	79	47
Z011E0092	53	71	63	86	48
Z011E0093	67	NaN	66	86	53
Z011E0094	63	74	64	NaN	55
Z011E0095	63	68	64	86	55
Z011E0096	53	69	59	NaN	NaN
Z011E0097	54	71	61	80	48
Z011E0098	57	71	62	79	47
Z011E0099	55	68	59	84	46
Z011E0100	59	70	66	NaN	NaN
Z011E0101	60	69	64	87	48
Z011E0102	55	70	59	NaN	NaN
Z011E0104	55	69	59	70	45
Z011E0105	57	68	59	73	NaN
Z011E0106	55	71	62	82	NaN
Z011E0108	61	70	61	NaN	NaN
Z011E0109	60	71	54	74	48
Z011E0111	51	67	59	84	NaN
Z011E0112	59	72	63	90	51
Z011E0113	57	71	67	80	48
Z011E0115	59	69	61	NaN	NaN
Z011E0117	59	67	66	73	50
Z011E0118	59	70	66	91	48
Z011E0120	52	68	61	74	50
Z011E0121	59	69	63	83	48
Z011E0122	59	67	64	88	51
Z011E0123	67	70	68	NaN	51
Z011E0124	61	69	68	96	51
Z011E0125	57	69	59	82	45
Z011E0126	59	68	64	NaN	NaN
Z011E0127	53	71	63	NaN	NaN
Z011E0129	60	70	66	81	49
Z011E0130	61	69	64	74	47
Z011E0131	51	69	61	NaN	46
Z011E0132	61	69	64	76	49
Z011E0134	51	68	59	NaN	45
Z011E0135	59	71	62	78	46
Z011E0136	59	66	58	78	43
Z011E0138	59	72	66	84	53
Z011E0141	61	71	63	75	50
Z011E0143	57	69	62	83	48
Z011E0144	57	70	62	79	48
Z011E0145	53	69	59	67	46
Z011E0146	51	67	62	73	46
Z011E0147	58	72	64	79	48
Z011E0148	55	NaN	63	81	46
Z011E0149	61	NaN	64	83	48
Z011E0150	56	70	60	70	47
Z011E0151	60	71	66	83	48
Z011E0152	53	66	64	NaN	NaN
Z011E0153	59	70	66	79	51
Z011E0154	59	69	66	80	50
Z011E0155	57	70	66	76	44
Z011E0156	55	71	64	78	48
Z011E0158	57	72	65	79	53
Z011E0160	52	70	59	76	43
Z011E0163	57	73	64	83	NaN
Z011E0164	57	71	61	78	49
Z011E0165	59	73	66	82	53
Z011E0166	57	69	64	NaN	49
Z011E0167	50	69	62	80	48
Z011E0168	57	NaN	62	90	NaN
Z011E0169	60	73	64	NaN	55
Z011E0170	52	70	63	79	48
Z011E0171	62	71	73	86	53
Z011E0172	55	70	62	NaN	55
Z011E0173	59	71	66	84	50
Z011E0174	58	68	57	NaN	55
Z011E0176	49	68	60	NaN	55
Z011E0177	51	66	61	75	46
Z011E0177	51	67	61	75	46
Z011E0178	60	71	66	72	50
Z011E0182	52	69	62	71	44
Z011E0183	59	69	66	73	47
Z011E0184	51	68	65	78	48
Z011E0185	53	NaN	64	NaN	49
Z011E0186	53	69	59	75	44
Z011E0187	52	69	60	67	44
Z011E0188	61	70	67	75	44
Z011E0189	56	72	63	NaN	NaN
Z011E0190	51	71	68	77	51
Z011E0191	54	71	66	NaN	51
Z011E0192	59	70	64	80	47
Z011E0194	44	69	58	75	44
Z011E0195	60	71	62	83	50
Z011E0197	62	70	65	78	51
Z011E0199	57	71	64	78	53
Z011E0226	59	70	65	NaN	56
Z012E0001	61	75	66	78	51
Z012E0002	60	73	64	83	51
Z012E0003	61	72	64	83	51
Z012E0004	59	72	67	89	51
Z012E0005	62	75	64	88	51
Z012E0006	62	77	70	86	55
Z012E0007	67	82	70	88	55
Z012E0008	53	NaN	62	79	50
Z012E0009	60	NaN	66	80	50
Z012E0010	64	73	68	89	53
Z012E0011	63	74	68	86	51
Z012E0013	68	70	68	84	53
Z012E0014	63	73	72	86	53
Z012E0015	63	73	64	84	50
Z012E0017	60	68	66	83	53
Z012E0018	65	76	71	91	55
Z012E0019	66	76	72	90	55
Z012E0020	61	72	69	90	55
[truncated: 2,398 more rows]
